# Supplementary material for: Full-length transcriptome sequencing analysis and development of EST-SSR markers for the endangered species Populus wulianensis
Source: Sci Rep. 2020 Oct 1;10:16249. doi: 10.1038/s41598-020-73289-5 (PMC7530656; doi:10.1038/s41598-020-73289-5)
Supplement: Supplementary file 2 — Supplementary Information 2. [file 41598_2020_73289_MOESM2_ESM.xls]

## Sheet: Title page
Title
Full-length transcriptome sequencing analysis and development of EST-SSR markers for the endangered species Populus wulianensis
Authors
Qichao Wu1+ Fengqi Zang2+ Xiaoman Xie3 Yan Ma1* Yongqi Zheng2 Dekui Zang1
Author’s affiliation
1 College of Forestry, Key Laboratory of State Forestry Administration for Silviculture of the Lower Yellow River, Shandong Agricultural University, Tai’ an 271018, China
2 Institute of Forestry, Chinese Academy of Forestry, Beijing 100091, P. R. China
3 Center for Forest Genetic Resources of Shandong Province, Jinan 250014, China
+ Co-first author, these authors contributed equally to this work
* the corresponding author: myiris@sina.com

## Sheet: Table S2a
Table S2a. Statistical analysis of the functional annotations of transcriptome sequences of P. wulianensis.
Items	Isoform Number	Percentage
NR	41851	0.9888
GO	35580	0.8407
KOG	26592	0.6283
COG	18684	0.4415
eggNOG	40850	0.9652
KEGG	19884	0.4698
Swiss-Prot	33673	0.7956
Pfam	36793	0.8693
All Annotated databases	41876	0.9894
Non-redundant transcript sequences	42323	1

## Sheet: Table S2b GO
Table S2b. GO annotation results of P. wulianensis Transcript sequences.
GO-type	sub-categories	Number of transcript sequences	Percentage
cellular component	cell	18706	0.0875274
	cell part	18613	0.0870922
	membrane	13424	0.0628123
	organelle	12611	0.0590082
	membrane part	11443	0.053543
	organelle part	5466	0.025576
	macromolecular complex	4117	0.0192639
	membrane-enclosed lumen	1186	0.00554942
	cell junction	720	0.00336896
	symplast	720	0.00336896
	extracellular region	682	0.00319115
	supramolecular complex	269	0.00125868
	virion	157	0.00073462
	virion part	157	0.00073462
	extracellular region part	118	0.000552135
	nucleoid	40	0.000187164
	SUM	88429	0.413769
molecular function	catalytic activity	19420	0.0908683
	binding	19135	0.0895347
	transporter activity	2490	0.011651
	nucleic acid binding transcription factor activity	1183	0.00553538
	structural molecule activity	804	0.003762
	signal transducer activity	613	0.00286829
	molecular function regulator	545	0.00255011
	transcription factor activity, protein binding	279	0.00130547
	molecular transducer activity	226	0.00105748
	antioxidant activity	212	0.000991971
	electron carrier activity	186	0.000870314
	nutrient reservoir activity	52	0.000243314
	metallochaperone activity	4	1.87164e-05
	protein tag	3	1.40373e-05
	translation regulator activity	2	9.35821e-06
	SUM	45154	0.21128
biological process	metabolic process	18826	0.0880889
	cellular process	18132	0.0848416
	single-organism process	13626	0.0637575
	biological regulation	7537	0.0352664
	response to stimulus	5122	0.0239664
	localization	4475	0.020939
	cellular component organization or biogenesis	3662	0.0171349
	signaling	2248	0.0105186
	developmental process	1717	0.00803403
	multicellular organismal process	1566	0.00732748
	reproduction	882	0.00412697
	reproductive process	878	0.00410826
	multi-organism process	652	0.00305078
	growth	284	0.00132887
	detoxification	253	0.00118381
	immune system process	211	0.000987292
	biological adhesion	31	0.000145052
	rhythmic process	16	7.48657e-05
	locomotion	11	5.14702e-05
	cell killing	4	1.87164e-05
	SUM	80133	0.374951

## Sheet: Table S2c KOG
Table S2c. KOG Function Classfication of P. wulianensis transcript sequences.
KOG categories	Class_Name	Numbers	Percentage
A	RNA processing and modification	1339	0.0448561
B	Chromatin structure and dynamics	325	0.0108874
C	Energy production and conversion	1227	0.0411042
D	Cell cycle control, cell division, chromosome partitioning	616	0.0206358
E	Amino acid transport and metabolism	1289	0.0431811
F	Nucleotide transport and metabolism	335	0.0112224
G	Carbohydrate transport and metabolism	1990	0.0666644
H	Coenzyme transport and metabolism	298	0.00998292
I	Lipid transport and metabolism	1271	0.0425781
J	Translation, ribosomal structure and biogenesis	1244	0.0416736
K	Transcription	1699	0.056916
L	Replication, recombination and repair	550	0.0184248
M	Cell wall/membrane/envelope biogenesis	447	0.0149744
N	Cell motility	10	0.000334997
O	Posttranslational modification, protein turnover, chaperones	3293	0.110315
P	Inorganic ion transport and metabolism	848	0.0284078
Q	Secondary metabolites biosynthesis, transport and catabolism	1074	0.0359787
R	General function prediction only	4743	0.158889
S	Function unknown	1512	0.0506516
T	Signal transduction mechanisms	3121	0.104553
U	Intracellular trafficking, secretion, and vesicular transport	1562	0.0523266
V	Defense mechanisms	231	0.00773843
W	Extracellular structures	96	0.00321597
Y	Nuclear structure	142	0.00475696
Z	Cytoskeleton	589	0.0197313
Total		29851	1

## Sheet: Table S2d COG
Table S2d. COG Function Classfication of P. wulianensis transcript sequences.
COG categories	Class_Name	Numbers	Percentage
A	RNA processing and modification	21	0.0010166
B	Chromatin structure and dynamics	42	0.00203321
C	Energy production and conversion	975	0.0471995
D	Cell cycle control, cell division, chromosome partitioning	361	0.0174759
E	Amino acid transport and metabolism	1268	0.0613836
F	Nucleotide transport and metabolism	396	0.0191703
G	Carbohydrate transport and metabolism	2079	0.100644
H	Coenzyme transport and metabolism	738	0.0357264
I	Lipid transport and metabolism	1236	0.0598344
J	Translation, ribosomal structure and biogenesis	1663	0.0805054
K	Transcription	948	0.0458924
L	Replication, recombination and repair	555	0.0268674
M	Cell wall/membrane/envelope biogenesis	1124	0.0544125
N	Cell motility	172	0.00832648
O	Posttranslational modification, protein turnover, chaperones	1730	0.0837489
P	Inorganic ion transport and metabolism	867	0.0419712
Q	Secondary metabolites biosynthesis, transport and catabolism	966	0.0467638
R	General function prediction only	2166	0.104855
S	Function unknown	333	0.0161204
T	Signal transduction mechanisms	2097	0.101515
U	Intracellular trafficking, secretion, and vesicular transport	83	0.00401801
V	Defense mechanisms	661	0.0319988
W	Extracellular structures	53	0.00256572
X	Mobilome: prophages, transposons	12	0.000580917
Y	Nuclear structure	0	0
Z	Cytoskeleton	111	0.00537348
Total		20657	1

## Sheet: Table S2e eggNOG
Table S2e. eggNOG Function Classfication of P. wulianensis transcript sequences.
eggNOG categories	Class_Name	Numbers	Percentage
A	RNA processing and modification	317	0.0076001
B	Chromatin structure and dynamics	224	0.00537041
C	Energy production and conversion	1097	0.0263006
D	Cell cycle control, cell division, chromosome partitioning	357	0.0085591
E	Amino acid transport and metabolism	1396	0.0334692
F	Nucleotide transport and metabolism	333	0.0079837
G	Carbohydrate transport and metabolism	2108	0.0505394
H	Coenzyme transport and metabolism	412	0.00987773
I	Lipid transport and metabolism	948	0.0227284
J	Translation, ribosomal structure and biogenesis	1330	0.0318868
K	Transcription	2889	0.069264
L	Replication, recombination and repair	848	0.0203309
M	Cell wall/membrane/envelope biogenesis	744	0.0178374
N	Cell motility	7	0.000167825
O	Posttranslational modification, protein turnover, chaperones	3280	0.0786382
P	Inorganic ion transport and metabolism	794	0.0190362
Q	Secondary metabolites biosynthesis, transport and catabolism	673	0.0161352
R	General function prediction only	0	0
S	Function unknown	18793	0.450563
T	Signal transduction mechanisms	2760	0.0661712
U	Intracellular trafficking, secretion, and vesicular transport	1578	0.0378327
V	Defense mechanisms	340	0.00815152
W	Extracellular structures	0	0
Y	Nuclear structure	4	9.59003e-05
Z	Cytoskeleton	478	0.0114601
Total		41710	1

## Sheet: Table S2f KEGG
Table S2f. Summary of KEGG pathways involved in the P. wulianensis transcript sequences.
Number	Categories	Pathway description	Pathway_ID	Number of Unigenes	Percent (%)
1	Metabolism	Zeatin biosynthesis	ko00908	16	0.00081276
2	Metabolism	Glycosylphosphatidylinositol(GPI)-anchor biosynthesis	ko00563	34	0.00172712
3	Metabolism	Selenocompound metabolism	ko00450	68	0.00345423
4	Metabolism	Citrate cycle (TCA cycle)	ko00020	205	0.0104135
5	Metabolism	Taurine and hypotaurine metabolism	ko00430	26	0.00132074
6	Metabolism	Fatty acid biosynthesis	ko00061	147	0.00746724
7	Metabolism	Pyrimidine metabolism	ko00240	215	0.0109215
8	Metabolism	Lipoic acid metabolism	ko00785	6	0.000304785
9	Metabolism	Alanine, aspartate and glutamate metabolism	ko00250	170	0.00863558
10	Metabolism	Biosynthesis of amino acids	ko01230	824	0.0418572
11	Metabolism	alpha-Linolenic acid metabolism	ko00592	157	0.00797521
12	Metabolism	2-Oxocarboxylic acid metabolism	ko01210	188	0.00954993
13	Metabolism	Nitrogen metabolism	ko00910	91	0.00462257
14	Metabolism	Pantothenate and CoA biosynthesis	ko00770	65	0.00330184
15	Metabolism	Riboflavin metabolism	ko00740	27	0.00137153
16	Metabolism	Tyrosine metabolism	ko00350	134	0.00680687
17	Metabolism	Glycine, serine and threonine metabolism	ko00260	203	0.0103119
18	Metabolism	Photosynthesis	ko00195	104	0.00528294
19	Metabolism	Oxidative phosphorylation	ko00190	280	0.0142233
20	Metabolism	Cyanoamino acid metabolism	ko00460	114	0.00579092
21	Metabolism	Sesquiterpenoid and triterpenoid biosynthesis	ko00909	42	0.0021335
22	Metabolism	Carbon fixation in photosynthetic organisms	ko00710	312	0.0158488
23	Metabolism	Biotin metabolism	ko00780	35	0.00177791
24	Metabolism	Diterpenoid biosynthesis	ko00904	37	0.00187951
25	Metabolism	Other types of O-glycan biosynthesis	ko00514	27	0.00137153
26	Metabolism	Propanoate metabolism	ko00640	107	0.00543533
27	Metabolism	Ether lipid metabolism	ko00565	86	0.00436859
28	Metabolism	Vitamin B6 metabolism	ko00750	24	0.00121914
29	Metabolism	Porphyrin and chlorophyll metabolism	ko00860	129	0.00655288
30	Metabolism	Limonene and pinene degradation	ko00903	39	0.0019811
31	Metabolism	Valine, leucine and isoleucine degradation	ko00280	156	0.00792441
32	Metabolism	Galactose metabolism	ko00052	189	0.00960073
33	Metabolism	Carotenoid biosynthesis	ko00906	98	0.00497816
34	Metabolism	Isoquinoline alkaloid biosynthesis	ko00950	82	0.0041654
35	Metabolism	Monoterpenoid biosynthesis	ko00902	18	0.000914355
36	Metabolism	Cutin, suberine and wax biosynthesis	ko00073	46	0.00233669
37	Metabolism	Lysine degradation	ko00310	104	0.00528294
38	Metabolism	Lysine biosynthesis	ko00300	50	0.00253988
39	Metabolism	Phenylalanine, tyrosine and tryptophan biosynthesis	ko00400	127	0.00645129
40	Metabolism	Stilbenoid, diarylheptanoid and gingerol biosynthesis	ko00945	40	0.0020319
41	Metabolism	Ascorbate and aldarate metabolism	ko00053	162	0.0082292
42	Metabolism	One carbon pool by folate	ko00670	61	0.00309865
43	Metabolism	Starch and sucrose metabolism	ko00500	519	0.0263639
44	Metabolism	Glyoxylate and dicarboxylate metabolism	ko00630	257	0.013055
45	Metabolism	Steroid biosynthesis	ko00100	102	0.00518135
46	Metabolism	Other glycan degradation	ko00511	63	0.00320024
47	Metabolism	Sulfur metabolism	ko00920	91	0.00462257
48	Metabolism	Folate biosynthesis	ko00790	43	0.00218429
49	Metabolism	Caffeine metabolism	ko00232	4	0.00020319
50	Metabolism	Glycerolipid metabolism	ko00561	194	0.00985472
51	Metabolism	Arachidonic acid metabolism	ko00590	27	0.00137153
52	Metabolism	Butanoate metabolism	ko00650	48	0.00243828
53	Metabolism	Photosynthesis - antenna proteins	ko00196	72	0.00365742
54	Metabolism	Brassinosteroid biosynthesis	ko00905	20	0.00101595
55	Metabolism	Biosynthesis of unsaturated fatty acids	ko01040	85	0.00431779
56	Metabolism	Tropane, piperidine and pyridine alkaloid biosynthesis	ko00960	81	0.0041146
57	Metabolism	Phenylalanine metabolism	ko00360	121	0.0061465
58	Metabolism	Phenylpropanoid biosynthesis	ko00940	250	0.0126994
59	Metabolism	Synthesis and degradation of ketone bodies	ko00072	12	0.00060957
60	Metabolism	Glycosphingolipid biosynthesis - ganglio series	ko00604	16	0.00081276
61	Metabolism	Anthocyanin biosynthesis	ko00942	2	0.000101595
62	Metabolism	Arginine biosynthesis	ko00220	136	0.00690846
63	Metabolism	Glutathione metabolism	ko00480	205	0.0104135
64	Metabolism	Linoleic acid metabolism	ko00591	69	0.00350503
65	Metabolism	Purine metabolism	ko00230	347	0.0176267
66	Metabolism	Inositol phosphate metabolism	ko00562	185	0.00939754
67	Metabolism	Sphingolipid metabolism	ko00600	87	0.00441938
68	Metabolism	Fatty acid degradation	ko00071	200	0.0101595
69	Metabolism	Glucosinolate biosynthesis	ko00966	4	0.00020319
70	Metabolism	Ubiquinone and other terpenoid-quinone biosynthesis	ko00130	92	0.00467337
71	Metabolism	Glycerophospholipid metabolism	ko00564	234	0.0118866
72	Metabolism	Fatty acid elongation	ko00062	84	0.00426699
73	Metabolism	Cysteine and methionine metabolism	ko00270	326	0.01656
74	Metabolism	Nicotinate and nicotinamide metabolism	ko00760	42	0.0021335
75	Metabolism	Arginine and proline metabolism	ko00330	187	0.00949914
76	Metabolism	Terpenoid backbone biosynthesis	ko00900	117	0.00594331
77	Metabolism	Carbon metabolism	ko01200	950	0.0482576
78	Metabolism	Monobactam biosynthesis	ko00261	34	0.00172712
79	Metabolism	Tryptophan metabolism	ko00380	97	0.00492736
80	Metabolism	Valine, leucine and isoleucine biosynthesis	ko00290	50	0.00253988
81	Metabolism	beta-Alanine metabolism	ko00410	150	0.00761963
82	Metabolism	Histidine metabolism	ko00340	88	0.00447018
83	Metabolism	Amino sugar and nucleotide sugar metabolism	ko00520	353	0.0179315
84	Metabolism	N-Glycan biosynthesis	ko00510	114	0.00579092
85	Metabolism	Flavone and flavonol biosynthesis	ko00944	5	0.000253988
86	Metabolism	Glycosaminoglycan degradation	ko00531	41	0.0020827
87	Metabolism	C5-Branched dibasic acid metabolism	ko00660	26	0.00132074
88	Metabolism	Flavonoid biosynthesis	ko00941	81	0.0041146
89	Metabolism	Pentose and glucuronate interconversions	ko00040	192	0.00975312
90	Metabolism	Pentose phosphate pathway	ko00030	209	0.0106167
91	Metabolism	Thiamine metabolism	ko00730	27	0.00137153
92	Metabolism	Fatty acid metabolism	ko01212	243	0.0123438
93	Metabolism	Fructose and mannose metabolism	ko00051	180	0.00914355
94	Metabolism	Glycosphingolipid biosynthesis - globo series	ko00603	27	0.00137153
95	Metabolism	Glycolysis / Gluconeogenesis	ko00010	486	0.0246876
96	Metabolism	Pyruvate metabolism	ko00620	355	0.0180331
Total				13075	0.664178
97	Genetic Information Processing	SNARE interactions in vesicular transport	ko04130	54	0.00274307
98	Genetic Information Processing	Ribosome biogenesis in eukaryotes	ko03008	166	0.00843239
99	Genetic Information Processing	RNA transport	ko03013	502	0.0255004
100	Genetic Information Processing	Nucleotide excision repair	ko03420	107	0.00543533
101	Genetic Information Processing	Basal transcription factors	ko03022	103	0.00523214
102	Genetic Information Processing	Sulfur relay system	ko04122	18	0.000914355
103	Genetic Information Processing	Protein processing in endoplasmic reticulum	ko04141	595	0.0302245
104	Genetic Information Processing	Homologous recombination	ko03440	53	0.00269227
105	Genetic Information Processing	Ubiquitin mediated proteolysis	ko04120	309	0.0156964
106	Genetic Information Processing	Proteasome	ko03050	175	0.00888957
107	Genetic Information Processing	Non-homologous end-joining	ko03450	14	0.000711165
108	Genetic Information Processing	Protein export	ko03060	112	0.00568932
109	Genetic Information Processing	Base excision repair	ko03410	70	0.00355583
110	Genetic Information Processing	RNA polymerase	ko03020	57	0.00289546
111	Genetic Information Processing	DNA replication	ko03030	63	0.00320024
112	Genetic Information Processing	Ribosome	ko03010	364	0.0184903
113	Genetic Information Processing	Mismatch repair	ko03430	50	0.00253988
114	Genetic Information Processing	RNA degradation	ko03018	289	0.0146805
115	Genetic Information Processing	mRNA surveillance pathway	ko03015	389	0.0197602
116	Genetic Information Processing	Aminoacyl-tRNA biosynthesis	ko00970	161	0.0081784
117	Genetic Information Processing	Spliceosome	ko03040	579	0.0294118
Total				4230	0.214874
118	Cellular Processes	Phagosome	ko04145	218	0.0110739
119	Cellular Processes	Peroxisome	ko04146	285	0.0144773
120	Cellular Processes	Regulation of autophagy	ko04140	61	0.00309865
121	Cellular Processes	Endocytosis	ko04144	447	0.0227065
Total				1011	0.0513563
122	Environmental Information Processing	ABC transporters	ko02010	61	0.00309865
123	Environmental Information Processing	Plant hormone signal transduction	ko04075	635	0.0322564
124	Environmental Information Processing	Phosphatidylinositol signaling system	ko04070	157	0.00797521
Total				853	0.0433303
125	Organismal Systems	Plant-pathogen interaction	ko04626	342	0.0173728
126	Organismal Systems	Circadian rhythm - plant	ko04712	143	0.00726405
Total				485	0.0246368
127	Human Diseases	Vancomycin resistance	ko01502	1	5.07975e-05
128	Human Diseases	AGE-RAGE signaling pathway in diabetic complications	ko04933	31	0.00157472
Total				32	0.00162552
