# Supplementary material for: Full-length transcriptome sequencing analysis and development of EST-SSR markers for the endangered species Populus wulianensis
Source: Sci Rep. 2020 Oct 1;10:16249. doi: 10.1038/s41598-020-73289-5 (PMC7530656; doi:10.1038/s41598-020-73289-5)
Supplement: Supplementary file 3 — Supplementary Information 3. [file 41598_2020_73289_MOESM3_ESM.xls]

## Sheet: Title page
Title
Full-length transcriptome sequencing analysis and development of EST-SSR markers for the endangered species Populus wulianensis
Authors
Qichao Wu1+ Fengqi Zang2+ Xiaoman Xie3 Yan Ma1* Yongqi Zheng2 Dekui Zang1
Author’s affiliation
1 College of Forestry, Key Laboratory of State Forestry Administration for Silviculture of the Lower Yellow River, Shandong Agricultural University, Tai’ an 271018, China
2 Institute of Forestry, Chinese Academy of Forestry, Beijing 100091, P. R. China
3 Center for Forest Genetic Resources of Shandong Province, Jinan 250014, China
+ Co-first author, these authors contributed equally to this work
* the corresponding author: myiris@sina.com

## Sheet: Table S3
Supplementary Table S3. Results from the SSR analysis using the MIcroSAtellite identification tool.
#Gene_ID	SSR_nr	SSR_type	SSR	Size	SSR_Start	SSR_End	FPr1(5'-3')	Tm	Size	RPr1(5'-3')	Tm	Size	PSize	PStart	PEnd	FPr2(5'-3')	Tm	Size	RPr2(5'-3')	Tm	Size	PSize	PStart	PEnd	FPr3(5'-3')	Tm	Size	RPr3(5'-3')	Tm	Size	PSize	PStart	PEnd
F01_c8/f18p9/989	1	p1	(A)10	10	966	975	--
F01_c53/f8p1/977	1	c	(A)11gatttgttattctttatcgtgtatcctttccttgtaagttctttgggtcgtatatttctttgtgtattg(T)10	90	750	839	AGGTGGAAGAAGCAGAACCA	59.844	20	AGAAACAAAGTGACGCACCC	60.156	20	236	668	903	GGAAGAAGCAGAACCACCAA	60.232	20	AGAAACAAAGTGACGCACCC	60.156	20	232	672	903	GTGGAAGAAGCAGAACCACC	59.703	20	AGAAACAAAGTGACGCACCC	60.156	20	234	670	903
F01_c61/f5p0/966	1	p1	(T)13	13	839	851	CTCACTCGCTCGCTCTCTTT	60.035	20	CCGCACATGCAACACTAATC	60.142	20	151	740	890	CTTTCTCACTCGCTCGCTCT	60.035	20	CCGCACATGCAACACTAATC	60.142	20	155	736	890	TGTCGAGCTTGATCCCTCTT	59.95	20	CCGCACATGCAACACTAATC	60.142	20	176	715	890
F01_c62/f7p3/969	1	p2	(AG)14	28	16	43	--
F01_c67/f7p1/969	1	p1	(A)10	10	841	850	GGTCGAGGTCCTGTTTACCA	59.966	20	TTCGGTTTACATTCTTCCCG	59.931	20	133	797	929	AGCAGCAGTGACAGCGACTA	59.953	20	TTCGGTTTACATTCTTCCCG	59.931	20	197	733	929	GGTCGAGGTCCTGTTTACCA	59.966	20	GGGCCTAGCAACACCACTTA	60.132	20	114	797	910
F01_c74/f6p0/968	1	c	(T)14cctttttaacttcttttcttttaggtagacaagggaactactaattgatgttgtagctgaagctttagcgttc(T)19	106	746	851	GCGAGGGAGAGAGGAGAGAT	60.058	20	CCCCTCCAACCTCAACATTA	59.784	20	210	705	914	AGTGGAATTAGTGCGAGGGA	59.694	20	CCCCTCCAACCTCAACATTA	59.784	20	222	693	914	GTGGAATTAGTGCGAGGGAG	59.694	20	CCCCTCCAACCTCAACATTA	59.784	20	221	694	914
F01_c75/f6p2/980	1	p1	(T)14	14	868	881	GGTGTGGCTCCTGGAGATAA	60.073	20	TGGAACAAGAAAAGCGTAGC	58.174	20	124	816	939	GTAGTCAGCTGGGTGTGGCT	60.329	20	TGGAACAAGAAAAGCGTAGC	58.174	20	135	805	939	GGTGTGGCTCCTGGAGATAA	60.073	20	AATGGAACAAGAAAAGCGTAGC	59.799	22	126	816	941
F01_c76/f6p3/998	1	p1	(T)10	10	633	642	GGAAAAAGGAGGAAGAACCG	60.046	20	CCAGCTGGATCTGGCTCTAC	59.973	20	117	597	713	GGAAAAAGGAGGAAGAACCG	60.046	20	ACCAGCTGGATCTGGCTCTA	59.973	20	118	597	714	GGAAAAAGGAGGAAGAACCG	60.046	20	CTGGATCTGGCTCTACTCCG	59.966	20	113	597	709
F01_c91/f5p0/842	1	p1	(T)10	10	761	770	TACATCGATTTGCCTCCTCC	60.036	20	TTGATGGGTATGGGAAAAACA	60.038	21	163	657	819	TACATCGATTTGCCTCCTCC	60.036	20	TGATGGGTATGGGAAAAACAA	60.038	21	162	657	818	GTGATGCTGGTGTGGGTATG	59.837	20	TGATGGGTATGGGAAAAACAA	60.038	21	248	571	818
F01_c97/f5p4/705	1	p1	(T)11	11	473	483	GCCGTTTTGATTCTTTGGAA	60.053	20	GTTCGTTCGGGTTTGATTGT	59.836	20	242	335	576	TTTTACAGTGCGATGGCTTG	59.872	20	GTTCGTTCGGGTTTGATTGT	59.836	20	152	425	576	GCCGTTTTGATTCTTTGGAA	60.053	20	TTCAACGTTTTGTTCGTTCG	59.746	20	253	335	587
F01_c102/f3p1/981	1	p1	(T)10	10	876	885	AAATGTCAAGTCCCTGCACC	59.973	20	TTCAAAACAAAACCAAGTTCACA	59.561	23	248	715	962	TACCATGGGAACTCCTGTCC	59.779	20	TTCAAAACAAAACCAAGTTCACA	59.561	23	221	742	962	AAATGTCAAGTCCCTGCACC	59.973	20	CCAAGTTCACATCTATTCAGCAA	59.28	23	236	715	950
F01_c112/f4p0/957	1	p3	(AAT)7	21	923	943	--
F01_c115/f3p1/919	1	p3	(AGA)5	15	570	584	GGTTAGCGTGGAGAAGTTCG	59.875	20	CCTTGAGAGAAAACCTTGCG	59.986	20	221	522	742	ACATCTCTGGGGTTAGCGTG	60.134	20	CCTTGAGAGAAAACCTTGCG	59.986	20	231	512	742	GGTTAGCGTGGAGAAGTTCG	59.875	20	CGCCCAAGTATGCTTTCAAT	60.096	20	203	522	724
F01_c122/f4p2/960	1	p3	(GAT)6	18	382	399	CTCCTCCATCTGCTGACACA	59.98	20	CTGACTGCTTCCTCGAGCTT	59.891	20	226	343	568	CACTCCTCCATCTGCTGACA	59.98	20	CTGACTGCTTCCTCGAGCTT	59.891	20	228	341	568	ATCTGCTCCCATCACAAAGG	60.073	20	TTTCCTCCTCGGTCTCTTCA	59.92	20	122	311	432
F01_c123/f4p1/964	1	p1	(A)11	11	28	38	CCCTAAATTCCCTTCCTCCA	60.25	20	GATCGGTCGATTAGTTCGGA	60.036	20	228	4	231	CCCTAAATTCCCTTCCTCCA	60.25	20	CGGTCGATTAGTTCGGAAAA	60.067	20	225	4	228	CCCTAAATTCCCTTCCTCCA	60.25	20	GATTAGTTCGGAAAAGGGGC	59.909	20	220	4	223
F01_c124/f4p1/917	1	p1	(T)11	11	806	816	TGCCCCCAAGAAGTCCTAAT	60.817	20	TGACTCATAATTCCGGGACAG	59.94	21	210	704	913	ATCAAAACCAAGCTTGCCC	60.066	19	TGACTCATAATTCCGGGACAG	59.94	21	224	690	913	CTTGCCCCCAAGAAGTCCTA	61.49	20	TGACTCATAATTCCGGGACAG	59.94	21	212	702	913
F01_c126/f4p1/942	1	p2	(TA)11	22	806	827	CAGGCACCTGTGGTCCTACT	60.174	20	TGTGCTTATGTGCTTAGAGGC	58.214	21	277	602	878	GCACCTGTGGTCCTACTCGT	60.182	20	TGTGCTTATGTGCTTAGAGGC	58.214	21	274	605	878	GAGAGGTGCCCAGATGCTTA	60.362	20	TGTGCTTATGTGCTTAGAGGC	58.214	21	236	643	878
F01_c127/f4p1/924	1	p2	(AT)10	20	801	820	TTAAGGAGATGAACGTGGGC	60.074	20	TCAAATTCCACCGACACAAA	59.941	20	193	724	916	GGTGGCAAGAGTGGGAGTTA	60.111	20	TCAAATTCCACCGACACAAA	59.941	20	218	699	916	GATGAACGTGGGCTTCTGTT	60.119	20	TCAAATTCCACCGACACAAA	59.941	20	186	731	916
F01_c152/f3p0/977	1	p4	(CTTT)5	20	819	838	TTGGAAATGCATAAAGGGCT	59.547	20	AAGGGTTTCAATCCTTGCTTC	59.585	21	262	656	917	GGAAATGCATAAAGGGCTTG	59.547	20	AAGGGTTTCAATCCTTGCTTC	59.585	21	260	658	917	TTGGAAATGCATAAAGGGCT	59.547	20	GGGTTTCAATCCTTGCTTCT	58.24	20	260	656	915
F01_c152/f3p0/977	2	p1	(A)14	14	958	971	--
F01_c165/f3p0/979	1	p1	(T)10	10	913	922	TCCGAGTTTGCCATTTTACC	59.938	20	AGGATGGAACTCATCTAGGCA	58.755	21	214	761	974	TCCGAGTTTGCCATTTTACC	59.938	20	CAGGATGGAACTCATCTAGGC	58.755	21	215	761	975	TCCGAGTTTGCCATTTTACC	59.938	20	GGATGGAACTCATCTAGGCA	57.676	20	213	761	973
F01_c166/f3p0/986	1	p3	(TAT)9	27	741	767	TTGCAGAAGATGGTCGTGAG	59.984	20	TAGCTCAGCACAGGCGATTA	59.735	20	207	645	851	TTGCAGAAGATGGTCGTGAG	59.984	20	TACCCAAAGAATCCAACCGA	60.301	20	239	645	883	TTGCAGAAGATGGTCGTGAG	59.984	20	CCAAAGAATCCAACCGAATG	60.301	20	236	645	880
F01_c169/f3p3/967	1	p2	(AG)6	12	26	37	GCAAAGCAGCGGAAGAATC	61.018	19	GGCACCGTACAAGTCTGGAT	59.997	20	269	4	272	GCAAAGCAGCGGAAGAATC	61.018	19	AGAAGCTTGCTCAGTCCTGC	59.898	20	100	4	103	GCAAAGCAGCGGAAGAATC	61.018	19	TAACTCGGCCGTTATCTGCT	59.867	20	164	4	167
F01_c182/f3p0/977	1	p1	(T)10	10	835	844	ATCGATTTGCCTCCATTGTC	59.9	20	TGGATGCTTAGCAACACCAA	60.257	20	236	737	972	TCGATTTGCCTCCATTGTCT	60.603	20	TGGATGCTTAGCAACACCAA	60.257	20	235	738	972	TCTACATCGATTTGCCTCCA	59.226	20	TGGATGCTTAGCAACACCAA	60.257	20	241	732	972
F01_c192/f3p0/996	1	p1	(G)14	14	20	33	--
F01_c193/f3p1/919	1	c	(AC)7agagaa(AG)6	32	1	32	--
F01_c196/f3p0/962	1	p3	(GAC)5	15	246	260	ATGAGCCTGTTGTGGAGGAC	60.12	20	GGCTCTTGAAGACATCTGGC	59.957	20	254	171	424	GAGGACGAGGATGATGAGGA	60.16	20	GGCTCTTGAAGACATCTGGC	59.957	20	204	221	424	ATGAGCCTGTTGTGGAGGAC	60.12	20	AACATTGCCTTGCGACTCTT	59.882	20	153	171	323
F01_c202/f3p0/893	1	p3	(CGA)7	21	413	433	GAAGAAGTCAACTCCCGCTG	59.989	20	AACAACTCGTGAGGTGGGAC	60.009	20	228	262	489	GAAGAAGTCAACTCCCGCTG	59.989	20	ACTCCGCCATCAAAACAATC	59.939	20	204	262	465	CCTCGCGAAGAAGTCAACTC	60.134	20	AACAACTCGTGAGGTGGGAC	60.009	20	234	256	489
F01_c210/f3p1/977	1	p1	(T)18	18	856	873	CGAGTTTGGGGTCTGACAAT	59.966	20	TTCAATGCATGATCCGTGAG	60.631	20	274	665	938	CGAGTTTGGGGTCTGACAAT	59.966	20	ATTTCAATGCATGATCCGTG	59.355	20	276	665	940	CGAGTTTGGGGTCTGACAAT	59.966	20	CATTTCAATGCATGATCCGT	59.355	20	277	665	941
F01_c225/f3p0/980	1	p2	(CT)6	12	923	934	CCTTGGCCACATTTGTCTTT	59.971	20	CAAAGCTTTACAACAAGATAGACTTGA	59.5	27	122	855	976	CTCCTGCGTCCAGAGACTTC	60.135	20	CAAAGCTTTACAACAAGATAGACTTGA	59.5	27	152	825	976	TTATTGGTGGTGGGATTGCT	60.192	20	CAAAGCTTTACAACAAGATAGACTTGA	59.5	27	209	768	976
F01_c230/f2p0/958	1	p1	(T)11	11	740	750	GGTCGATGATGGGTATGGTC	60.018	20	GGGATTCAGGTCTCTCCTCC	60.012	20	265	587	851	GGTCGATGATGGGTATGGTC	60.018	20	TCAGGTCTCTCCTCCTTCCA	59.913	20	260	587	846	GCATGATCCGATGACCTTTT	59.9	20	GGGATTCAGGTCTCTCCTCC	60.012	20	141	711	851
F01_c232/f2p0/944	1	p1	(T)12	12	823	834	TGTCGAGCTTGATCCCTCTT	59.95	20	GACAAACCACACATGCAACA	58.978	20	180	699	878	TTGTGGGAAGACACCTCCTC	60.088	20	GACAAACCACACATGCAACA	58.978	20	272	607	878	TGTCGAGCTTGATCCCTCTT	59.95	20	AGACAAACCACACATGCAACA	60.064	21	181	699	879
F01_c256/f2p2/869	1	p1	(A)14	14	21	34	--
F01_c263/f2p0/991	1	p1	(T)11	11	908	918	GCCTTACAGCGAAGGTCAAG	60.015	20	TGGATTTTCTGGTTTTATTACTGA	57.024	24	189	801	989	AGCCTTACAGCGAAGGTCAA	60.015	20	TGGATTTTCTGGTTTTATTACTGA	57.024	24	190	800	989	ACTCCAAAGCCTTACAGCGA	60.015	20	TGGATTTTCTGGTTTTATTACTGA	57.024	24	197	793	989
F01_c269/f2p1/987	1	p2	(CT)11	22	29	50	AACACTTGCACTGCTGAGGA	59.622	20	AGAGGAAACTGGTGGTGGTG	60.002	20	212	0	211	AACACTTGCACTGCTGAGGA	59.622	20	TGGGTGGTGGTTCTTAGAGG	59.959	20	227	0	226	ACTTGCACTGCTGAGGATCA	59.577	20	AGAGGAAACTGGTGGTGGTG	60.002	20	209	3	211
F01_c269/f2p1/987	2	p3	(CAC)5	15	187	201	AACACTTGCACTGCTGAGGA	59.622	20	AGAGGAAACTGGTGGTGGTG	60.002	20	212	0	211	AACACTTGCACTGCTGAGGA	59.622	20	TGGGTGGTGGTTCTTAGAGG	59.959	20	227	0	226	ACTTGCACTGCTGAGGATCA	59.577	20	AGAGGAAACTGGTGGTGGTG	60.002	20	209	3	211
F01_c277/f2p1/985	1	p1	(A)12	12	751	762	TCCCGGAATCCATTGAAATA	60.088	20	AAAGATTAAAAATCGGCGGG	60.267	20	217	713	929	TCCCGGAATCCATTGAAATA	60.088	20	AATCGGCGGGGTTTACTAAT	59.701	20	207	713	919	TCCCGGAATCCATTGAAATA	60.088	20	CAAAGATTAAAAATCGGCGG	59.56	20	218	713	930
F01_c287/f2p0/910	1	p3	(TTC)6	18	259	276	TTGGGGTTCAATGGGTTCTA	60.162	20	CTCCCCATGAGAAGAAGCAG	59.943	20	208	204	411	ATTTTGGGGTTCAATGGGTT	60.278	20	CTCCCCATGAGAAGAAGCAG	59.943	20	211	201	411	TTGGGGTTCAATGGGTTCTA	60.162	20	ACTCCCCATGAGAAGAAGCA	59.803	20	209	204	412
F01_c294/f2p2/996	1	p2	(CT)6	12	63	74	CCTTGACCCTTTCCTTTCTTTT	59.979	22	GGCAGCACCTATGGTTGATT	59.962	20	274	23	296	TCCTTTCTTTTGTTTTCTTCGC	59.878	22	GGCAGCACCTATGGTTGATT	59.962	20	263	34	296	CCTTGACCCTTTCCTTTCTTTT	59.979	22	TGGACTTACCAGCACCAACA	60.152	20	209	23	231
F01_c295/f2p3/827	1	c	(C)16atcttctgattcttttttcttcctcttcccggccgatcaacgagaccagcccccctcatcaga(T)10	89	100	188	TTTTTCTCCCCTCACCAAAA	59.518	20	TGGCAGGTTGGAGAAGAAAC	60.232	20	243	63	305	TTTTTCTCCCCTCACCAAAA	59.518	20	GGCAGGTTGGAGAAGAAACA	60.232	20	242	63	304	GGGAACACAAACCAGAAACC	59.284	20	GGCAGGTTGGAGAAGAAACA	60.232	20	276	29	304
F01_c295/f2p3/827	2	p1	(T)10	10	615	624	CTGTTGTTGCGTTTTCTGGA	59.881	20	TCTGTGAGCAGGAACAGTGG	60.022	20	163	513	675	GAAAGGACGAGGGGAAGAAG	60.183	20	TCTGTGAGCAGGAACAGTGG	60.022	20	108	568	675	TTGAGAACAGATCCGGGAAG	60.187	20	TCTGTGAGCAGGAACAGTGG	60.022	20	205	471	675
F01_c295/f2p3/827	3	p1	(T)12	12	790	801	--
F01_c304/f2p0/933	1	p1	(T)13	13	40	52	--
F01_c307/f2p2/950	1	p2	(GA)6	12	49	60	AAATCAGCAAAGCTTCGACC	59.457	20	GAGATCAGGATCCGAGTGGA	60.16	20	277	16	292	AAATCAGCAAAGCTTCGACC	59.457	20	CACCACAGCTTCTTCATCCA	59.831	20	142	16	157	AAATCAGCAAAGCTTCGACC	59.457	20	AAGCTCTGCTTGCTTGAACC	59.763	20	193	16	208
F01_c312/f2p0/957	1	p3	(ACA)5	15	18	32	--
F01_c316/f2p2/952	1	p1	(A)15	15	3	17	--
F01_c316/f2p2/952	2	p2	(TG)8	16	836	851	ATCTGGGTTGCCTCTTGTTG	60.111	20	CCCCTATCCACAATCATTCG	60.148	20	167	731	897	ATCTGGGTTGCCTCTTGTTG	60.111	20	CAAGCACCCCTATCCACAAT	59.813	20	173	731	903	CTGCTACTGGCCATTGGAGT	60.277	20	CCCCTATCCACAATCATTCG	60.148	20	217	681	897
F01_c325/f2p0/956	1	p1	(T)15	15	685	699	CTGTGTTCCACCTCCGTTTT	60.005	20	CTACGGGCTCCTGTCTTGAG	60.005	20	140	656	795	CTGTGTTCCACCTCCGTTTT	60.005	20	AGTGGTGGAATCCAGAATGC	59.934	20	106	656	761	CGGTTTACCCTCCCTCTTTC	59.934	20	CTACGGGCTCCTGTCTTGAG	60.005	20	210	586	795
F01_c334/f2p0/945	1	p2	(TC)9	18	56	73	GAGGGCCTCTTCCATTCTCT	59.778	20	TCAGTGGCGACTGTTTGAAG	60.025	20	181	16	196	GGGCCTCTTCCATTCTCTTC	60.154	20	GTGGCGACTGTTTGAAGGTT	60.156	20	176	18	193	GAGGGCCTCTTCCATTCTCT	59.778	20	GTGGCGACTGTTTGAAGGTT	60.156	20	178	16	193
F01_c335/f2p0/987	1	c	(A)12tacaaaaaaccctaacctaaaccctctcatacacagccacccccggttgga(T)10	73	43	115	GCAATTTTGATACATAGGGGG	58.325	21	GATGAAAGGAAAAGGGAGGC	60.017	20	225	4	228	GGCAATTTTGATACATAGGGG	58.325	21	GATGAAAGGAAAAGGGAGGC	60.017	20	226	3	228	GGGCAATTTTGATACATAGGG	58.325	21	GATGAAAGGAAAAGGGAGGC	60.017	20	227	2	228
F01_c360/f2p0/958	1	p2	(TC)16	32	10	41	--
F01_c366/f2p0/985	1	p2	(CT)8	16	117	132	TCATGTCAGCTCAATCATGAGA	59.399	22	GCTTCTTCCTCATGGCTTTG	59.955	20	152	46	197	TCATGTCAGCTCAATCATGAGA	59.399	22	CCCAACATCCTCATCAGCTT	60.073	20	214	46	259	TCATGTCAGCTCAATCATGAGA	59.399	22	GCCAGTGCTATCTTCCCAAC	59.7	20	228	46	273
F01_c379/f2p0/977	1	p3	(AGA)6	18	51	68	ATCCACCAAAGCAGCTAGGA	59.836	20	CTTCAGGAGCAGCAAAAACC	59.993	20	270	1	270	ATCCACCAAAGCAGCTAGGA	59.836	20	AATCCAAAGCTTCAGGAGCA	59.955	20	279	1	279	ATCCACCAAAGCAGCTAGGA	59.836	20	GGTGTTCGTCTTGAAGGCAT	60.119	20	221	1	221
F01_c396/f2p0/922	1	p1	(T)16	16	745	760	ACAGGAACGCCGTGATAAAC	60	20	CCATAAAGCTCCTCCCTCCT	59.668	20	128	718	845	GATGGGGAGGTGAAAACTGA	59.903	20	CCATAAAGCTCCTCCCTCCT	59.668	20	221	625	845	AGGAACGCCGTGATAAACAG	60.132	20	CCATAAAGCTCCTCCCTCCT	59.668	20	126	720	845
F01_c405/f2p1/973	1	p1	(T)10	10	109	118	CAGACTCGCTGGGCTACTTC	60.156	20	CCTTCTTGGCACTGTCCTTC	59.844	20	188	50	237	AGACTCGCTGGGCTACTTCA	60.156	20	CCTTCTTGGCACTGTCCTTC	59.844	20	187	51	237	CAGACTCGCTGGGCTACTTC	60.156	20	TCTTGGCACTGTCCTTCTCA	59.545	20	185	50	234
F01_c405/f2p1/973	2	c	(A)12gaacatttgttattctttatgaatatgtatccttaatttccttgtaagtttggatcatatatttctgtgtgtgttg(T)15	103	829	931	CCGTGACTCGTCATCAAGAA	59.831	20	CCCCACCACTTCTCTAGATAGTAA	57.952	24	210	762	971	ACTGAACCACCTCCAGCAGT	59.756	20	CCCCACCACTTCTCTAGATAGTAA	57.952	24	273	699	971	CCGTGACTCGTCATCAAGAA	59.831	20	ACCCCACCACTTCTCTAGATAGTAA	58.725	25	211	762	972
F01_c407/f2p0/959	1	p3	(ATT)6	18	739	756	AGGAATATCGCGAGCTCAAA	59.945	20	CAAAACAGTCGCAATGGAAA	59.706	20	215	575	789	TGCTGCTGCGAGTATTGTTC	60.165	20	CAAAACAGTCGCAATGGAAA	59.706	20	243	547	789	GTTCATTGCTGCTGCGAGTA	60.165	20	CAAAACAGTCGCAATGGAAA	59.706	20	249	541	789
F01_c417/f1p0/985	1	p4	(AACT)5	20	600	619	CGTGCTTTTGATTGGTCTCA	59.84	20	CAATATCGGGCAGCCTAGAA	60.188	20	249	494	742	GCTGCTTTCTCAGGCAAGTT	59.763	20	CAATATCGGGCAGCCTAGAA	60.188	20	210	533	742	GCATGAGGCTATTCGTGCTT	60.382	20	CAATATCGGGCAGCCTAGAA	60.188	20	262	481	742
F01_c419/f1p0/986	1	p2	(CT)7	14	21	34	--
F01_c422/f1p0/799	1	p1	(A)11	11	612	622	TTGTCAGGCAAGAGTGATGC	59.992	20	TTATCACAGGCACCCTCCTC	60.073	20	188	548	735	TTGTCAGGCAAGAGTGATGC	59.992	20	ATAAACGCGCAAACAGATCC	60.103	20	167	548	714	GAGGTTCTCAGGTGGGATGA	60.048	20	TTATCACAGGCACCCTCCTC	60.073	20	279	457	735
F01_c422/f1p0/799	2	p1	(C)12	12	769	780	--
F01_c424/f1p0/996	1	p2	(TC)7	14	31	44	CCTGCTAGCTCACCCTCTCT	58.794	20	CCTCTCAAGCCCATCCATTA	60.029	20	127	7	133	CCTGCTAGCTCACCCTCTCT	58.794	20	TTGGTCTGCTTGTTTACCCC	59.971	20	240	7	246	CCTGCTAGCTCACCCTCTCT	58.794	20	GGTCTGCTTGTTTACCCCAA	59.971	20	238	7	244
F01_c431/f1p0/941	1	p3	(ATT)6	18	737	754	AGGAATATCGCGAGCTCAAA	59.945	20	AGTCACAAGGGAAACGACTTG	59.243	21	206	573	778	AGCTCCCTGCAGTGACTGTT	60.057	20	AGTCACAAGGGAAACGACTTG	59.243	21	262	517	778	AGGAATATCGCGAGCTCAAA	59.945	20	GTCACAAGGGAAACGACTTG	58.187	20	205	573	777
F01_c435/f1p0/572	1	p1	(A)10	10	37	46	GAGGAAGGAAAAACCAGCTGTA	59.762	22	CAGATTCCTCCTTTGAAGCG	59.948	20	142	0	141	GAGGAAGGAAAAACCAGCTGTA	59.762	22	TCCCTTATGCGTTTTTGACC	59.938	20	237	0	236	GAGGAAGGAAAAACCAGCTGTA	59.762	22	AATCTCAACCATGTCAGCCC	59.934	20	211	0	210
F01_c445/f1p0/962	1	p1	(A)10	10	56	65	TCTCCAGAAAAGAAAAGGGAAA	59.346	22	ACAATCGGGTCTCGAGCTAA	59.836	20	229	27	255	TTCTCCAGAAAAGAAAAGGGAA	59.346	22	ACAATCGGGTCTCGAGCTAA	59.836	20	230	26	255	CATTCTCCAGAAAAGAAAAGGG	59.238	22	ACAATCGGGTCTCGAGCTAA	59.836	20	232	24	255
F01_c448/f1p0/981	1	p3	(GAC)5	15	378	392	GACAAGCCAGTTGATGCAGA	59.992	20	ATTGTTGCCCAAGTCACCTC	59.973	20	131	338	468	GACAAGCCAGTTGATGCAGA	59.992	20	GATTGTTGCCCAAGTCACCT	59.973	20	132	338	469	CTCTGGATCCCAGTGGTTGT	59.962	20	ATTGTTGCCCAAGTCACCTC	59.973	20	198	271	468
F01_c448/f1p0/981	2	p3	(GAC)9	27	583	609	AGGTGACTTGGGCAACAATC	59.973	20	TCCTCTTCTCCACCGTCATC	60.199	20	188	450	637	AGGTGACTTGGGCAACAATC	59.973	20	TCATCCTCTTCTCCACCGTC	60.199	20	191	450	640	GAGGTGACTTGGGCAACAAT	59.973	20	TCCTCTTCTCCACCGTCATC	60.199	20	189	449	637
F01_c478/f1p0/776	1	p1	(T)10	10	638	647	CCAGCAATTTTGGGTAAGGA	59.931	20	GCGCAAAGAGGAACAAAAAT	59.343	20	188	568	755	TCCAGCAATTTTGGGTAAGG	59.931	20	GCGCAAAGAGGAACAAAAAT	59.343	20	189	567	755	TATCCCCAAAAATGTCCAGC	59.762	20	GCGCAAAGAGGAACAAAAAT	59.343	20	203	553	755
F01_c480/f1p0/797	1	p3	(GGC)5	15	226	240	AATATTGTTCGCCGTCCAAG	59.96	20	ACTGCATTCAAGTCCCATCC	59.934	20	130	184	313	AATATTGTTCGCCGTCCAAG	59.96	20	CAAGTCCCATCCGTGATCTT	59.927	20	122	184	305	AATATTGTTCGCCGTCCAAG	59.96	20	CTGACTGCATTCAAGTCCCA	59.831	20	133	184	316
F01_c489/f1p0/867	1	c*	(C)11(CT)7*	24	58	81	CCCGCACTTTATCCTCTCAA	60.206	20	TTGCCAACAACATTTGCATT	59.976	20	177	35	211	CCCGCACTTTATCCTCTCAA	60.206	20	TGCCAACAACATTTGCATTT	59.976	20	176	35	210	CCCGCACTTTATCCTCTCAA	60.206	20	CTTGCCAGACCAAGACAACA	59.873	20	202	35	236
F01_c504/f1p0/954	1	p4	(TCTT)5	20	45	64	AGTCTCCATTGCATCCCATC	59.893	20	TGTGAACCCTCCGATTTTTC	59.91	20	213	12	224	AGTCTCCATTGCATCCCATC	59.893	20	GAACCCTCCGATTTTTCTCC	59.881	20	210	12	221	AGTCTCCATTGCATCCCATC	59.893	20	CATGTGAACCCTCCGATTTT	59.79	20	215	12	226
F01_c523/f1p1/950	1	p3	(GCT)6	18	470	487	TTGGATATGTGGTCCCCACT	60.05	20	CTGACCCCGGCAAAGTATT	59.94	19	237	305	541	ACTTTGCTAGGCAGCTTGGA	60.154	20	CTGACCCCGGCAAAGTATT	59.94	19	252	290	541	GACTTTGCTAGGCAGCTTGG	60.154	20	CTGACCCCGGCAAAGTATT	59.94	19	253	289	541
F01_c530/f1p2/956	1	p4	(TATT)6	24	927	950	--
F01_c544/f1p3/789	1	p1	(A)16	16	761	776	--
F01_c553/f1p0/929	1	p1	(A)10	10	872	881	ATGAGCTTGTTTCGAGGGTG	60.255	20	CGAAAAGGGCAAGCTAACTG	60.011	20	261	663	923	GTAGCGGTGGATGAGCTTGT	60.285	20	CGAAAAGGGCAAGCTAACTG	60.011	20	271	653	923	GGTGGTGGATTTCGTTGTTT	59.694	20	CGAAAAGGGCAAGCTAACTG	60.011	20	245	679	923
F01_c554/f1p0/838	1	p3	(GAA)5	15	117	131	CCGTTATTTTCCAGAAGGAGG	59.946	21	TGCATGAAGTAGGAGGGTCC	60.073	20	124	74	197	CCGTTATTTTCCAGAAGGAGG	59.946	21	AAACACCACCAGCATAAGGG	59.853	20	208	74	281	CCGTTATTTTCCAGAAGGAGG	59.946	21	ACCCATAATTGTTGCTTGCC	59.829	20	177	74	250
F01_c568/f1p0/969	1	p1	(T)10	10	673	682	GCTGCGATGACCTTTTCTTC	59.962	20	CAGGAAAACCTCTTGGGTGA	60.081	20	175	649	823	GCTGCGATGACCTTTTCTTC	59.962	20	GAAAACCTCTTGGGTGACGA	60.088	20	172	649	820	TGGATGCTTCGAGAGGAGAT	59.91	20	CAGGAAAACCTCTTGGGTGA	60.081	20	211	613	823
F01_c574/f1p0/891	1	p3	(AAC)5	15	149	163	CTAGCAGAGCTGGAGCGACT	60.058	20	GGCCAATCGTAGTAATCGGA	59.923	20	209	73	281	GAGCTGGAGCGACTTCAAAC	60.142	20	GGCCAATCGTAGTAATCGGA	59.923	20	203	79	281	AGAGCTGGAGCGACTTCAAA	60.277	20	GGCCAATCGTAGTAATCGGA	59.923	20	204	78	281
F01_c578/f1p0/987	1	p1	(T)13	13	127	139	CACCTCCCTCTCCCTCTCTC	60.336	20	AAATCCTCCGTCGATCTGTG	60.073	20	243	21	263	TCGCACAATCTTCATCTCCA	60.353	20	AAATCCTCCGTCGATCTGTG	60.073	20	172	92	263	TCGCACAATCTTCATCTCCA	60.353	20	CATTGACAGTGGCAACAAGG	60.152	20	270	92	361
F01_c579/f1p2/968	1	p1	(A)10	10	625	634	AAGCAAAAAGTGGTGTTGGG	60.008	20	TTTTAAAGGGTGGCCACAAG	59.968	20	155	574	728	TCTGTTTTCCTCTTGGGTGG	60.081	20	TTTTAAAGGGTGGCCACAAG	59.968	20	230	499	728	CTGTTTTCCTCTTGGGTGGA	60.081	20	TTTTAAAGGGTGGCCACAAG	59.968	20	229	500	728
F01_c580/f1p1/987	1	p5	(AAAGA)5	25	952	976	--
F01_c582/f1p0/983	1	p1	(T)10	10	97	106	CCCCTTCTCCCTTGGTTTG	61.757	19	GGTCTGGAACGTTGGAAAAA	59.948	20	190	75	264	CCCCTTCTCCCTTGGTTTG	61.757	19	AAAAATGGGGAGCCAAGTCT	59.94	20	175	75	249	CCCCTTCTCCCTTGGTTTG	61.757	19	GGCTGCTTTGGTTTGTGTTT	60.154	20	112	75	186
F01_c582/f1p0/983	2	p6	(ATTTGT)5	30	949	978	--
F01_c583/f1p0/731	1	p3	(ACA)7	21	420	440	GCAGAGGCAACTCATGAACA	59.992	20	GGCTTTTTCTCCTCCTGCTT	59.962	20	199	345	543	GCAGAGGCAACTCATGAACA	59.992	20	CTTCTCCTTGGAGGCTCCTT	59.95	20	182	345	526	GCAGAGGCAACTCATGAACA	59.992	20	TCGTAGAAGACGATGGTCCC	60.073	20	127	345	471
F01_c584/f1p1/941	1	p1	(T)13	13	832	844	CAAGGTGGTCTTCGTTCCAT	59.966	20	TCCAGAAAGTACAAACCGCA	59.317	20	161	715	875	TCCATGGTGGTCTTAGAGGC	60.073	20	TCCAGAAAGTACAAACCGCA	59.317	20	110	766	875	CCAAGGAAGAGTTGTCCGAG	59.837	20	TCCAGAAAGTACAAACCGCA	59.317	20	230	646	875
F01_c587/f1p0/956	1	p1	(A)10	10	851	860	TTTGCATCAGGTGCTGTCTC	59.992	20	CAAACATGGTTGCAATGACAG	60.019	21	163	767	929	TTTGCATCAGGTGCTGTCTC	59.992	20	CAAACATGGTTGCAATGACA	58.966	20	163	767	929	ATGTTTGTGGCAAACTGCTG	59.764	20	CAAACATGGTTGCAATGACAG	60.019	21	220	710	929
F01_c591/f1p0/991	1	p1	(A)15	15	816	830	GTTATGTTGCTGCATCTGCG	60.432	20	ACCATTGCATGAGCAATTCA	60.08	20	212	676	887	GTTATGTTGCTGCATCTGCG	60.432	20	TGACACCCACATACCATTGC	60.249	20	224	676	899	AATGAAGATGAAAGCTCGGC	59.415	20	TGACACCCACATACCATTGC	60.249	20	261	639	899
F01_c598/f1p0/982	1	p3	(AGA)5	15	531	545	GGTTAGCGTGGAGAAGTTCG	59.875	20	TTGCAAAACCCACCTCTTTC	60.088	20	110	483	592	ACATCTCTGGGGTTAGCGTG	60.134	20	TTGCAAAACCCACCTCTTTC	60.088	20	120	473	592	GGTTAGCGTGGAGAAGTTCG	59.875	20	GGAGTGCATTCTCACCCTGT	60.12	20	215	483	697
F01_c600/f1p2/978	1	p1	(T)15	15	810	824	CGTGAGGACTAAAGCCTGGA	60.388	20	CTTCTGCAACACCAGCACTC	59.622	20	210	719	928	CGTGAGGACTAAAGCCTGGA	60.388	20	TTCTGCAACACCAGCACTCT	59.622	20	209	719	927	TCTGCAAGTAGCAGTGGCTC	59.344	20	CTTCTGCAACACCAGCACTC	59.622	20	231	698	928
F01_c610/f1p1/954	1	p4	(TCCC)8	32	72	103	ACGGCGCTCTGAACTGATA	59.562	19	TGATCAGACCCACCAAACAA	59.935	20	214	50	263	ACGGCGCTCTGAACTGATA	59.562	19	TGATGATCAGACCCACCAAA	59.893	20	217	50	266	ACGGCGCTCTGAACTGATA	59.562	19	AGACCCACCAAACAAACCTG	59.861	20	209	50	258
F01_c616/f1p0/948	1	p2	(AG)6	12	12	23	--
F01_c619/f1p1/872	1	c	(T)12g(T)10	23	284	306	CGGTGCTATCCTACCTGAGC	59.859	20	AGATGAGTTGGACGGAAACG	60.111	20	209	244	452	CCGGTGCTATCCTACCTGAG	59.711	20	AGATGAGTTGGACGGAAACG	60.111	20	210	243	452	CGGTGCTATCCTACCTGAGC	59.859	20	TGGGTGATTTTGAAGGGAAA	60.28	20	278	244	521
F01_c643/f1p0/987	1	p1	(T)14	14	699	712	AGCACCCCATTGATGAAAAG	59.933	20	TATTGACAGCATCCCAACCA	59.924	20	236	502	737	TGACAAGTATCAGCACCCCA	60.112	20	TATTGACAGCATCCCAACCA	59.924	20	247	491	737	TATCAGCACCCCATTGATGA	59.883	20	TATTGACAGCATCCCAACCA	59.924	20	240	498	737
F01_c650/f1p0/955	1	p3	(AAG)5	15	474	488	CGCCGTAAAAAGTCGTTCTC	59.883	20	CCACCCTCTTTTGCTGTCTC	59.844	20	222	333	554	CGCCGTAAAAAGTCGTTCTC	59.883	20	TCCACCCTCTTTTGCTGTCT	59.844	20	223	333	555	CGCCGTAAAAAGTCGTTCTC	59.883	20	CTCCACCCTCTTTTGCTGTC	59.844	20	224	333	556
F01_c666/f1p1/910	1	p3	(TTC)5	15	894	908	--
F01_c669/f1p0/956	1	p3	(CTT)7	21	637	657	GCAGACTGGGAAGGTCTTGA	60.386	20	AGAATCATGATGGTGTTGCG	59.527	20	183	521	703	GCAGACTGGGAAGGTCTTGA	60.386	20	GAATCATGATGGTGTTGCGT	59.379	20	182	521	702	GGAGTCAATGGAGGAGATGG	59.46	20	AGAATCATGATGGTGTTGCG	59.527	20	220	484	703
F01_c687/f1p3/995	1	p2	(AG)8	16	2	17	--
F01_c690/f1p0/972	1	c	(T)16agtagttaaactaattgttaatttactcttttgtctttatttttgtttcacaatctgctgtaatcttttctggctgcggaatctggtc(T)14	118	823	940	--
F01_c693/f1p1/965	1	p3	(AAG)5	15	70	84	CCTAAAACTTCCTCGAAAGGG	59.247	21	CATCAGCGATGTCTTGCCTA	59.972	20	160	41	200	AACTTCCTCGAAAGGGAAAAA	59.229	21	CATCAGCGATGTCTTGCCTA	59.972	20	155	46	200	AAAACTTCCTCGAAAGGGAAA	59.229	21	CATCAGCGATGTCTTGCCTA	59.972	20	157	44	200
F01_c701/f1p2/921	1	p1	(A)14	14	757	770	TTGCGTATGTAGATGGTCGC	59.718	20	ACAATAATCATCTTCGCCCG	59.923	20	260	569	828	GTCGCGAACAAGCAAGTTTT	60.428	20	ACAATAATCATCTTCGCCCG	59.923	20	245	584	828	GTCGCGAACAAGCAAGTTTT	60.428	20	CGCCCGAGAAGACAAACTAC	59.875	20	231	584	814
F01_c726/f2p0/936	1	p1	(C)33	33	824	856	ATGCTTGGGCAGAGAAAGAA	59.955	20	CCTTCCATGTAATTTTTGCCA	59.818	21	229	671	899	TTACATCCCAGGCAGTCCTC	60.073	20	CCTTCCATGTAATTTTTGCCA	59.818	21	263	637	899	TGGGCAGAGAAAGAAAGCTC	59.694	20	CCTTCCATGTAATTTTTGCCA	59.818	21	224	676	899
F01_c729/f1p0/981	1	p2	(AC)8	16	135	150	CTTGACATCTTGCTTGTGGG	59.288	20	CTGCAACCCTTTAGGCTCAG	60.008	20	217	62	278	TGGGAATTCTGGTTTGGTTT	59.264	20	CTGCAACCCTTTAGGCTCAG	60.008	20	187	92	278	TTGGGAATTCTGGTTTGGTT	59.264	20	CTGCAACCCTTTAGGCTCAG	60.008	20	188	91	278
F01_c734/f1p0/919	1	c	(CCA)12tcccttgtgccaacgccaccatcaccatcaccatccgcacttgctctgcgcccgccaccagcaccatcaccatccgcacttgctctgcgc(CCA)11	159	128	286	ACCAATGGAACCTTCATCCA	60.173	20	TGAGCAGCTTGAAGAGCAAA	60.011	20	252	85	336	ACCAATGGAACCTTCATCCA	60.173	20	TTGAGCAGCTTGAAGAGCAA	60.011	20	253	85	337	CCAATGGAACCTTCATCCAG	60.309	20	TGAGCAGCTTGAAGAGCAAA	60.011	20	251	86	336
F01_c737/f1p0/830	1	p1	(A)11	11	700	710	TCTGGTCGAAGAGCCAATCT	59.95	20	CCATGAAAGTCCATCAACGA	59.496	20	191	609	799	GGTCGAAGAGCCAATCTGAC	59.81	20	CCATGAAAGTCCATCAACGA	59.496	20	188	612	799	GCATGAGGAAGAGAACTGGG	59.803	20	CCATGAAAGTCCATCAACGA	59.496	20	264	536	799
F01_c738/f1p1/991	1	p2	(TC)6	12	109	120	GACCCAACCCTCTTCTCCTC	60.05	20	AATGCCCGCATCTTACTGTC	60.103	20	257	60	316	GACCCAACCCTCTTCTCCTC	60.05	20	GACAGCAAATTGCCACAATG	60.119	20	273	60	332	CAACCCTCTTCTCCTCCCTC	60.186	20	AATGCCCGCATCTTACTGTC	60.103	20	253	64	316
F01_c744/f1p1/940	1	p3	(GAG)5	15	317	331	GGAGAGGGTTCGTGATTGAA	60.05	20	TTTATCTTTTGGCCAGTCGG	60.067	20	194	257	450	TGAAATGGTGAGTTGGTGGA	59.935	20	TTTATCTTTTGGCCAGTCGG	60.067	20	171	280	450	AGTTGGTGGAAATGCCAGAG	60.111	20	TTTATCTTTTGGCCAGTCGG	60.067	20	161	290	450
F01_c753/f1p1/900	1	p2	(TA)7	14	778	791	TCGAGTGCTTGTTGACTTGG	60.025	20	AAAGCCCTACATCGATCCCT	59.925	20	220	618	837	GAGTTGTGAGTGAGGGCACA	59.872	20	AAAGCCCTACATCGATCCCT	59.925	20	278	560	837	TTTGAGACGGTAGGGCAAAG	60.241	20	AAAGCCCTACATCGATCCCT	59.925	20	132	706	837
F01_c754/f1p584/915	1	c	(TG)7(T)12	26	805	830	TGATGCTAGCTGTTGGTTGC	60.019	20	GGAAGATGTAACCCGAGGCT	60.464	20	160	729	888	TGATGCTAGCTGTTGGTTGC	60.019	20	CACGGAAGATGTAACCCGAG	60.508	20	163	729	891	TGATGCTAGCTGTTGGTTGC	60.019	20	CTCACGGAAGATGTAACCCG	60.508	20	165	729	893
F01_c757/f1p0/729	1	p1	(A)18	18	14	31	--
F01_c760/f1p3/951	1	p3	(CAA)5	15	31	45	CGTCAAGTCTTTACTGACTCCG	59.05	22	GTGGCATCCTCGACAAGTTT	60.119	20	264	5	268	CGTCAAGTCTTTACTGACTCCG	59.05	22	TTGTCACTCATCTTCGCAGC	60.144	20	108	5	112	CGTCAAGTCTTTACTGACTCCG	59.05	22	CTCATCTTTCGACCCACCTC	59.655	20	180	5	184
F01_c761/f1p0/999	1	c	(TC)9tgatctgtagc(CT)10	49	8	56	--
F01_c762/f1p0/815	1	p1	(C)14	14	654	667	GAGCATGTCAAAGCAAACCA	59.847	20	CAATACGCAACCAACCACTG	60.027	20	224	470	693	CAGAAGTGATCTCCTTGCCC	59.803	20	CAATACGCAACCAACCACTG	60.027	20	190	504	693	CCAGAAGTGATCTCCTTGCC	59.803	20	CAATACGCAACCAACCACTG	60.027	20	191	503	693
F01_c771/f1p1/817	1	p1	(A)18	18	21	38	--
F01_c780/f1p0/979	1	p1	(A)10	10	811	820	TGCAATCCACAGTGAAAGGT	59.139	20	TTAACCTGATTTGGCGGATT	59.411	20	137	719	855	GTGCAATCCACAGTGAAAGG	59.139	20	TTAACCTGATTTGGCGGATT	59.411	20	138	718	855	GTGCAATCCACAGTGAAAGGT	60.028	21	TTAACCTGATTTGGCGGATT	59.411	20	138	718	855
F01_c782/f1p0/668	1	p2	(AG)6	12	521	532	CCCTTCTTGCTCCATCATGT	60.073	20	GAAGCCGATCTTCTATCCCC	60.003	20	140	474	613	GGTTATTTGGCCCATGTACG	60.074	20	GAAGCCGATCTTCTATCCCC	60.003	20	218	396	613	TTATTTGGCCCATGTACGGT	60.074	20	GAAGCCGATCTTCTATCCCC	60.003	20	216	398	613
F01_c800/f1p0/938	1	p1	(A)10	10	656	665	GAGCACTGTGGTGAATGTGC	60.328	20	CAACACCAAGCAAGAGACCA	59.873	20	258	571	828	GAGCACTGTGGTGAATGTGC	60.328	20	ACACCAAGCAAGAGACCACC	60.159	20	256	571	826	GAGCACTGTGGTGAATGTGC	60.328	20	CCAAGCAAGAGACCACCCTA	60.246	20	253	571	823
F01_c808/f1p0/924	1	p2	(GA)18	36	21	56	GTTGCGCAGCACACCAAC	62.583	18	AAGCATGACCACAAGTGCAG	59.905	20	211	0	210	GTTGCGCAGCACACCAAC	62.583	18	AGCATGACCACAAGTGCAGA	60.473	20	210	0	209	GTTGCGCAGCACACCAAC	62.583	18	GCATGACCACAAGTGCAGAG	60.473	20	209	0	208
F01_c814/f1p0/923	1	p1	(T)10	10	119	128	CCATCTAACCTAACCCCGCT	60.332	20	TGGGATTGTAATGACTCGCA	60.073	20	203	56	258	CCATCTAACCTAACCCCGCT	60.332	20	TCGAGCAATCTGTCATGCTC	60.104	20	261	56	316	CCATCTAACCTAACCCCGCT	60.332	20	TTTGGCTGTGTGCTTTTGTC	59.888	20	174	56	229
F01_c828/f1p2/868	1	p3	(GTA)5	15	716	730	GGGAATGGATTTGTGTTTGC	60.177	20	CTGATCAAGCACCCCAAACT	60.111	20	278	572	849	AGGGCAAGGAGTAGAGGGAA	60.204	20	CCAAACTACAGCCACCACAA	59.609	20	280	557	836	GGGCAAGGAGTAGAGGGAAT	59.536	20	CCAAACTACAGCCACCACAA	59.609	20	279	558	836
F01_c830/f1p0/971	1	p3	(AAG)5	15	99	113	AGATCCAAAAGCCAAACCCT	59.94	20	CAAGAGCCAGTCCTCCTCTG	60.127	20	236	2	237	AGATCCAAAAGCCAAACCCT	59.94	20	GCAGAGACAAGAGCCAGTCC	60.143	20	243	2	244	AGATCCAAAAGCCAAACCCT	59.94	20	CCATGTCAACACCAAAGCAG	60.152	20	205	2	206
F01_c839/f1p0/921	1	p1	(C)14	14	85	98	TCTTTGCCTCTGCTTGAGTCT	59.367	21	AGCAAATACCCTGTGCCATC	59.962	20	262	45	306	TCTTTGCCTCTGCTTGAGTC	58.315	20	AGCAAATACCCTGTGCCATC	59.962	20	262	45	306	GCAACAAAGCTTAGCCTTCA	58.32	20	CTCCCATTTCATCAGCCATT	59.894	20	118	8	125
F01_c839/f1p0/921	2	p2	(AT)7	14	629	642	GTGAAGAGGCCCAAATCAAA	60.051	20	CGGCCCAAATAAAGGAGAAG	60.911	20	196	587	782	GTGAAGAGGCCCAAATCAAA	60.051	20	CGGCCCAAATAAAGGAGAA	60.017	19	196	587	782	GTGAAGAGGCCCAAATCAAA	60.051	20	TTCGGCCCAAATAAAGGAG	60.017	19	198	587	784
F01_c849/f1p0/924	1	p2	(TC)7	14	71	84	AAGGACAGCTCCTCCTCCTC	59.952	20	TGAAAGACAGCCCCATTTTC	60.051	20	114	14	127	GAAGGACAGCTCCTCCTCCT	59.952	20	TGAAAGACAGCCCCATTTTC	60.051	20	115	13	127	AAGGACAGCTCCTCCTCCTC	59.952	20	TCACCGAGCTTGAGCTTGTA	59.74	20	220	14	233
F01_c851/f1p0/966	1	p2	(TC)7	14	16	29	--
F01_c852/f1p0/945	1	p2	(TA)7	14	899	912	--
F01_c855/f1p0/871	1	p2	(CT)7	14	40	53	TCTCCCAGAAGTGAGATTTTCC	59.691	22	CGAATCTCTTTTGCCTTTGC	59.96	20	166	15	180	TCTCCCAGAAGTGAGATTTTCC	59.691	22	TGACATCATCCCCTCTCACA	60.046	20	258	15	272	TCTCCCAGAAGTGAGATTTTCC	59.691	22	TTTGATCAACTGGGACACCA	59.935	20	122	15	136
F01_c859/f1p0/967	1	p2	(TA)11	22	887	908	TGGGTCTGAACCCATATAACC	58.634	21	GCCTTTCAAGTGTCTGAAAATG	58.882	22	280	687	966	TGGGTCTGAACCCATATAACCT	59.593	22	GCCTTTCAAGTGTCTGAAAATG	58.882	22	280	687	966	TGGGTCTGAACCCATATAACC	58.634	21	GCCTTTCAAGTGTCTGAAAATGA	60.637	23	280	687	966
F01_c864/f1p0/945	1	p1	(A)10	10	895	904	CTGGGCCTCATTACCACTGT	59.989	20	TTCTGTCACAATTTTCATTTTCG	59.153	23	156	783	938	TGCTGTAACTTTTGGGGGAG	60.103	20	TTCTGTCACAATTTTCATTTTCG	59.153	23	269	670	938	TCAGCTATCACCTAGGCCGT	59.859	20	TTCTGTCACAATTTTCATTTTCG	59.153	23	181	758	938
F01_c871/f2p3/983	1	p1	(T)11	11	757	767	CTCGTGAGGCTGCTTTTAGG	60.147	20	AAGAAACTCTCTGCCACGGA	59.989	20	273	566	838	GAATGGTGGGTGGAGTTTTG	60.21	20	AAGAAACTCTCTGCCACGGA	59.989	20	118	721	838	GCTCGTGAGGCTGCTTTTAG	60.292	20	AAGAAACTCTCTGCCACGGA	59.989	20	274	565	838
F01_c879/f1p0/991	1	p1	(A)10	10	28	37	--
F01_c879/f1p0/991	2	p1	(T)12	12	273	284	CGCTTCAAAGGAGGAATCTG	59.948	20	TGTCCCTGTTTTTCCGTTTC	59.948	20	252	113	364	CGCTTCAAAGGAGGAATCTG	59.948	20	TTTTTGTCCCTGTTTTTCCG	59.947	20	256	113	368	CGCTTCAAAGGAGGAATCTG	59.948	20	TCCCTGTTTTTCCGTTTCTG	60.081	20	250	113	362
F01_c887/f1p0/821	1	p2	(TC)6	12	30	41	CAATTCTCCAACTCCTCCCC	60.822	20	TGAGTTTGAGTCTCATGCGG	59.984	20	243	7	249	CAATTCTCCAACTCCTCCCC	60.822	20	AGATGGAAGCGAGGAGACAA	59.95	20	201	7	207	CAATTCTCCAACTCCTCCCC	60.822	20	AAGATGGAAGCGAGGAGACA	59.95	20	202	7	208
F01_c887/f1p0/821	2	p2	(CT)6	12	171	182	CAATTCTCCAACTCCTCCCC	60.822	20	TGAGTTTGAGTCTCATGCGG	59.984	20	243	7	249	CAATTCTCCAACTCCTCCCC	60.822	20	AGATGGAAGCGAGGAGACAA	59.95	20	201	7	207	CAATTCTCCAACTCCTCCCC	60.822	20	AAGATGGAAGCGAGGAGACA	59.95	20	202	7	208
F01_c887/f1p0/821	3	p1	(T)11	11	645	655	TGGGGTTGACAATTGGGTAT	59.91	20	TGATTTAACTGGTCCCCCAA	60.162	20	270	457	726	TGGGGTTGACAATTGGGTAT	59.91	20	TTGATTTAACTGGTCCCCCA	60.162	20	271	457	727	TGGGGTTGACAATTGGGTAT	59.91	20	GTCCCCCAACACTTCCTTTT	60.204	20	259	457	715
F01_c892/f1p1/901	1	p2	(AC)18	36	1	36	--
F01_c899/f1p1/935	1	p2	(TC)6	12	25	36	GACAGCCTTGTTGACTGCTG	59.622	20	CGAAGAGGTCCAGCTGTAGG	60.005	20	213	0	212	GACAGCCTTGTTGACTGCTG	59.622	20	ACCCCCTACCAGCTCTCACT	60.133	20	272	0	271	GACAGCCTTGTTGACTGCTG	59.622	20	TGCCAGTGCTTCTTGAAGTG	60.175	20	102	0	101
F01_c903/f1p0/982	1	p1	(A)10	10	407	416	TCCCCAAAGAAGTGGACAAG	60.081	20	AGCCCTCGTTCTCAAACCTT	60.247	20	237	242	478	GGCCCATTCTTACGTGCTTA	60.096	20	AGCCCTCGTTCTCAAACCTT	60.247	20	196	283	478	TCCCCAAAGAAGTGGACAAG	60.081	20	GCAGACCACCAAGTCAACAA	59.726	20	272	242	513
F01_c907/f1p0/934	1	p1	(T)19	19	746	764	CTGAGATGATGCGTGTTCGT	59.862	20	AGAAAAGAACCCTAAGGCCG	59.72	20	240	669	908	GAATGCTTTGATGGATGGCT	60.043	20	GTCAAAACTGCCACAAACCC	60.397	20	264	540	803	AGGAATGCTTTGATGGATGG	59.894	20	GTCAAAACTGCCACAAACCC	60.397	20	266	538	803
F01_c922/f1p0/700	1	p1	(A)126	126	574	699	--
F01_c923/f1p0/999	1	p1	(T)10	10	988	997	--
F01_c931/f1p0/982	1	p1	(T)10	10	124	133	CAGGGAGCTCTTAACGCTTG	60.147	20	GTAGTCAGAACCTCGCAGGC	60.02	20	209	21	229	AGATCCAACGGTCCAAAATG	59.79	20	GTAGTCAGAACCTCGCAGGC	60.02	20	229	1	229	CAGGGAGCTCTTAACGCTTG	60.147	20	CAAAAGTTGGGCCTTGAAGA	60.22	20	246	21	266
F01_c931/f1p0/982	2	p3	(GAC)8	24	598	621	GGGCAGATGAGAATGGAGAA	60.158	20	CAGTGTATCTGGCGTGAGGA	59.855	20	265	523	787	GCGAAGGTCAAGATGACGAT	60.226	20	GGAGGCTTTCACTATTCCCC	59.903	20	200	571	770	GCGAAGGTCAAGATGACGAT	60.226	20	CAGTGTATCTGGCGTGAGGA	59.855	20	217	571	787
F01_c946/f1p0/931	1	p1	(T)10	10	827	836	GGCTCAACAGAGGCAAAATC	59.82	20	TTCTGGTTAACAACAATGGAGG	58.994	22	209	678	886	CAAATCAACCTGGCTCAACA	59.691	20	TTCTGGTTAACAACAATGGAGG	58.994	22	220	667	886	GGCTCAACAGAGGCAAAATC	59.82	20	TGGTTAACAACAATGGAGGTTC	58.858	22	206	678	883
F01_c979/f1p0/984	1	p2	(AG)8	16	10	25	--
F01_c979/f1p0/984	2	p1	(T)10	10	971	980	--
F01_c987/f1p0/903	1	p2	(AG)7	14	17	30	--
F01_c987/f1p0/903	2	p1	(T)13	13	691	703	CACTCACTCCGCTCATTGAA	59.984	20	AACCAAAGGCCTTCTCCACT	60.11	20	137	656	792	CACTCACTCCGCTCATTGAA	59.984	20	ATGGCTGGTCATCAGCTTTC	60.226	20	231	656	886	AGAAGACGACTGCTGCCACT	60.205	20	AACCAAAGGCCTTCTCCACT	60.11	20	153	640	792
F01_c988/f1p4/859	1	p2	(GT)6	12	832	843	--
F01_c990/f1p0/965	1	p1	(T)18	18	197	214	CCAAAATTACCCCCATTCCT	59.882	20	TGATGGGTTTGTTGTGGAGA	59.935	20	161	107	267	CCAAAATTACCCCCATTCCT	59.882	20	TTCAGTGCAAGCATTCGGTA	60.401	20	280	107	386	CCAAAATTACCCCCATTCCT	59.882	20	TCAGTGCAAGCATTCGGTAA	60.401	20	279	107	385
F01_c995/f1p0/941	1	p1	(T)17	17	843	859	TTTGAAGTTGCCTGTTGCTG	60.027	20	GCAAACTTGATATTAAACGAGAAGA	58.188	25	190	733	922	CTGTTGCTGGGTATGCAATG	60.134	20	GCAAACTTGATATTAAACGAGAAGA	58.188	25	179	744	922	TTATTGTGCAGTGGCTCAGG	59.864	20	GCAAACTTGATATTAAACGAGAAGA	58.188	25	256	667	922
F01_c1001/f1p6/946	1	p3	(TGC)5	15	457	471	ATGGGGACATTGTTAGCTGG	59.813	20	TAACCTCCGTGACCATAGCC	59.955	20	101	433	533	TACCCTCCTCCTGGTGCTTA	59.688	20	TAACCTCCGTGACCATAGCC	59.955	20	179	355	533	CATTATTCAGGGCATGGACC	60.155	20	GAATTTGCCCTTGTGCTTTC	59.691	20	240	409	648
F01_c1010/f1p0/938	1	p1	(A)13	13	857	869	TGATGGGAAATTGAAGCACA	60.049	20	GGTGTCCCATAAGAGGATCG	59.361	20	117	777	893	AGCTCTCTCAGGGATGGTGA	59.945	20	GGTGTCCCATAAGAGGATCG	59.361	20	238	656	893	ATCACAGCAAATTGCACAGC	59.878	20	GGTGTCCCATAAGAGGATCG	59.361	20	255	639	893
F01_c1021/f1p0/925	1	p1	(A)11	11	905	915	--
F01_c1041/f1p1/979	1	p1	(T)10	10	824	833	TACCATGGGAACTCCTGTCC	59.779	20	TGTGTATGCCATGGACACCT	59.837	20	268	693	960	TTGTAAGAAGGGAAGCGTCG	60.378	20	TGTGTATGCCATGGACACCT	59.837	20	215	746	960	CGACCATGAGCTGAACTGAG	59.571	20	TGTGTATGCCATGGACACCT	59.837	20	197	764	960
F01_c1046/f1p0/939	1	p2	(TC)14	28	30	57	TTCTCCCTCTTGCAGCATTT	59.955	20	ATCCTCTCTCCCACACACCA	60.527	20	157	2	158	TTCTCCCTCTTGCAGCATTT	59.955	20	ACCCCCGAAGCAATAAAGAA	60.792	20	130	2	131	TTCTCCCTCTTGCAGCATTT	59.955	20	CCCCGAAGCAATAAAGAAAA	59.186	20	128	2	129
F01_c1060/f1p0/917	1	p6	(TGCTTC)5	30	216	245	TGCTTGGACATGGAAGATCA	60.201	20	TACTGACCACGGAGGGAATC	59.927	20	189	96	284	TGCTTGGACATGGAAGATCA	60.201	20	CCTCCTGAAGCGGTACTGAC	59.867	20	202	96	297	TGCTTGGACATGGAAGATCA	60.201	20	CTCCTGAAGCGGTACTGACC	59.867	20	201	96	296
F01_c1086/f1p0/994	1	p1	(C)15	15	971	985	--
F01_c1092/f1p0/887	1	p2	(AT)12	24	18	41	--
F01_c1097/f1p0/964	1	p3	(CGC)5	15	213	227	AGAGCTTCAGCGCAAACTTC	59.904	20	CGGAATTAGCATCCGGTTTA	59.922	20	154	131	284	TCAATGGTGAAAGTTGCTGC	59.847	20	CGGAATTAGCATCCGGTTTA	59.922	20	199	86	284	TTCAGCGCAAACTTCAAAGA	59.729	20	CGGAATTAGCATCCGGTTTA	59.922	20	149	136	284
F01_c1097/f1p0/964	2	p3	(GAT)5	15	342	356	TAAACCGGATGCTAATTCCG	59.922	20	CCAAGATCGCTAGAAGTCGG	59.971	20	252	265	516	GTTCCATGTAAACCGGATGC	60.199	20	CCAAGATCGCTAGAAGTCGG	59.971	20	260	257	516	ATGTTACTAACCATCGCCGC	59.988	20	CAACACTCCCTTCCTCCAGA	60.229	20	246	198	443
F01_c1104/f1p0/981	1	c	(T)16gggagttagataatcaaatgttaatcataaaatcatactgggtttaactttt(A)16	84	897	980	--
F01_c1106/f1p0/997	1	p1	(T)12	12	6	17	--
F01_c1138/f1p0/958	1	p1	(T)12	12	840	851	CCTTGTCCCTCTGTGATGGT	59.962	20	ATCATTCTCCTTGCGGTCAG	60.218	20	268	672	939	TAACTTGGAGCGAGCCTTGT	60.015	20	ATTCTCCTTGCGGTCAGTGT	59.727	20	279	658	936	CCTTGTCCCTCTGTGATGGT	59.962	20	ATTCTCCTTGCGGTCAGTGT	59.727	20	265	672	936
F01_c1144/f1p0/895	1	p1	(A)30	30	858	887	--
F01_c1149/f1p0/837	1	p3	(GGC)5	15	238	252	ATTATTGTTCGCCGTCCAAG	59.96	20	ACTGCATTCAAGTCCCATCC	59.934	20	130	196	325	ATTATTGTTCGCCGTCCAAG	59.96	20	CAAGTCCCATCCGTGATCTT	59.927	20	122	196	317	ATTATTGTTCGCCGTCCAAG	59.96	20	CTGACTGCATTCAAGTCCCA	59.831	20	133	196	328
F01_c1152/f1p3/913	1	c	(TC)6accctcagatcttatctccctgcttctctttggtattcgttttcttcggaaacaaaaacagaacgagggatttgttctttcgaaactagtgccac(A)13	120	78	197	AACGCATTTTCATCTCAGCC	60.221	20	GAGCTGTATCGGGAGCTGTC	59.981	20	275	19	293	AACGCATTTTCATCTCAGCC	60.221	20	GTCATCGCCGAGTCCATATT	59.923	20	258	19	276	AACGCATTTTCATCTCAGCC	60.221	20	CATCGCCGAGTCCATATTTT	59.923	20	256	19	274
F01_c1153/f1p0/974	1	p3	(TCC)5	15	31	45	GTTATCCTCGCTCCCCTCTC	60.176	20	AGGACCATGCCTGATTTGAC	59.934	20	231	8	238	GTTATCCTCGCTCCCCTCTC	60.176	20	GAGTTTGGCTACCACGAAGG	59.734	20	277	8	284	GTTATCCTCGCTCCCCTCTC	60.176	20	TACTCTACGGCTTTGTCGGC	60.407	20	210	8	217
F01_c1158/f1p2/975	1	p2	(TA)6	12	790	801	CATGCTTCCTGTTGGTGATG	60.112	20	CAAGAATGGAGTTTCTCGGC	59.813	20	209	717	925	TGAAATTTGCATGCTTCCTG	59.809	20	CAAGAATGGAGTTTCTCGGC	59.813	20	218	708	925	GAGCTTGTCAAAGTCGGAGG	59.989	20	GACCAAATCAACGGTCAACA	59.394	20	273	553	825
F01_c1166/f1p0/992	1	p1	(A)11	11	95	105	TGGCAATTTGGTATCCCCTA	60.146	20	ACGTAAGGAGGTGTTGGTGC	60.035	20	242	16	257	GCATTGGCAATTTGGTATCC	60.161	20	ACGTAAGGAGGTGTTGGTGC	60.035	20	246	12	257	TGGCAATTTGGTATCCCCTA	60.146	20	CGTAAGGAGGTGTTGGTGCT	60.171	20	241	16	256
F01_c1169/f1p0/913	1	p2	(TA)10	20	872	891	--
F01_c1189/f1p2/926	1	c	(TG)6(TA)8	28	676	703	CAAGGTTCAGGATGGGCTTA	60.066	20	TCCACACGTTAAATCCCATGT	60.103	21	254	508	761	TGCACACCAAGTGTGTCAGA	59.905	20	TCCACACGTTAAATCCCATGT	60.103	21	208	554	761	CTTGAATGCGGATACGAGGT	60.096	20	TCCACACGTTAAATCCCATGT	60.103	21	227	535	761
F01_c1190/f1p1/924	1	p2	(AT)6	12	656	667	GCCGGCCAGTATCAAAATAA	59.928	20	TTCCCTACAGAAAGCGGCTA	59.975	20	239	604	842	GCCGGCCAGTATCAAAATAA	59.928	20	TTCCATTGAACTCTCCCGTC	60.05	20	178	604	781	GCGCGTGGTCTTTAAATGTT	60.138	20	TTCCATTGAACTCTCCCGTC	60.05	20	251	531	781
F01_c1210/f1p1/989	1	p1	(T)10	10	706	715	ACTGCATTCATTTGCCAACA	60.119	20	TTCACTTGCTCAGTCCATCG	59.984	20	243	598	840	CACTGCATTCATTTGCCAAC	60.119	20	TTCACTTGCTCAGTCCATCG	59.984	20	244	597	840	TGTCGAACCACTGCATTCAT	60.12	20	TTCACTTGCTCAGTCCATCG	59.984	20	252	589	840
F01_c1229/f1p0/945	1	p3	(CTG)5	15	204	218	TGCCGATGACTCTTCAGATG	59.942	20	CACCACTTGACACCCTCCTT	60.002	20	146	102	247	TGCCGATGACTCTTCAGATG	59.942	20	TCCACAAACCTTATGCCTCC	59.933	20	238	102	339	TGCCGATGACTCTTCAGATG	59.942	20	ACAAGCACAACCTGAGCCTT	59.914	20	267	102	368
F01_c1229/f1p0/945	2	c	(TTC)6(TTA)7	39	710	748	CCCAGGGATGTAGTGATGCT	59.95	20	ATTAGCCAAGCCTAGTGCCA	59.867	20	169	675	843	TGTGGACAGGCTGATGAAAG	59.831	20	CACAGCTAGCAACCCTGACA	60.049	20	258	568	825	TGTGGACAGGCTGATGAAAG	59.831	20	ATTAGCCAAGCCTAGTGCCA	59.867	20	276	568	843
F01_c1249/f1p3/929	1	p1	(A)11	11	905	915	--
F01_c1264/f1p2/983	1	p1	(A)10	10	45	54	TCCGTCAAAGCTAGAGCACC	60.538	20	CCCGAGTGAGTGGTTATGCT	60.134	20	255	1	255	TCCGTCAAAGCTAGAGCACC	60.538	20	TTAGGATTGCCGTGGGATAC	59.784	20	119	1	119	TCCGTCAAAGCTAGAGCACC	60.538	20	GATTGCCGTGGGATACAGAG	60.483	20	115	1	115
F01_c1269/f1p1/927	1	p3	(GAG)5	15	550	564	TGATGGAGAGATGGGGAAAG	60.003	20	GTAGCAGACAGGCCCACAAT	60.142	20	161	475	635	CTTGATGGAGAGATGGGGAA	60.003	20	GTAGCAGACAGGCCCACAAT	60.142	20	163	473	635	AGAGAGACCCAGTTGCCTGA	59.986	20	GTAGCAGACAGGCCCACAAT	60.142	20	141	495	635
F01_c1291/f1p0/831	1	p2	(CT)6	12	29	40	CGACAATGGCTTCTTCAACA	59.84	20	AAGGATTCCACGTTGTCTGG	59.966	20	159	2	160	CGACAATGGCTTCTTCAACA	59.84	20	AGGATTCCACGTTGTCTGGA	60.51	20	158	2	159	CGACAATGGCTTCTTCAACAT	60.125	21	AAGGATTCCACGTTGTCTGG	59.966	20	159	2	160
F01_c1295/f1p0/886	1	p3	(TCT)5	15	92	106	ATGACGAGAAAGGGCAAGAA	59.813	20	CCACTCTCTGTTGCCGTGTA	59.897	20	211	4	214	GAAAGGGCAAGAAAGGAACA	59.288	20	CCACTCTCTGTTGCCGTGTA	59.897	20	204	11	214	GAAAGGGCAAGAAAGGAACA	59.288	20	TCCTCAACACCATTTTTCCC	59.767	20	156	11	166
F01_c1307/f1p0/982	1	p1	(A)11	11	132	142	AGAAGCCCCCTCTGGTTTTA	60.068	20	GGCCGGTGTGTAGAAGAAAA	60.11	20	179	41	219	CTTTCGAAACCAGCCAAAAC	59.724	20	CTGTTGCTGAGGGAAGAAGG	59.982	20	263	95	357	AGAAGCCCCCTCTGGTTTTA	60.068	20	AAGAGGCAGAGGTGGAAGGT	60.252	20	251	41	291
F01_c1320/f1p1/917	1	p1	(T)18	18	803	820	TCTTCAACGTTTGGAGGTGTT	59.624	21	TTGCTTACTTACAGCCACCAG	58.121	21	202	667	868	GGTTATTTGCGATCTTCAACG	59.6	21	TTGCTTACTTACAGCCACCAG	58.121	21	214	655	868	GGTTATTTGCGATCTTCAACG	59.6	21	TTGCTTACTTACAGCCACCA	57.039	20	214	655	868
F01_c1339/f1p8/948	1	p3	(GAA)8	24	1	24	--
F01_c1346/f1p1/937	1	p1	(T)10	10	850	859	TAGGGAGCTGGGATGAATTG	60.029	20	TGCCAAAACTCATTCCATTACT	58.629	22	161	775	935	GTGGTAGGGGGCTACCGTAT	60.096	20	TGCCAAAACTCATTCCATTACTC	60.358	23	206	730	935	GGCTACCGTATGCCAAAGAA	60.096	20	TGCCAAAACTCATTCCATTACTC	60.358	23	197	739	935
F01_c1353/f1p2/727	1	p1	(T)10	10	682	691	GCGAAAATGGGTTTGAGAAA	60.053	20	TCTAATTTGGGCTCAAAGGG	59.155	20	266	457	722	GCTCAGCAAATGCTGTTTCA	60.142	20	TCTAATTTGGGCTCAAAGGG	59.155	20	218	505	722	GCGAAAATGGGTTTGAGAAA	60.053	20	TAATTTGGGCTCAAAGGGG	59.88	19	264	457	720
F01_c1360/f1p0/938	1	p2	(AG)7	14	45	58	GAAGCTACGCGATTTTCTCA	58.268	20	GTGACGTGGGAGTCTTTGGT	60.009	20	143	6	148	AGAAGCTACGCGATTTTCTCA	59.261	21	GTGACGTGGGAGTCTTTGGT	60.009	20	144	5	148	GAAGCTACGCGATTTTCTCA	58.268	20	ATGAACCATGCCTCGATAGC	60.066	20	103	6	108
F01_c1391/f1p0/996	1	p1	(T)19	19	815	833	TGATTTGTAGTTGTTGGGCG	59.585	20	AGAATCCAGCAAACATGCCT	59.7	20	280	663	942	TGGCTTGAGATGGTGATTTG	59.648	20	ATGCCTCAGCTGACATGCTA	59.577	20	279	650	928	TGATTTGTAGTTGTTGGGCG	59.585	20	ATGCCTCAGCTGACATGCTA	59.577	20	266	663	928
F01_c1396/f1p1/652	1	p2	(AT)8	16	518	533	AGATCAAGCTCGTGAAGGGA	59.95	20	ACACGCTAGCACATGCAGTC	60.088	20	219	354	572	ACACATCGGGAAAGGATCAG	59.927	20	ACACGCTAGCACATGCAGTC	60.088	20	237	336	572	TTGGGGGATGGATAATCAGA	60.088	20	ACACGCTAGCACATGCAGTC	60.088	20	117	456	572
F01_c1408/f1p1/982	1	p2	(AG)10	20	51	70	AGTGAGCAAGTGAAGAGCGG	60.733	20	TGATTCAATGAGAGGAGGGG	60.003	20	124	27	150	AGTGAGCAAGTGAAGAGCGG	60.733	20	GCCCAGAACATCCTCGTAAA	60.074	20	185	27	211	AGTGAGCAAGTGAAGAGCGG	60.733	20	AATTGAAAGAAGAGGGGCGT	60.074	20	219	27	245
F01_c1408/f1p1/982	2	p1	(A)10	10	724	733	AGCATCCCAATCCTTCCTCT	60.037	20	CCCAAGACTAGACCCTGCAA	60.246	20	275	524	798	CCGAGAATGGGAAGTTTCAA	60.044	20	CCCAAGACTAGACCCTGCAA	60.246	20	236	563	798	GTGACAGCATCCCAATCCTT	59.934	20	CCCAAGACTAGACCCTGCAA	60.246	20	280	519	798
F01_c1409/f1p0/933	1	p2	(CA)11	22	18	39	--
F01_c1420/f1p0/984	1	p3	(GAC)5	15	521	535	TTTGGTCAACCTCCGAAGAG	60.224	20	GCACATCAATCTTCAAGCCA	59.805	20	238	460	697	CTTTGGTCAACCTCCGAAGA	60.224	20	GCACATCAATCTTCAAGCCA	59.805	20	239	459	697	TTTGGTCAACCTCCGAAGAG	60.224	20	TGGCACATCAATCTTCAAGC	59.805	20	240	460	699
F01_c1426/f1p1/930	1	p3	(AGA)5	15	543	557	GGTTAGCGTGGAGAAGTTCG	59.875	20	CCTTGAGAGAAAACCTTGCG	59.986	20	220	495	714	ACATCTCTGGGTTAGCGTGG	60.134	20	CCTTGAGAGAAAACCTTGCG	59.986	20	229	486	714	GGTTAGCGTGGAGAAGTTCG	59.875	20	CGCCCAAGTATGCTTTCAAT	60.096	20	202	495	696
F01_c1427/f1p1/984	1	p1	(A)12	12	20	31	--
F01_c1449/f1p0/870	1	p1	(A)11	11	835	845	--
F01_c1451/f1p0/963	1	p3	(ACT)5	15	62	76	GAAGAGAGAAGAGGAAGAAGGAAA	58.838	24	GCGCTAGTATAGTGAGGGCG	60.025	20	158	25	182	GAAGAGAGAAGAGGAAGAAGGAAA	58.838	24	GTGGCTTCTTTTGAAACCCA	60.088	20	257	25	281	GAAGAGAGAAGAGGAAGAAGGAAA	58.838	24	TGCATTGTTTCGATGTCGTT	60.119	20	102	25	126
F01_c1465/f1p0/943	1	p2	(TC)9	18	119	136	TTCTTTCGGATTTGGTGTCC	59.91	20	GCAAGTCCAGCTTCAACACA	60.032	20	183	40	222	TTCTTTCGGATTTGGTGTCC	59.91	20	TGCAAGTCCAGCTTCAACAC	60.032	20	184	40	223	CCATCCCCATCTCTTTTTCA	59.864	20	GCAAGTCCAGCTTCAACACA	60.032	20	159	64	222
F01_c1522/f1p0/919	1	c	(GA)6tggtattgattggcttccagaatctggatattggtaaaagatatcagtccagctgatctttc(AG)8	90	101	190	GGAAAGATGACTTTCACTGGC	58.78	21	ATCAAACCACCATCCAGCTC	59.934	20	249	14	262	GGAAAGATGACTTTCACTGGCT	59.757	22	ATCAAACCACCATCCAGCTC	59.934	20	249	14	262	AGGAAAGATGACTTTCACTGGC	59.757	22	ATCAAACCACCATCCAGCTC	59.934	20	250	13	262
F01_c1522/f1p0/919	2	p3	(ACA)6	18	621	638	GCAGAGGCAACTCATGAACA	59.992	20	GGCTTTTTCTCCTCCTGCTT	59.962	20	196	546	741	GCAGAGGCAACTCATGAACA	59.992	20	CTTCTCCTTGGAGGCTCCTT	59.95	20	179	546	724	GCAGAGGCAACTCATGAACA	59.992	20	TCGTAGAAGACGATGGTCCC	60.073	20	124	546	669
F01_c1523/f1p0/947	1	p2	(GA)10	20	10	29	--
F01_c1528/f1p0/977	1	p2	(CT)12	24	55	78	GCGAGACAAGCTCCAAAAAT	59.457	20	AGCAGACACGATTTCCCAAC	60.119	20	217	22	238	GCGAGACAAGCTCCAAAAAT	59.457	20	AATGGAAAATGAGAAGGGGG	60.124	20	125	22	146	GCGAGACAAGCTCCAAAAAT	59.457	20	CATAACTGGGATCCAAACGG	60.184	20	146	22	167
F01_c1533/f1p3/981	1	p1	(T)10	10	880	889	GCCATTGAGGATGGTAAGGA	59.894	20	AGGATAAGTGGGTTCCCCTG	60.183	20	195	719	913	TCGGTGATGGCGTTACACTA	60.134	20	AGGATAAGTGGGTTCCCCTG	60.183	20	110	804	913	ATCGGTGATGGCGTTACACT	60.406	20	AGGATAAGTGGGTTCCCCTG	60.183	20	111	803	913
F01_c1536/f1p2/937	1	p4	(TTTC)5	20	19	38	--
F01_c1545/f1p0/975	1	p1	(A)16	16	6	21	--
F01_c1551/f1p0/962	1	p2	(AT)6	12	842	853	ATTGGTCGTCATCTTCTGGG	59.927	20	TCAACCAGTGCTCATCGTTC	59.837	20	256	670	925	GTCGTCATCTTCTGGGCAAT	60.081	20	TCAACCAGTGCTCATCGTTC	59.837	20	252	674	925	ATTGGTCGTCATCTTCTGGG	59.927	20	ATGTCAACCAGTGCTCATCG	59.707	20	259	670	928
F01_c1555/f1p0/740	1	p2	(AG)9	18	36	53	GACTGCCTTCGGACTCCC	60.773	18	TGATGAGCTTCACCTTGTGC	59.992	20	233	11	243	GACTGCCTTCGGACTCCC	60.773	18	GCAATCAAACTCCTTCTCGC	59.962	20	262	11	272	GACTGCCTTCGGACTCCC	60.773	18	GCAAACGAGGTGCTAACCAT	60.14	20	112	11	122
F01_c1557/f1p1/994	1	p3	(ATA)6	18	759	776	TGGAAGAAGTTGGAGGGATG	60.042	20	ACCATGGATGTTTCCAGAGC	59.934	20	275	555	829	GGAGGGATGAAACTGGTTGA	59.903	20	ACCATGGATGTTTCCAGAGC	59.934	20	264	566	829	CCACTCATCAAAGAACGCCT	60.255	20	ACCATGGATGTTTCCAGAGC	59.934	20	193	637	829
F01_c1558/f1p0/741	1	c	(CT)6ccagaaaaccctaatcccccccacca(GCC)5	53	133	185	CCCCAAATTCCCCTATCACT	60.011	20	CAGTTTCGATGAGTGCTGGA	59.984	20	194	99	292	CCCCAAATTCCCCTATCACT	60.011	20	ACTGCACCATTTCGGTCTTC	60.119	20	159	99	257	ACCCCAAATTCCCCTATCAC	59.881	20	CAGTTTCGATGAGTGCTGGA	59.984	20	195	98	292
F01_c1558/f1p0/741	2	p1	(T)10	10	332	341	CCAGCACTCATCGAAACTGA	59.984	20	AACCAGGTGGTGTAGCCAAG	60.028	20	225	274	498	TCCAGCACTCATCGAAACTG	59.984	20	AACCAGGTGGTGTAGCCAAG	60.028	20	226	273	498	AGCAACAGCTGCTCAAGTCA	59.929	20	AACCAGGTGGTGTAGCCAAG	60.028	20	196	303	498
F01_c1564/f1p2/947	1	p2	(TA)8	16	756	771	CCCTTGGCATATTGAAGCAC	60.469	20	CGCAAATGCATAAACCCTTT	59.964	20	220	676	895	GTGCCCTTGGCATATTGAAG	60.469	20	CGCAAATGCATAAACCCTTT	59.964	20	223	673	895	GAATTGGGGAGAGAATGGCT	60.41	20	TTCTGCCAGAGATTCGTTGA	59.522	20	248	561	808
F01_c1571/f1p1/930	1	p1	(A)11	11	27	37	--
F01_c1571/f1p1/930	2	p3	(CAT)8	24	379	402	TGCCAAGAACAACGACTCTG	60.025	20	TATCATCTCCCACCACCACA	59.762	20	247	251	497	TGCCAAGAACAACGACTCTG	60.025	20	GGGGATGAAAAGGAGGAAAC	59.744	20	182	251	432	GAGCCCAGCAACAGAAAATC	59.82	20	ACGTCAAGCACCTATTTGGC	60.14	20	278	295	572
F01_c1571/f1p1/930	3	p3	(AGC)6	18	538	555	ATCATCGGCTGCTTCTGTTT	59.843	20	GTTCCGGGTACCTGTGTGTT	59.745	20	254	397	650	ATCATCGGCTGCTTCTGTTT	59.843	20	CAAATTCGCAATCATGCTGT	59.694	20	272	397	668	TGTGGTGGTGGGAGATGATA	59.762	20	GTTCCGGGTACCTGTGTGTT	59.745	20	173	478	650
F01_c1577/f1p0/976	1	p2	(CT)9	18	871	888	TGGGCGAGTCTGCTACTTTT	60.015	20	CACCAATCAGCAGGCAAGTA	59.864	20	249	667	915	CTTTTAGAGGCATTTTGCGG	59.847	20	CACCAATCAGCAGGCAAGTA	59.864	20	234	682	915	ATGGTTGATTTCGAGTCCCA	60.317	20	CACCAATCAGCAGGCAAGTA	59.864	20	168	748	915
F01_c1581/f1p23/1045	1	p1	(A)14	14	955	968	GGGATTTTACTTTGTGGCGA	59.938	20	AAAATGACGATAGAGCGCGT	59.873	20	114	925	1038	TGGGGATTTTACTTTGTGGC	59.801	20	AAAATGACGATAGAGCGCGT	59.873	20	116	923	1038	GGGATTTTACTTTGTGGCGA	59.938	20	ACGATAGAGCGCGTGTAAGG	60.428	20	108	925	1032
F01_c1589/f1p0/966	1	p3	(CTC)5	15	109	123	CCCCCATATTTCAAAAGCCT	60.143	20	TCAACGGCACCATCTCATTA	60.073	20	176	35	210	CCCCCATATTTCAAAAGCCT	60.143	20	ATTTACCTGGCCTGTGCTTG	60.132	20	142	35	176	CCCCCATATTTCAAAAGCCT	60.143	20	CATTTACCTGGCCTGTGCTT	60.132	20	143	35	177
F01_c1595/f1p0/989	1	p3	(TTC)5	15	199	213	ACCTGCTCCTGCACTTCAAT	59.874	20	GCAGCTTGGACTGTGAGTGA	60.187	20	266	43	308	GACTCCACCTATCTCCAGCG	59.827	20	GCAGCTTGGACTGTGAGTGA	60.187	20	136	173	308	GACTCCACCTATCTCCAGCG	59.827	20	GCCTTCTTCCTCCATCACTG	59.803	20	253	173	425
F01_c1607/f1p0/795	1	p3	(GAG)5	15	1	15	--
F01_c1621/f1p0/978	1	p2	(TG)15	30	803	832	TGCTCATGCTTACGTTTTGC	60.021	20	AGAGGGGCTAACAAGAAGCC	59.848	20	205	734	938	TGCTCATGCTTACGTTTTGC	60.021	20	GGGCTAACAAGAAGCCACAA	60.249	20	201	734	934	GTGCCAAAAGAACATTCCGT	59.978	20	TGGAACGCTTACAATGCAAA	60.251	20	234	649	882
F01_c1625/f1p0/989	1	c	(T)11cgctctgtaaaaaaacattacatagagaagaagaagactgtcc(T)12	66	924	989	--
F01_c1630/f1p1/973	1	p2	(AC)6	12	174	185	TCCTTGATTCAACCTCAGCTC	59.42	21	CAAAGCAGGACCACACACAC	60.203	20	236	79	314	TCCTTGATTCAACCTCAGCTC	59.42	21	ACAAAGCAGGACCACACACA	60.203	20	237	79	315	TCCTTGATTCAACCTCAGCTC	59.42	21	TGGAATCAGGGAATCCAAAA	60.244	20	276	79	354
F01_c1655/f1p0/896	1	p2	(TC)10	20	19	38	--
F01_c1660/f1p1/971	1	p1	(T)10	10	638	647	AAAGAGGCGCAGATCTGAAA	60.096	20	TTCTGGGATCTGCTGGAATC	60.158	20	234	583	816	AAGAGGCGCAGATCTGAAAA	60.096	20	CGGTTTCCCCTTCTCTTCTC	60.183	20	121	584	704	AAAGAGGCGCAGATCTGAAA	60.096	20	CGGTTTCCCCTTCTCTTCTC	60.183	20	122	583	704
F01_c1660/f1p1/971	2	p1	(T)10	10	839	848	GATTCCAGCAGATCCCAGAA	60.158	20	AACCCACACACCTCTTTTTCA	59.482	21	163	797	959	GAGAAGAGAAGGGGAAACCG	60.183	20	AACCCACACACCTCTTTTTCA	59.482	21	275	685	959	TAGAGTCCCCTGTTTGCTGG	60.246	20	AACCCACACACCTCTTTTTCA	59.482	21	252	708	959
F01_c1676/f1p0/930	1	p2	(TG)10	20	756	775	GGATGAAGAGGATTGCCAAA	60.014	20	AGGGGCTAACAAGAAGCCAT	60.096	20	272	601	872	GGATGAAGAGGATTGCCAAA	60.014	20	AGAGGGGCTAACAAGAAGCC	59.848	20	274	601	874	GGATGAAGAGGATTGCCAAA	60.014	20	TGGAACGCTTACAATGCAAA	60.251	20	214	601	814
F01_c1691/f1p3/996	1	p1	(T)11	11	834	844	AGAAGCTGTCTCGCGTGATT	60.164	20	CCGACGGTCAAAATAAGCAT	59.96	20	263	729	991	TAAACCGGATCCAGAAGCTG	60.206	20	CCGACGGTCAAAATAAGCAT	59.96	20	275	717	991	AGAAGCTGTCTCGCGTGATT	60.164	20	cTCCGACGGTCAAAATAAGC	59.708	20	265	729	993
F01_c1703/f1p0/855	1	p1	(A)10	10	775	784	TGTGACCATCGTCAAGGAAA	60.088	20	AGGCAGAAATGTGTTCGGAT	59.556	20	182	641	822	GGACTCTTTGGTCATGGGAA	59.903	20	AGGCAGAAATGTGTTCGGAT	59.556	20	278	545	822	CTGTGACCATCGTCAAGGAA	59.676	20	AGGCAGAAATGTGTTCGGAT	59.556	20	183	640	822
F01_c1707/f1p0/990	1	p1	(A)10	10	923	932	GGCTTGTTGGGTGTTCTGTT	60.012	20	GAGTTCAATAAACATTAAGATTTGCAT	58.314	27	170	820	989	TTAGGGCTTGTTGGGTGTTC	59.971	20	GAGTTCAATAAACATTAAGATTTGCAT	58.314	27	174	816	989	CGAGGAGTTAGGGCTTGTTG	59.869	20	GAGTTCAATAAACATTAAGATTTGCAT	58.314	27	181	809	989
F01_c1708/f1p0/946	1	c	(CAC)6cat(CAC)6	39	438	476	TGCACCCATCTTTAGGCTTT	59.708	20	ACCTTGCCCTACCATGACTG	59.989	20	238	313	550	TGCACCCATCTTTAGGCTTT	59.708	20	CACCTTGCCCTACCATGACT	59.989	20	239	313	551	TTGCACCCATCTTTAGGCTT	59.708	20	ACCTTGCCCTACCATGACTG	59.989	20	239	312	550
F01_c1710/f1p0/810	1	p1	(A)10	10	750	759	TGCAAGAACACAGTGCATGA	60.029	20	CCCTGAAAAGGATCTTAATTCCA	60.626	23	190	615	804	AGAACACAGTGCATGAACGC	59.912	20	CCCTGAAAAGGATCTTAATTCCA	60.626	23	186	619	804	GCTAGCATTGTTGAGCGTGA	60.165	20	CCCTGAAAAGGATCTTAATTCCA	60.626	23	223	582	804
F01_c1718/f1p0/970	1	p3	(AAG)5	15	30	44	TGAAATTTTAAGAGAGCAAACCG	59.79	23	CACTCAAAAACTGATGCCGA	59.84	20	163	1	163	TTTTAAGAGAGCAAACCGTGA	57.706	21	CACTCAAAAACTGATGCCGA	59.84	20	158	6	163	TGAAATTTTAAGAGAGCAAACCG	59.79	23	CGACGTCCTGCCAGTAGAAT	60.277	20	131	1	131
F01_c1724/f1p1/908	1	p2	(GA)8	16	24	39	--
F01_c1724/f1p1/908	2	p1	(T)10	10	736	745	CCACCAATCCTTCTGCAGTT	60.111	20	CTGCGAATATGCACCTTGTG	60.28	20	206	649	854	AGACAAGTGAGCTGGGCATT	59.874	20	CTGCGAATATGCACCTTGTG	60.28	20	254	601	854	CAAGGTTCGGATCTTTGGAA	60.044	20	TATGCACCTTGTGATACGCC	59.572	20	274	574	847
F01_c1738/f1p1/968	1	p1	(T)10	10	959	968	--
F01_c1739/f1p1/975	1	p3	(TGA)6	18	308	325	GATTCCCTGATTGTCGCTGT	60.081	20	TAAAAACAGCCCATGCCTTC	60.074	20	214	248	461	ATTCCCTGATTGTCGCTGTC	60.081	20	TAAAAACAGCCCATGCCTTC	60.074	20	213	249	461	TTGTCGCTGTCAAACCAAAG	59.881	20	TAAAAACAGCCCATGCCTTC	60.074	20	204	258	461
F01_c1739/f1p1/975	2	p1	(T)11	11	862	872	TCCACCCACATTTTCCTTGT	60.21	20	GCGTGTTCCATTCACATTCA	60.526	20	158	802	959	CCACCCACATTTTCCTTGTT	59.688	20	GCGTGTTCCATTCACATTCA	60.526	20	157	803	959	TGCACAGAGAGTCGCTTGAC	60.343	20	GCGTGTTCCATTCACATTCA	60.526	20	193	767	959
F01_c1742/f1p0/725	1	p2	(GA)10	20	11	30	--
F01_c1766/f1p0/919	1	p1	(A)11	11	279	289	ACGTTGTGTTGTGTGGCTGT	60.121	20	GCATGCGTCAAAAAGATGGT	61.043	20	198	149	346	ACGTTGTGTTGTGTGGCTGT	60.121	20	GCATGCGTCAAAAAGATGG	60.213	19	198	149	346	GTTGTGTGGCTGTCTGCATC	60.328	20	GCATGCGTCAAAAAGATGGT	61.043	20	191	156	346
F01_c1768/f1p0/931	1	p1	(T)15	15	880	894	--
F01_c1786/f1p2/901	1	p3	(CGT)7	21	124	144	ACCCAAGAAAGCGCAACTAA	59.883	20	CAGTCAAGATAAGGGGCCAA	60.066	20	203	64	266	AACCCAAGAAAGCGCAACTA	59.883	20	CAGTCAAGATAAGGGGCCAA	60.066	20	204	63	266	ACCCAAGAAAGCGCAACTAA	59.883	20	AAGATAAGGGGCCAAAGGAA	59.903	20	198	64	261
F01_c1786/f1p2/901	2	p1	(T)12	12	637	648	GAGCAAAATCCATCCCAAGA	60.014	20	AACCGATAAAGAGGCCATCA	59.528	20	234	568	801	GAGCAAAATCCATCCCAAGA	60.014	20	TTTACACGAAACTCCTGCCA	59.317	20	145	568	712	CATTCGAGCAAAATCCATCC	60.414	20	AACCGATAAAGAGGCCATCA	59.528	20	239	563	801
F01_c1799/f1p0/960	1	p3	(AGA)5	15	393	407	CACAAGGATGAAGCAGACGA	59.984	20	AATCTCCCTGGTGGTAACCC	60.052	20	144	349	492	CACAAGGATGAAGCAGACGA	59.984	20	CTTGCTCTTGCCCTTCTCAC	60.134	20	273	349	621	CACAAGGATGAAGCAGACGA	59.984	20	TTGCTCTTGCCCTTCTCACT	60.134	20	272	349	620
F01_c1800/f1p0/971	1	p3	(CCT)11	33	46	78	CCCACCCCACCAATAAAAA	60.403	19	TCCTAGCTGGGGTTGACATC	60.073	20	218	2	219	CCCACCCCACCAATAAAAA	60.403	19	CTTCCTAGCTGGGGTTGACA	60.246	20	220	2	221	CCCACCCCACCAATAAAAA	60.403	19	CAGCCTCTTGAAATCCCTCA	60.331	20	247	2	248
F01_c1805/f1p0/924	1	p2	(CT)9	18	65	82	CAAAGCACAATCTGCGTCTC	59.596	20	GCATTATCAAGGCCCAAGAA	60.038	20	222	9	230	CAAAGCACAATCTGCGTCTC	59.596	20	TATCAAGGCCCAAGAACAGG	60.066	20	218	9	226	CAAAGCACAATCTGCGTCTC	59.596	20	TTTTGCCACAAACCAAGTGA	60.127	20	186	9	194
F01_c1809/f1p3/940	1	p1	(T)13	13	708	720	AGGCTTCTTCAGAACCGTCA	59.989	20	CAGGTGAAAAGAGGAGCTGG	59.982	20	146	637	782	ACACAATCCTGATGGTGCAA	59.967	20	CAGGTGAAAAGAGGAGCTGG	59.982	20	256	527	782	CACAATCCTGATGGTGCAAG	60.112	20	CAGGTGAAAAGAGGAGCTGG	59.982	20	255	528	782
F01_c1812/f1p0/883	1	p1	(A)10	10	857	866	--
F01_c1823/f1p0/968	1	p1	(T)11	11	883	893	TCCAGATGGAAATGCAATGA	60.009	20	TGGCAAGTCCTTTTGTACGC	61.196	20	183	734	916	TCATTGCCATTGGTGTCACT	59.967	20	TGGCAAGTCCTTTTGTACGC	61.196	20	223	694	916	GGGGTAGAAGGTCGTGGTTT	60.225	20	TGGCAAGTCCTTTTGTACGC	61.196	20	149	768	916
F01_c1824/f1p0/846	1	p2	(CT)6	12	1	12	--
F01_c1824/f1p0/846	2	p1	(A)13	13	659	671	GAATCCAGACAGGCCAACAT	59.934	20	ACTTCCCAATGATGTCGGAG	59.927	20	121	622	742	AATCCAGACAGGCCAACATC	59.934	20	TTTGTTGCACTTCCCAATGA	60.088	20	128	623	750	GAATCCAGACAGGCCAACAT	59.934	20	TTTGTTGCACTTCCCAATGA	60.088	20	129	622	750
F01_c1827/f1p0/910	1	p1	(T)12	12	296	307	CCAGATCGGACCTGAATTGT	59.927	20	CTAACCAACGAAACCCCTTT	58.098	20	271	98	368	CCAGATCGGACCTGAATTGT	59.927	20	AACTAACCAACGAAACCCCTT	58.924	21	273	98	370	CCAGATCGGACCTGAATTGT	59.927	20	ACTAACCAACGAAACCCCTTT	58.924	21	272	98	369
F01_c1827/f1p0/910	2	p3	(TTC)5	15	491	505	TTTTAAAGGGGTTTCGTTGG	58.961	20	GAAATGCATGCAAAACCAAA	59.543	20	226	345	570	CATTTTTCTGGTGGTTTCCAA	59.825	21	AAAATAACACCATGGCCACC	59.551	20	266	406	671	CATTTTTCTGGTGGTTTCCAA	59.825	21	GAAATGCATGCAAAACCAAA	59.543	20	165	406	570
F01_c1835/f1p1/910	1	p1	(C)15	15	96	110	AGGAGAGGGAACACAAACCA	59.549	20	GGCAGGTTGGAGAAGAAACA	60.232	20	279	20	298	AGGAGAGGGAACACAAACCA	59.549	20	TGGCAGGTTGGAGAAGAAAC	60.232	20	280	20	299	GGAGAGGGAACACAAACCAG	59.549	20	GGCAGGTTGGAGAAGAAACA	60.232	20	278	21	298
F01_c1835/f1p1/910	2	p1	(T)10	10	608	617	CTGTTGTTGCGTTTTCTGGA	59.881	20	TCTGTGAGCAGGAACAGTGG	60.022	20	162	507	668	GAAAGGACGAGGGGAAGAAG	60.183	20	TCTGTGAGCAGGAACAGTGG	60.022	20	107	562	668	TTGAGAACAGATCCGGGAAG	60.187	20	TCTGTGAGCAGGAACAGTGG	60.022	20	204	465	668
F01_c1835/f1p1/910	3	c	(T)11atagtttgtattttatgtaaatgtggatgt(A)14gaaaaaagaaaagaaaagaaaagaggaagtgataag(TAA)5	106	783	888	--
F01_c1843/f1p0/989	1	p1	(A)10	10	36	45	CGTTCAGATGCTAAACGCA	58.588	19	CATTTCTCCACTTCGCAACA	59.84	20	241	6	246	CGTTCAGATGCTAAACGCA	58.588	19	ATCACCACCATTTCCTTCCA	60.173	20	201	6	206	CGTTCAGATGCTAAACGCA	58.588	19	CACCACCATTTCCTTCCATC	60.173	20	199	6	204
F01_c1845/f1p0/942	1	p1	(C)15	15	250	264	TCGGAAGACTAAATCCGGTG	60.066	20	GTTCCCTTCTCAGGCCTTCT	59.817	20	237	113	349	CGGAAGACTAAATCCGGTGA	60.066	20	GTTCCCTTCTCAGGCCTTCT	59.817	20	236	114	349	TCGGAAGACTAAATCCGGTG	60.066	20	AGTTCCCTTCTCAGGCCTTC	59.817	20	238	113	350
F01_c1848/f1p0/929	1	p1	(T)14	14	897	910	--
F01_c1859/f1p0/916	1	p1	(A)10	10	23	32	--
F01_c1863/f1p0/882	1	p1	(T)13	13	639	651	CAGACTTGCAATCTTTGGCA	59.988	20	ATTTTAGAGTCGGGGGCAAC	60.32	20	168	515	682	ATCTTTGGCAACAGCAGCTT	60.022	20	ATTTTAGAGTCGGGGGCAAC	60.32	20	158	525	682	CAGACTTGCAATCTTTGGCA	59.988	20	AGGGCCGCTTCAGATTTTAG	60.702	20	181	515	695
F01_c1867/f1p0/983	1	p1	(T)17	17	905	921	CCAGTTCACAGCGCCTAAAT	60.27	20	ACTGAAATTTAGCAACATCAATACA	57.112	25	132	826	957	CCAGTTCACAGCGCCTAAAT	60.27	20	TGTACTGAAATTTAGCAACATCAAT	57.112	25	135	826	960	CCAGTTCACAGCGCCTAAAT	60.27	20	ATGTACTGAAATTTAGCAACATCAA	57.112	25	136	826	961
F01_c1879/f1p0/922	1	c	(T)13gcacccgaagccacacaaatgatctcccttctcctccaaaaccgaacagcccttccccggattga(T)12gcacccgaagccacacaaatgctctcccttctcctccaaaaccgaacagccccttccccggattga(T)10	166	61	226	CTCCCTTCTCCTCCAAAACC	60.045	20	GGCGAAAATGGAGATTGAAA	60.016	20	268	17	284	AATGCTCTCCCTTCTCCTCC	59.778	20	GGCGAAAATGGAGATTGAAA	60.016	20	274	11	284	CTCCCTTCTCCTCCAAAACC	60.045	20	GGAAAGTGAGATGGGGGTCT	60.314	20	236	17	252
F01_c1902/f1p1/826	1	p1	(T)12	12	814	825	--
F01_c1913/f1p1/949	1	c	(TCA)6(GCA)6	36	316	351	CCCAGTTGTTGCAGAGTTCA	59.873	20	AGGGAAGAAGAAGCAGAGGG	59.95	20	235	287	521	CCCAGTTGTTGCAGAGTTCA	59.873	20	CAACTGTTGACCAGCGAAAA	59.881	20	259	287	545	CCCAGTTGTTGCAGAGTTCA	59.873	20	TTGTAGAGAAGCCACCTGGG	60.246	20	128	287	414
F01_c1917/f1p0/928	1	p1	(A)13	13	45	57	AGACCTGCAGGCAAAATCAC	60.263	20	GGCCAAGAGAGGATGTGGTA	60.073	20	182	22	203	AGACCTGCAGGCAAAATCAC	60.263	20	TCATCTGGTAGTTTTCGGGC	60.074	20	151	22	172	AGACCTGCAGGCAAAATCAC	60.263	20	TTCGGCCGTTTGTAATCTTC	60.074	20	221	22	242
F01_c1917/f1p0/928	2	p3	(CAC)9	27	555	581	TGGAGCAGAGTATGTGTCGC	60.016	20	TGGCTTTTGCCTCTGATTTT	59.823	20	266	391	656	TGGAGCAGAGTATGTGTCGC	60.016	20	GGCTTTTGCCTCTGATTTTG	59.823	20	265	391	655	ATGGAACAGGTGTTTGGAGC	59.973	20	TGGCTTTTGCCTCTGATTTT	59.823	20	280	377	656
F01_c1927/f1p0/649	1	p1	(T)12	12	557	568	GCATCAAGTGAGTGGAGCAA	59.992	20	ACATGGATAACGACGCATGA	59.955	20	176	420	595	AAGATCGAGCATCATCCACC	60.042	20	ACATGGATAACGACGCATGA	59.955	20	158	438	595	AATTGGTGGGGTTAATGCTG	59.685	20	ACATGGATAACGACGCATGA	59.955	20	271	325	595
F01_c1931/f1p3/961	1	p1	(G)12	12	844	855	ATTATTGACGTGCCTTTGGC	59.967	20	TGTCCAACATAAGCATTCGAT	58.106	21	252	650	901	ATGTTTAGATCACCGCCCAG	59.955	20	TGTCCAACATAAGCATTCGAT	58.106	21	152	750	901	AGTGCAAGAGTGGTGCATTG	59.905	20	TGTCCAACATAAGCATTCGAT	58.106	21	103	799	901
F01_c1942/f1p0/973	1	p2	(CT)11	22	188	209	TCTTCCTTCCCTTCCATCCT	60.008	20	ACATCTCCACACGCACACAT	60.038	20	163	160	322	CTCTTCCTTCCCTTCCATCC	60.008	20	ACATCTCCACACGCACACAT	60.038	20	164	159	322	GGGGAGCAACAGATTCACAT	59.934	20	ACATCTCCACACGCACACAT	60.038	20	196	127	322
F01_c1952/f1p0/901	1	p2	(AG)8	16	16	31	--
F01_c1981/f1p0/960	1	p1	(A)12	12	843	854	TCTGTTGCTTGCTGGTATCG	60.011	20	CAGAAGGCATTGCCGTAAAG	60.762	20	138	807	944	TCTGTTGCTTGCTGGTATCG	60.011	20	GAAGGCATTGCCGTAAAGTT	59.229	20	136	807	942	TCTGTTGCTTGCTGGTATCG	60.011	20	AGGCATTGCCGTAAAGTTTC	59.229	20	134	807	940
F01_c1996/f1p2/993	1	p3	(CAC)5	15	362	376	CTTCTCACCAAGCCCAACTC	59.844	20	GATGATGACACAATGTCGCC	59.933	20	221	225	445	CTTCTCACCAAGCCCAACTC	59.844	20	AGGGGAGAAGGCTGTTTCAT	60.074	20	273	225	497	CTTCTCACCAAGCCCAACTC	59.844	20	ATTTGTGCTGGAACTGGAGG	60.111	20	197	225	421
F01_c2003/f1p0/932	1	p1	(T)13	13	67	79	TACGCCGTATTTGTGAACGA	60.133	20	CACTTTCTTCGTCTCCTCCG	59.982	20	260	20	279	TACGCCGTATTTGTGAACGA	60.133	20	GGTGTCGTCCCAGAGATGAT	59.928	20	104	20	123	TACGCCGTATTTGTGAACGA	60.133	20	CGTACGACCTCATCACGCTA	59.888	20	225	20	244
F01_c2021/f1p0/831	1	p1	(A)10	10	91	100	CCAGAGATAAAGACACGCAACA	60.305	22	TTTATGGTTTCGATCTCGGC	60.038	20	232	4	235	CCAGAGATAAAGACACGCAACA	60.305	22	CCCAGTCCTGTGAGATTGGT	59.962	20	129	4	132	CCAGAGATAAAGACACGCAACA	60.305	22	CCTGTGAGATTGGTCCACCT	59.962	20	123	4	126
F01_c2033/f1p0/819	1	p1	(A)15	15	800	814	--
F01_c2041/f1p0/745	1	p3	(GCG)8	24	322	345	GCAATGAGAGATGCGATTGA	59.914	20	CACCTCCACCACGGCTATAA	60.904	20	193	236	428	CATTCAACAACGAGAAGGCA	59.84	20	CACCTCCACCACGGCTATAA	60.904	20	210	219	428	CAACAACGAGAAGGCAATGA	59.84	20	CACCTCCACCACGGCTATAA	60.904	20	206	223	428
F01_c2042/f1p2/767	1	p2	(AG)11	22	29	50	--
F01_c2042/f1p2/767	2	p1	(A)16	16	538	553	AGGAAATAGATGCGGCTGAA	59.807	20	GAGAGGGCTAGAGATGCGTG	60.119	20	260	429	688	AGGAAATAGATGCGGCTGAA	59.807	20	CAGAGAGGGCTAGAGATGCG	60.255	20	262	429	690	GGCTGAATTACGTGCTGCTT	60.416	20	GAGAGGGCTAGAGATGCGTG	60.119	20	247	442	688
F01_c2046/f1p0/933	1	c	(T)11g(T)10	22	280	301	CAAAGGCGGTTTCTTCATGT	60.11	20	AGATGAGTTGGACGGAAACG	60.111	20	237	212	448	CGGTGCTATCCTACCTGAGC	59.859	20	AGATGAGTTGGACGGAAACG	60.111	20	209	240	448	CAAAGGCGGTTTCTTCATGT	60.11	20	CAAACAGCTCACAGCTCAGG	59.77	20	278	212	489
F01_c2050/f1p0/931	1	p2	(GA)6	12	251	262	AGGGTTTTGCTTGAAGGGTT	59.976	20	CACAAAAGTTGAAGCCCCAT	59.971	20	242	199	440	AGGGTTTTGCTTGAAGGGTT	59.976	20	GCTCCACAAAAGTTGAAGCC	59.859	20	246	199	444	AGGGTTTTGCTTGAAGGGTT	59.976	20	GGTAGAGAAGCCAATGGCAG	59.836	20	192	199	390
F01_c2069/f1p0/881	1	p2	(AG)15	30	36	65	CCCCTCCTTTTCTTCTCCAG	60.175	20	CACTAGCACTCACAGGCCAA	60.049	20	157	2	158	CCCCTCCTTTTCTTCTCCAG	60.175	20	TATTGTTAGCGGTGGTGCTG	59.752	20	265	2	266	CCCCTCCTTTTCTTCTCCAG	60.175	20	TCTCTGCTTTTCCACTTGGG	60.366	20	130	2	131
F01_c2070/f1p0/527	1	p1	(A)11	11	369	379	ATTGTGGTGCTTTGTTTCCC	59.836	20	TTGAAGATCCATAGGGTGAGC	59.14	21	193	292	484	ATTGTGGTGCTTTGTTTCCC	59.836	20	GTTGAAGATCCATAGGGTGAGC	59.968	22	194	292	485	GTGGTGCTTTGTTTCCCATC	60.362	20	TTGAAGATCCATAGGGTGAGC	59.14	21	190	295	484
F01_c2071/f1p0/626	1	p3	(TCT)5	15	17	31	--
F01_c2074/f1p0/873	1	p3	(CTG)5	15	612	626	TTTGAGGCTAAGAGGGCAAA	59.953	20	GATTTCTTACTCCCCTGGGC	59.903	20	155	502	656	TTGAGGCTAAGAGGGCAAAG	59.587	20	GATTTCTTACTCCCCTGGGC	59.903	20	154	503	656	GTTTGAGGCTAAGAGGGCAA	59.452	20	GATTTCTTACTCCCCTGGGC	59.903	20	156	501	656
F01_c2075/f1p0/594	1	p3	(AGC)8	24	1	24	--
F01_c2078/f1p0/832	1	p2	(CT)6	12	154	165	ACCATCCCTTCCCTCTCTGT	59.929	20	ATTCCACATTGTCTGGGAGC	59.934	20	192	96	287	CTGTCTCTCTGCATCGACCA	60.138	20	ATTCCACATTGTCTGGGAGC	59.934	20	176	112	287	ACCATCCCTTCCCTCTCTGT	59.929	20	GCAGGCCATATTGAGGAAGA	60.177	20	162	96	257
F01_c2113/f1p1/814	1	p1	(T)13	13	779	791	--
F01_c2126/f1p0/998	1	c	(CT)6aaaaaaagaaaaagaaaaag(A)10	42	11	52	--
F01_c2126/f1p0/998	2	p1	(T)16	16	983	998	--
F01_c2131/f1p0/675	1	p1	(T)16	16	476	491	TTCTTTACAAGCGGGGAAGA	59.817	20	CATCCTTATAAAACGAACCCCA	60.069	22	244	369	612	GCCAGTCCTCATCAAAGGAG	59.803	20	CATCCTTATAAAACGAACCCCA	60.069	22	219	394	612	GCCAGTCCTCATCAAAGGAG	59.803	20	AACGAACCCCATTTTATCTTCA	59.716	22	208	394	601
F01_c2133/f1p1/799	1	p2	(TC)7	14	16	29	--
F01_c2133/f1p1/799	2	p2	(TA)11	22	743	764	GAGTCCCAAGAAGTTGTGGC	59.703	20	TCATCCTAGTATTGCATGGGA	58.052	21	204	586	789	GAGTCCCAAGAAGTTGTGGC	59.703	20	AATCATCCTAGTATTGCATGGGA	59.714	23	206	586	791	GAGTCCCAAGAAGTTGTGGC	59.703	20	CAATCATCCTAGTATTGCATGGG	60.571	23	207	586	792
F01_c2144/f1p1/965	1	p1	(A)11	11	52	62	GAGGCAACATAAAAGGGAAAAA	59.499	22	CTTGGCTGGTCAGAAGAAGG	59.982	20	177	25	201	GAGGCAACATAAAAGGGAAAAA	59.499	22	AAGCTCTTGGCTGGTCAGAA	60.134	20	182	25	206	GAGGCAACATAAAAGGGAAAAA	59.499	22	TTTGGCCGAGAGTTTGTCTT	59.853	20	272	25	296
F01_c2144/f1p1/965	2	p1	(T)11	11	172	182	GAGGCAACATAAAAGGGAAAAA	59.499	22	CTTGGCTGGTCAGAAGAAGG	59.982	20	177	25	201	GAGGCAACATAAAAGGGAAAAA	59.499	22	AAGCTCTTGGCTGGTCAGAA	60.134	20	182	25	206	GAGGCAACATAAAAGGGAAAAA	59.499	22	TTTGGCCGAGAGTTTGTCTT	59.853	20	272	25	296
F01_c2145/f1p0/792	1	p1	(T)12	12	671	682	TGTTCTTCTCACAGCGTTGG	60.025	20	GCCGAAATTTTATTTCCACC	58.425	20	276	505	780	TGTTCTTCTCACAGCGTTGG	60.025	20	GCCGAAATTTTATTTCCACCT	59.348	21	276	505	780	TGTTCTTCTCACAGCGTTGG	60.025	20	TTGCCGAAATTTTATTTCCA	58.15	20	278	505	782
F01_c2173/f1p0/884	1	p3	(GCG)9	27	465	491	GCAATGAGAGATGCGATTGA	59.914	20	CACCTCCACCACGGCTATAA	60.904	20	196	379	574	CATTCAACAACGAGAAGGCA	59.84	20	CACCTCCACCACGGCTATAA	60.904	20	213	362	574	CAACAACGAGAAGGCAATGA	59.84	20	CACCTCCACCACGGCTATAA	60.904	20	209	366	574
F01_c2176/f1p1/818	1	p2	(CT)11	22	164	185	ATCTCGCTGTCATTGTGCTG	60.016	20	AGCCATGGAGCATTTTTCTG	60.214	20	262	41	302	ATCTCGCTGTCATTGTGCTG	60.016	20	TCTGATCTTTGCGATCCTCC	60.303	20	246	41	286	AGAAGCCTCTCTTCTCCGCT	59.862	20	AGCCATGGAGCATTTTTCTG	60.214	20	182	121	302
F01_c2183/f1p2/1167	1	p1	(T)166	166	319	484	TTGGTGGTCTCAGAGATGGA	59.18	20	CGATGCCATGTAGGGACATT	60.744	20	276	293	568	TGGGATACAGCTGGTCAAGA	59.241	20	GAACATGATGATCGCACACTG	60.136	21	254	268	521	TTGGTGGTCTCAGAGATGGA	59.18	20	GAACATGATGATCGCACACTG	60.136	21	229	293	521
F01_c2183/f1p2/1167	2	p3	(GAT)5	15	880	894	CCTGTACCTTGCCAGAAAGC	59.875	20	CACACGACCTCCATCAACAC	60.005	20	194	733	926	CCTGTACCTTGCCAGAAAGC	59.875	20	ACACACGACCTCCATCAACA	60.005	20	195	733	927	CCTGTACCTTGCCAGAAAGC	59.875	20	ACATAAATCCACATCCCCGA	60.014	20	262	733	994
F01_c2188/f1p3/830	1	p1	(T)10	10	448	457	GGGCTGAACTGTCTGGAATG	60.656	20	GCAACGTGGGAGAAGAGAAG	59.989	20	230	251	480	GGGCTGAACTGTCTGGAATG	60.656	20	TGGAACCTCAAAACCTTTGC	60.088	20	270	251	520	GGCTGAACTGTCTGGAATGC	60.812	20	GCAACGTGGGAGAAGAGAAG	59.989	20	229	252	480
F01_c2203/f1p0/593	1	p1	(A)17	17	451	467	GGTGGAGTGGTTGAGGAAGA	60.088	20	TGAACTTCAAGCAAAATCCAAA	59.736	22	244	267	510	CGGTATCATGTGTGGCTGAG	60.136	20	TGAACTTCAAGCAAAATCCAAA	59.736	22	270	241	510	TCATGTGTGGCTGAGAAAGG	59.831	20	TGAACTTCAAGCAAAATCCAAA	59.736	22	265	246	510
F01_c2226/f9p8/994	1	p1	(A)15	15	965	979	--
F01_c2227/f18p10/990	1	p1	(A)10	10	966	975	--
F01_c2229/f9p7/1001	1	p2	(TG)6	12	890	901	CCCAGTTAACAACAACGCCT	60.03	20	TCACGACTTGGTAGCACACA	58.868	20	164	803	966	AGTTAACAACAACGCCTGGG	60.03	20	TCACGACTTGGTAGCACACA	58.868	20	161	806	966	CAAGAATGGGAGGTTGGCTA	60.066	20	TCACGACTTGGTAGCACACA	58.868	20	266	701	966
F01_c81/f63p14/1072	1	p1	(A)17	17	891	907	AGTTACCTGGGTACCACCCC	59.972	20	TGATCCTGAAAACATGAGATGTG	59.985	23	280	722	1001	ACGGTGATGATGATGCTTGA	60.08	20	TGATCCTGAAAACATGAGATGTG	59.985	23	181	821	1001	GGTACCACCCCAAGACTGAA	59.82	20	TGATCCTGAAAACATGAGATGTG	59.985	23	271	731	1001
F01_c126/f16p12/1178	1	p3	(CCT)5	15	725	739	TGTTCCCGTTGAGGTAGTCC	59.966	20	TCCTTGGCATCTCCTTCACT	59.803	20	186	612	797	TGTTCCCGTTGAGGTAGTCC	59.966	20	CTCCTTGGCATCTCCTTCAC	59.803	20	187	612	798	GTTCCCGTTGAGGTAGTCCA	59.966	20	TCCTTGGCATCTCCTTCACT	59.803	20	185	613	797
F01_c126/f16p12/1178	2	p1	(A)17	17	999	1015	ACGGTGATGATGATGCTTGA	60.08	20	GAGATGCATGCGATCAAAAC	59.234	20	170	929	1098	TTACCTGGTTACCACCCCAA	60.081	20	GAGATGCATGCGATCAAAAC	59.234	20	267	832	1098	ACGGTGATGATGATGCTTGA	60.08	20	TGCGATCAAAACCCTAAACA	59.157	20	162	929	1090
F01_c157/f41p13/1414	1	p2	(TA)8	16	1214	1229	CCCTTGGCATATTGAAGCAC	60.469	20	CGCAAATGCATAAACCCTTT	59.964	20	220	1134	1353	GTGCCCTTGGCATATTGAAG	60.469	20	CGCAAATGCATAAACCCTTT	59.964	20	223	1131	1353	GAATTGGGGAGAGAATGGCT	60.41	20	TTCTGCCAGAGATTCGTTGA	59.522	20	248	1019	1266
F01_c168/f47p9/1256	1	p1	(T)10	10	1076	1085	ATGAAGCTGTATGCTGGGCT	59.866	20	GCTTGAAAGCCTTGTGGAAG	59.993	20	232	924	1155	CAAGGAGCCAAGGTTTGAAG	59.846	20	GCTTGAAAGCCTTGTGGAAG	59.993	20	200	956	1155	TCAAATTCCAAGCCAAGGAG	60.184	20	GCTTGAAAGCCTTGTGGAAG	59.993	20	213	943	1155
F01_c171/f10p5/1414	1	p2	(TA)12	24	1215	1238	GAATTGGGGAGAGAATGGCT	60.41	20	TTCTGCCAGAGATTCGTTGA	59.522	20	257	1019	1275	AGAATTGGGGAGAGAATGGC	60.41	20	TTCTGCCAGAGATTCGTTGA	59.522	20	258	1018	1275	GAATTGGGGAGAGAATGGCT	60.41	20	TCTGCCAGAGATTCGTTGAA	59.522	20	256	1019	1274
F01_c188/f51p9/1405	1	p1	(A)23	23	25	47	CCACTAATCATCAACCACCC	57.708	20	ATTCGAAGTCATGGAGACGG	60.073	20	179	2	180	CCCACTAATCATCAACCACC	57.708	20	ATTCGAAGTCATGGAGACGG	60.073	20	180	1	180	CCACTAATCATCAACCACCC	57.708	20	AGCAAAACGAGCAAAGGAGA	60.132	20	238	2	239
F01_c193/f42p13/1433	1	p1	(T)11	11	1359	1369	TCAAAACTTCGTTTCCGTCC	60.088	20	CATTAACAGGCCGAAATGCT	60.096	20	221	1201	1421	TCAAAACTTCGTTTCCGTCC	60.088	20	AAATCACCATTAACAGGCCG	59.823	20	228	1201	1428	TCAAAACTTCGTTTCCGTCC	60.088	20	CACCATTAACAGGCCGAAAT	59.823	20	224	1201	1424
F01_c242/f17p17/1352	1	p3	(TGC)5	15	47	61	CACGCTCTCTCGTTCAATCA	60.136	20	AACATCTGCAGTTGGCTTCC	60.263	20	257	21	277	CACGCTCTCTCGTTCAATCA	60.136	20	TCCAATTGCTCCCTCAATCT	59.629	20	233	21	253	CACGCTCTCTCGTTCAATCA	60.136	20	AAATCCAATTGCTCCCTCAA	59.505	20	236	21	256
F01_c248/f37p32/1366	1	p1	(A)11	11	30	40	--
F01_c253/f11p3/1196	1	p2	(CT)6	12	25	36	ACGTTAGCACAAACAAAATCAA	57.454	22	AGGGGTTTTTCAGGCAATCT	59.94	20	189	0	188	ACGTTAGCACAAACAAAATCAA	57.454	22	AAGGGGTTTTTCAGGCAATC	60.299	20	190	0	189	ACGTTAGCACAAACAAAATCAA	57.454	22	GGGGTTTTTCAGGCAATCTT	60.299	20	188	0	187
F01_c280/f37p5/1527	1	p2	(TC)6	12	62	73	ACAACAAAGCAAAGGGTTGG	60.008	20	GGGAGAAGTCAAAGAAGGGG	60.045	20	101	37	137	ACAACAAAGCAAAGGGTTGG	60.008	20	GGGGAAGGGAGAAGTCAAAG	60.045	20	107	37	143	ACAACAAAGCAAAGGGTTGG	60.008	20	AGGGGAAGGGAGAAGTCAAA	60.045	20	108	37	144
F01_c283/f15p5/1348	1	p2	(TC)10	20	33	52	TCCAGTTCTTTTTAGTTTGGTCTG	58.907	24	TCTCCGTTCACAACAAGTGC	59.88	20	188	4	191	TCCAGTTCTTTTTAGTTTGGTCTG	58.907	24	TCTCCGAATCATCTCCGTTC	60.158	20	199	4	202	TCCAGTTCTTTTTAGTTTGGTCTG	58.907	24	CAAAGCAAGTGCAAGAACGA	60.172	20	159	4	162
F01_c306/f1p2/2060	1	c	(A)25taaaaaaaaagaac(A)49	88	1972	2059	--
F01_c311/f5p3/1697	1	p1	(T)11	11	1436	1446	TTGCTGCTGGTCTATGATCG	59.972	20	TTTTCACACCAACACTGGGA	59.976	20	145	1347	1491	TTGCTGCTGGTCTATGATCG	59.972	20	TTTCACACCAACACTGGGAA	59.976	20	144	1347	1490	ATGACCCAGACTTCACCTGG	59.962	20	TTTTCACACCAACACTGGGA	59.976	20	275	1217	1491
F01_c337/f24p11/1595	1	p3	(AGC)6	18	33	50	TTCAGAAAGCAAGAGCTAAAAGG	59.358	23	TCCCAGCTTTGAAATCGTTC	60.192	20	127	7	133	TTCAGAAAGCAAGAGCTAAAAGG	59.358	23	TTCCCAGCTTTGAAATCGTT	59.685	20	128	7	134	TCAGAAAGCAAGAGCTAAAAGG	58.102	22	TCCCAGCTTTGAAATCGTTC	60.192	20	126	8	133
F01_c351/f26p4/1110	1	p1	(A)11	11	1092	1102	--
F01_c369/f13p3/1139	1	p2	(CT)9	18	1046	1063	TCCAAAGCTGAGCAAGGATT	59.955	20	TGACATGAAGACATTGTTTTTGC	60.032	23	244	865	1108	TTTGCTGCCATATAGAGGGG	60.053	20	TGACATGAAGACATTGTTTTTGC	60.032	23	222	887	1108	GCAAGGATTACTTTGCTGCC	59.851	20	TGACATGAAGACATTGTTTTTGC	60.032	23	233	876	1108
F01_c376/f9p3/1095	1	p1	(A)19	19	947	965	AACTGGAACTGGCATCAACC	59.973	20	ATGGTGGGTAAAGACAAGCG	59.993	20	268	731	998	CATTGGATTTTCTGGGTTGG	60.162	20	ATGGTGGGTAAAGACAAGCG	59.993	20	192	807	998	CTTGGGATCTTTCCGTAGCA	60.206	20	ATGGTGGGTAAAGACAAGCG	59.993	20	103	896	998
F01_c380/f67p13/1762	1	p3	(TAG)5	15	267	281	ATTTGGTGACTGTTTTCGCC	59.978	20	CCAGCAGGTCTGAGGTCTTC	59.986	20	272	69	340	AAGAGGGGGTTTTCAAAGGA	59.912	20	CCAGCAGGTCTGAGGTCTTC	59.986	20	175	166	340	AAGAGGGGGTTTTCAAAGGA	59.912	20	TCTCAGGATGGTTTCCGAAC	60.05	20	235	166	400
F01_c386/f20p2/1194	1	p1	(T)14	14	836	849	GGCATCACCTAATTGGCAGT	59.962	20	ACTGAAGGCGGAGAAACTCA	59.989	20	152	763	914	GGCATCACCTAATTGGCAGT	59.962	20	CTGAAGGCGGAGAAACTCAC	59.989	20	151	763	913	GGCATCACCTAATTGGCAGT	59.962	20	CTGTCCTGCCCCTATTTTCA	60.066	20	223	763	985
F01_c391/f9p1/1342	1	p1	(T)15	15	1167	1181	TAAGGGGCAGAAGATCATGG	60.029	20	TCAGACTTCAGAACCAAGGACA	59.884	22	133	1117	1249	GATCATGGCAGAGGTGGTCT	60.08	20	TCAGACTTCAGAACCAAGGACA	59.884	22	121	1129	1249	AGATCATGGCAGAGGTGGTC	60.08	20	TCAGACTTCAGAACCAAGGACA	59.884	22	122	1128	1249
F01_c404/f16p4/1176	1	p3	(GAA)5	15	751	765	CCCATAACAGAGAAGGGACG	59.545	20	CGAAACAGTGTTCAGCAGGA	60.025	20	274	710	983	CTTCAGTGTCAGGCGTAGCA	60.199	20	AGGACCACCATTACCTGCAA	60.375	20	264	583	846	GGCCTCCACAGAGATCTGAC	59.799	20	AGGACCACCATTACCTGCAA	60.375	20	230	617	846
F01_c427/f16p1/1374	1	p1	(T)11	11	1211	1221	TCTTGGGGCTTTTCCTTTTT	60.048	20	GACATAATTCACCGGACGCT	59.962	20	208	1062	1269	TCTTGGGGCTTTTCCTTTTT	60.048	20	CCCAAGGACATAATTCACCG	60.184	20	214	1062	1275	TCTTGGGGCTTTTCCTTTTT	60.048	20	AGGACATAATTCACCGGACG	59.813	20	210	1062	1271
F01_c428/f32p3/1527	1	p1	(A)20	20	16	35	--
F01_c432/f17p2/1248	1	p1	(T)15	15	968	982	CTTGGGAACGGATGAAAGAA	60.044	20	TCAGTCACAGCTTCCCCTCT	59.986	20	110	918	1027	CAACAGCTTTCCAGTCACCA	59.873	20	TCAGTCACAGCTTCCCCTCT	59.986	20	195	833	1027	AGCAGCTGAACCCAGAAGAA	60.134	20	TCAGTCACAGCTTCCCCTCT	59.986	20	173	855	1027
F01_c432/f17p2/1248	2	p1	(A)17	17	1226	1242	--
F01_c435/f13p0/1425	1	p2	(CT)6	12	255	266	TCTCCTTTCTTTCAAGCCCA	59.926	20	CACCTCCTTCTTCTCCCTCC	60.186	20	194	231	424	TCTCCTTTCTTTCAAGCCCA	59.926	20	CCACCTCCTTCTTCTCCCTC	60.186	20	195	231	425	TCTCCTTTCTTTCAAGCCCA	59.926	20	ACTATAGCAGTTGCCACGCC	60.3	20	213	231	443
F01_c439/f16p2/1212	1	p1	(A)14	14	1189	1202	--
F01_c441/f11p5/1355	1	p1	(T)17	17	1176	1192	GCAGAATCGAGTAGCCAAGC	60.125	20	TCCTCTTCTTCTCTGCCGAA	60.21	20	255	1035	1289	GCAGAATCGAGTAGCCAAGC	60.125	20	CTGCCGAAGAAAACTGCTCT	59.757	20	243	1035	1277	GCAGAATCGAGTAGCCAAGC	60.125	20	CTCTGCCGAAGAAAACTGCT	59.757	20	245	1035	1279
F01_c441/f11p5/1355	2	p1	(A)16	16	1327	1342	--
F01_c452/f3p2/1074	1	p3	(CAC)5	15	62	76	CCCTGCCATCTCTCGTTTT	60.203	19	TGGATCAGCTGCCTTCTTCT	60.096	20	147	12	158	CACTTCCCCTGCCATCTCT	60.207	19	TGGATCAGCTGCCTTCTTCT	60.096	20	153	6	158	GTTTTCACTTCCCCTGCCAT	61.249	20	TGGATCAGCTGCCTTCTTCT	60.096	20	158	1	158
F01_c455/f17p1/1567	1	p1	(T)10	10	1558	1567	--
F01_c458/f27p2/1134	1	p1	(T)18	18	1062	1079	ACCGAATGGGAATCACACAG	60.78	20	TTGTACCGAGTGAGAAGACAACA	59.827	23	183	925	1107	CGCAAATTTCAAGGTTGATG	59.157	20	TTGTACCGAGTGAGAAGACAACA	59.827	23	253	855	1107	AATTGGACCGAATGGGAATC	60.891	20	TTGTACCGAGTGAGAAGACAACA	59.827	23	189	919	1107
F01_c467/f10p3/1411	1	c	(AC)6aaaag(CT)8gtctctctctt(C)13	57	60	116	CAAAGGCCTTCTCCCTTCTT	59.821	20	TCCTCATCATCAGGTCCTCC	60.008	20	276	6	281	TAGCACCCGACACAAACTCA	60.301	20	TCCTCATCATCAGGTCCTCC	60.008	20	251	31	281	CAAAGGCCTTCTCCCTTCTT	59.821	20	TGTTCCTGGGCTTAATAGCG	60.223	20	239	6	244
F01_c467/f10p3/1411	2	p3	(AGC)5	15	749	763	GCCTGGAAAAGGTGTAACCA	59.971	20	GGGAGAAGCTCTGCACTTTG	60.134	20	242	585	826	TGGGTGCAAGATTGTTGGTA	59.964	20	GGGAGAAGCTCTGCACTTTG	60.134	20	167	660	826	ATCGGATTCGGAGGACTCTT	60.037	20	GGGAGAAGCTCTGCACTTTG	60.134	20	101	726	826
F01_c491/f28p10/1846	1	p1	(T)12	12	145	156	ATTTGGTGACTGTTCTCGCC	60.119	20	CCAGCAGGTCTGAGGTCTTC	59.986	20	266	69	334	ATTTGGTGACTGTTCTCGCC	60.119	20	ATTCCACCAGCAGGTCTGAG	60.261	20	272	69	340	GTGACTGTTCTCGCCGTCTT	60.453	20	CCAGCAGGTCTGAGGTCTTC	59.986	20	261	74	334
F01_c492/f10p4/1458	1	p2	(AG)12	24	25	48	GAGCAGGGAAATAAAGGAAAA	57.511	21	TTCCTAGGCAAGATCCTCCA	59.767	20	203	1	203	AGAGCAGGGAAATAAAGGAAAA	58.459	22	TTCCTAGGCAAGATCCTCCA	59.767	20	204	0	203	GAGCAGGGAAATAAAGGAAAA	57.511	21	CTCCTTGACCATCCCATTTG	60.309	20	235	1	235
F01_c495/f15p3/1153	1	p1	(A)18	18	945	962	CATTGGATTTTCTGGGTTGG	60.162	20	ATGGTGGGTAAAGACAAGCG	59.993	20	191	805	995	CTTGGGATCTTTCCGTAGCA	60.206	20	ATGGTGGGTAAAGACAAGCG	59.993	20	102	894	995	CATTTGTGGGAGCATTAGCA	59.688	20	ATGGTGGGTAAAGACAAGCG	59.993	20	169	827	995
F01_c512/f18p8/1234	1	p1	(A)10	10	37	46	TTGAGAATTGACAGGAGAGACAA	58.969	23	GTTGAGAGAGAGGCTGTGGG	59.986	20	266	10	275	TTTGAGAATTGACAGGAGAGACA	58.969	23	GTTGAGAGAGAGGCTGTGGG	59.986	20	267	9	275	TTGAGAATTGACAGGAGAGACAA	58.969	23	GGAAGGAAAGCAAATGGTGA	60.051	20	232	10	241
F01_c514/f16p4/1260	1	p3	(ATG)5	15	954	968	GGAAAATGGCAAGGAGAACA	60.051	20	GGCAGATTTCTGATCGAACC	59.635	20	200	909	1108	TGGAAAATGGCAAGGAGAAC	60.051	20	GGCAGATTTCTGATCGAACC	59.635	20	201	908	1108	CTGGAAAATGGCAAGGAGAA	60.184	20	GGCAGATTTCTGATCGAACC	59.635	20	202	907	1108
F01_c516/f16p7/1132	1	p3	(CAA)5	15	729	743	GAAGCAAGGCATGAGTGACA	59.992	20	TGCCCTCTTCAAAATCATCC	60.014	20	230	587	816	GACCTGAAGGGTGAGAGCAG	59.986	20	TGCCCTCTTCAAAATCATCC	60.014	20	178	639	816	ACCCAAACCAGTACCAGCAG	60.028	20	TGCCCTCTTCAAAATCATCC	60.014	20	147	670	816
F01_c530/f46p9/1841	1	p3	(TAG)6	18	270	287	CCATGGAGTCTAAAGGTGGC	59.55	20	TTGGAAAATCTCAGGATGGC	60.014	20	174	241	414	CCATGGAGTCTAAAGGTGGC	59.55	20	AGTGCGAGAGAACGAGGAAA	60.134	20	262	241	502	CCATGGAGTCTAAAGGTGGC	59.55	20	GTGCGAGAGAACGAGGAAAG	60.134	20	261	241	501
F01_c530/f46p9/1841	2	p1	(T)11	11	1644	1654	CTCCCAGGTCAATCCTGAAA	60.042	20	CCCATGACATCAACCAAACA	60.216	20	132	1558	1689	AGCAATGTTTTCCCTGGATG	59.933	20	CCCATGACATCAACCAAACA	60.216	20	248	1442	1689	GACTGGAGGCTGCTCATCTC	60.104	20	CCCATGACATCAACCAAACA	60.216	20	149	1541	1689
F01_c542/f5p3/1127	1	p2	(CT)9	18	1087	1104	--
F01_c552/f8p7/1289	1	p3	(AGC)6	18	46	63	GGGGATCATAATTCAGAAAGCA	60.28	22	TCCCAGCTTTGAAATCGTTC	60.192	20	138	9	146	TGGGGATCATAATTCAGAAAGC	60.28	22	TCCCAGCTTTGAAATCGTTC	60.192	20	139	8	146	GGGGATCATAATTCAGAAAGCA	60.28	22	TTCCCAGCTTTGAAATCGTT	59.685	20	139	9	147
F01_c553/f17p10/1494	1	p1	(T)10	10	1199	1208	GAGTACCCTTAAGGCCTGGG	59.955	20	TCGAACTAAATACGGGCACC	59.96	20	269	970	1238	GAGAATGTGGAGAAGGCTCG	59.95	20	TCGAACTAAATACGGGCACC	59.96	20	238	1001	1238	CGAGAATGTGGAGAAGGCTC	59.95	20	TCGAACTAAATACGGGCACC	59.96	20	239	1000	1238
F01_c554/f15p1/1273	1	p3	(AGC)7	21	471	491	TCGATTCAACCTCCAACCTC	60.05	20	CCAGAATTATCATCCACGGG	60.148	20	246	439	684	CGATTTTAGCCCTGCTCAAG	59.975	20	TCGAGGCTTTGGTTCTTCAT	59.813	20	228	350	577	AGATTCTCCTGGCCCTGATT	60.037	20	TCGAGGCTTTGGTTCTTCAT	59.813	20	264	314	577
F01_c574/f8p4/1028	1	p1	(A)11	11	86	96	CCCCATCTCTCCCTTTCTCT	59.63	20	ACCCCAGGAAATTCCGTATC	60.017	20	181	48	228	CCCCATCTCTCCCTTTCTCT	59.63	20	GGAAAACAACCCCAGGAAAT	60.032	20	189	48	236	CCCCATCTCTCCCTTTCTCT	59.63	20	GGTCTACTGGTGGTCGGAAA	59.966	20	204	48	251
F01_c579/f38p6/1921	1	p2	(AT)6	12	1748	1759	GTAGAATGGCTGCAAAAGGC	59.851	20	CAAACATCATTGTCTTCCGGT	59.845	21	159	1717	1875	GTAGAATGGCTGCAAAAGGC	59.851	20	TTCCGGTATTCACACACATGA	59.832	21	145	1717	1861	CGCCTTAGAAGGAGGAGGAT	59.805	20	CAAACATCATTGTCTTCCGGT	59.845	21	212	1664	1875
F01_c584/f11p2/1157	1	p4	(ATAA)5	20	53	72	TTTTCCCGACGAACAAAAAC	59.953	20	AGCATCCATAGCTCCTCCCT	60.198	20	273	3	275	TTTTCCCGACGAACAAAAAC	59.953	20	TTCTCCACCGATCCTCACTC	60.199	20	217	3	219	CTTTTCCCGACGAACAAAAA	60.081	20	AGCATCCATAGCTCCTCCCT	60.198	20	274	2	275
F01_c600/f12p3/1550	1	p2	(AG)6	12	73	84	GAAAAAGAAAATCCTGCCCG	60.902	20	CCACGCTTCTTCTTCTGCTT	59.757	20	223	22	244	GAAAAAGAAAATCCTGCCCG	60.902	20	GAGAGGAAGGGAAGGGAGAA	59.749	20	188	22	209	GAAAAAGAAAATCCTGCCCG	60.902	20	GAGAGGATTGAGGCGTGTGT	60.269	20	162	22	183
F01_c610/f16p4/1833	1	p1	(A)13	13	1689	1701	TGCCCTGGAATTATTCTTGC	60.038	20	ACCTGAATCCCACATCCAAA	60.173	20	278	1451	1728	ATTGTTGCAAAGCCAAGGTC	60.118	20	TTACAGCCACAGCTCCCTTT	59.875	20	168	1604	1771	ATTGTTGCAAAGCCAAGGTC	60.118	20	TTTACAGCCACAGCTCCCTT	59.875	20	169	1604	1772
F01_c613/f29p10/1650	1	p1	(T)14	14	1498	1511	AATGAAGGGTTTGATGCTGC	60.081	20	CTAAAAAGCAGCCTTGTGGG	59.876	20	241	1305	1545	AATGAAGGGTTTGATGCTGC	60.081	20	CCTTGTGGGATTTCCTCCTT	60.298	20	230	1305	1534	CTGCACGGGCAAATTCTACT	60.27	20	CTAAAAAGCAGCCTTGTGGG	59.876	20	126	1420	1545
F01_c614/f11p2/1393	1	p1	(A)10	10	6	15	--
F01_c622/f3p0/1058	1	p2	(CT)6	12	45	56	GCATTTGCATTTGCATCACT	59.7	20	TTGAACAATGGGGAAAGAGC	60.051	20	119	9	127	GCATTTGCATTTGCATCACT	59.7	20	TGGGGAAAGAGCTTCAGAGA	60.065	20	111	9	119	GCATTTGCATTTGCATCACT	59.7	20	CAATGGGGAAAGAGCTTCAG	59.807	20	114	9	122
F01_c654/f12p1/1164	1	p1	(T)14	14	35	48	GGCTTCAAAGTTTTAGTTTTGTTTTT	59.602	26	ATCCGGTAATCCATCCAACA	60.014	20	186	0	185	GGCTTCAAAGTTTTAGTTTTGTTTT	58.536	25	ATCCGGTAATCCATCCAACA	60.014	20	186	0	185	GGCTTCAAAGTTTTAGTTTTGTTTTT	59.602	26	AAGAATCGTTGATCGGTTGC	60.081	20	250	0	249
F01_c655/f7p1/1384	1	p2	(CT)13	26	15	40	--
F01_c656/f10p2/1464	1	p1	(A)13	13	1304	1316	AAGTTGGCTAAGGAGCAGCA	60.154	20	TCCCTGGGCAACAAATTAAA	60.294	20	277	1080	1356	AGTTGGCTAAGGAGCAGCAG	59.78	20	TCCCTGGGCAACAAATTAAA	60.294	20	276	1081	1356	GGAGCAGCAGCTGAAAGATT	59.723	20	TCCCTGGGCAACAAATTAAA	60.294	20	266	1091	1356
F01_c675/f20p5/1799	1	p1	(T)14	14	1725	1738	TATGCTTGCAGGAACAGACG	60.011	20	TTGCATTAGAGTAATTTGATATCGG	58.708	25	256	1519	1774	GCGGCATAAAAGAAAATCCA	60.04	20	TTGCATTAGAGTAATTTGATATCGG	58.708	25	183	1592	1774	CAAAAGGCGGCATAAAAGAA	60.198	20	TTGCATTAGAGTAATTTGATATCGG	58.708	25	189	1586	1774
F01_c699/f10p2/1578	1	p2	(AT)10	20	1460	1479	ATTTGAATGGCGTCGAGAAC	60.081	20	CAGAACCAGACATGAAGGCA	59.831	20	124	1413	1536	ATTTGAATGGCGTCGAGAAC	60.081	20	TGCAGAACCAGACATGAAGG	59.831	20	126	1413	1538	AGCTCTCGAAAATGACCCAA	59.813	20	CAGAACCAGACATGAAGGCA	59.831	20	157	1380	1536
F01_c718/f5p1/1166	1	p1	(T)10	10	1034	1043	ACCAGCAAAGCTGAAAGCAT	60.022	20	ACCGATCCCATAGATAGCCC	60.138	20	187	895	1081	CAGCAAAGCTGAAAGCATCA	60.28	20	ACCGATCCCATAGATAGCCC	60.138	20	185	897	1081	ACCAGCAAAGCTGAAAGCAT	60.022	20	CACCGATCCCATAGATAGCC	59.368	20	188	895	1082
F01_c743/f3p1/1491	1	p1	(A)12	12	83	94	GCCCCTTTCATTCTTCACAA	60.051	20	CGCTGCTGCCATTTTTATCT	60.364	20	119	7	125	TAAAACCCCCACACAAAAGG	59.696	20	GATCAGTTGGGTGAGGCAGT	60.12	20	238	54	291	GCCCCTTTCATTCTTCACAA	60.051	20	ATGGCGTGTTCTTCTTCCAT	59.556	20	189	7	195
F01_c756/f34p7/1857	1	p1	(T)14	14	1751	1764	CGTGATATGCAACAGCGAAC	60.288	20	GGCAGCAAAAACGTAAAATTC	58.798	21	217	1640	1856	ACGTGATATGCAACAGCGAA	60.288	20	GGCAGCAAAAACGTAAAATTC	58.798	21	218	1639	1856	GCGAACCTGATCGTGTCTCT	60.418	20	GGCAGCAAAAACGTAAAATTC	58.798	21	203	1654	1856
F01_c762/f15p6/1776	1	p3	(TAG)6	18	200	217	CCATGGAGTCTAAAGGTGGC	59.55	20	TTGGAAAATCTCAGGATGGC	60.014	20	174	171	344	CCATGGAGTCTAAAGGTGGC	59.55	20	AGTGCGAGAGAACGAGGAAA	60.134	20	262	171	432	CCATGGAGTCTAAAGGTGGC	59.55	20	GTGCGAGAGAACGAGGAAAG	60.134	20	261	171	431
F01_c762/f15p6/1776	2	p1	(T)10	10	1574	1583	CTCCCAGGTCAATCCTGAAA	60.042	20	CCCATGACATCAACCAAACA	60.216	20	131	1488	1618	AGCAATGTTTTCCCTGGATG	59.933	20	CCCATGACATCAACCAAACA	60.216	20	247	1372	1618	GACTGGAGGCTGCTCATCTC	60.104	20	CCCATGACATCAACCAAACA	60.216	20	148	1471	1618
F01_c769/f26p5/1856	1	p2	(GA)8	16	50	65	TGCAAAAAGAGAGGAAAGGAG	58.705	21	AGAGGCTTCCAGCTTCAACA	60.134	20	248	13	260	CTGCAAAAAGAGAGGAAAGGA	58.705	21	AGAGGCTTCCAGCTTCAACA	60.134	20	249	12	260	TCTGCAAAAAGAGAGGAAAGG	58.705	21	AGAGGCTTCCAGCTTCAACA	60.134	20	250	11	260
F01_c771/f6p1/1091	1	p2	(CT)6	12	65	76	GTCTGTCTCTCTCCCCCTCC	60.198	20	ATCCTGTCTCATCGTGGTCC	59.928	20	189	28	216	GTCTGTCTCTCTCCCCCTCC	60.198	20	AGCTTGGCATCCTGTCTCAT	59.834	20	197	28	224	TGTCTCTCTCCCCCTCCTCT	60.336	20	ATCCTGTCTCATCGTGGTCC	59.928	20	186	31	216
F01_c801/f6p14/1990	1	p1	(T)11	11	1914	1924	GCAAGTGGTTAAAGGGGTCA	59.971	20	ATGCAAGTTCCAAAACGGAC	59.978	20	262	1692	1953	TGCAAGTGGTTAAAGGGGTC	59.971	20	ATGCAAGTTCCAAAACGGAC	59.978	20	263	1691	1953	AACCTCTATGGTGCGAGTGC	60.285	20	ATGCAAGTTCCAAAACGGAC	59.978	20	139	1815	1953
F01_c807/f3p1/1064	1	c	(CCT)10cgcggatctttgatagatttcctcacatcatcttcatcatcaga(TC)15	104	50	153	AAGAACTCAAAACGCCATCC	59.174	20	GATCCTGCTGAAGCCTCTTG	60.096	20	272	2	273	AAGAACTCAAAACGCCATCC	59.174	20	ATCCTGCTGAAGCCTCTTGA	60.096	20	271	2	272	AAGAACTCAAAACGCCATCC	59.174	20	TCATCAACCTCTTCCTTGCC	60.195	20	245	2	246
F01_c839/f11p0/1421	1	p1	(A)11	11	19	29	--
F01_c846/f11p10/1084	1	p1	(A)11	11	102	112	AAGTATGGCCACAAAGCTGG	60.132	20	CCTACGGCGATGTTTCTGAT	60.096	20	158	23	180	ACAAAGCTGGGAAGTGGAGA	59.844	20	CCTACGGCGATGTTTCTGAT	60.096	20	148	33	180	AAGTATGGCCACAAAGCTGG	60.132	20	AGTTGCCTCATGGTAGTGGC	60.142	20	177	23	199
F01_c846/f11p10/1084	2	p3	(CAT)5	15	1052	1066	--
F01_c849/f20p9/1998	1	p1	(T)15	15	1882	1896	TTGGATGTTGAGGGTGATGA	59.893	20	ATGTCCTTATCGCCACTTGC	60.103	20	254	1691	1944	CTTTGGTGCCAAGGTATGGT	59.853	20	ATGTCCTTATCGCCACTTGC	60.103	20	220	1725	1944	ACTTTGGTGCCAAGGTATGG	59.853	20	ATGTCCTTATCGCCACTTGC	60.103	20	221	1724	1944
F01_c873/f6p9/1413	1	p2	(TC)9	18	58	75	CCCTTCGAAGCCCAACTTAT	60.443	20	CCTCTCGGTACCTAACACGG	59.61	20	253	27	279	CCCTTCGAAGCCCAACTTAT	60.443	20	CCCTCTCGGTACCTAACACG	59.61	20	254	27	280	CCCTTCGAAGCCCAACTTAT	60.443	20	GCGCCAATGAATGGTTTTAG	60.456	20	203	27	229
F01_c873/f6p9/1413	2	p3	(TTA)6	18	1226	1243	CCTGCTGGATTCCCTCTTTT	60.569	20	CCAATCGGGGGTTAAGTTTT	60.048	20	249	1109	1357	ATGTATTCGGGTTCCCTGCT	60.713	20	CCAATCGGGGGTTAAGTTTT	60.048	20	263	1095	1357	CCTGCTGGATTCCCTCTTTT	60.569	20	TTACACGTACAAGCCAGCCA	60.316	20	266	1109	1374
F01_c879/f8p8/1737	1	p2	(CT)8	16	84	99	TTTGTGCCAAAATGGAGGAT	60.309	20	CCTCCTCCACAACACCAAGT	60.002	20	239	17	255	ACTTTGTGCCAAAATGGAGG	59.971	20	CTTTGACCCTCCTCCACAAC	59.549	20	248	15	262	ACTTTGTGCCAAAATGGAGG	59.971	20	ACTTTGACCCTCCTCCACAA	59.549	20	249	15	263
F01_c914/f9p2/1101	1	p1	(T)12	12	995	1006	CCACAGAAGCCCAAGAAGAG	59.982	20	CCATGGTTAATTACATACCAAAGGA	60.228	25	210	842	1051	CAGAAGCCCAAGAAGAGTGG	59.982	20	CCATGGTTAATTACATACCAAAGGA	60.228	25	207	845	1051	TGGATTGCTGGTTGGTGATA	59.924	20	CCATGGTTAATTACATACCAAAGGA	60.228	25	145	907	1051
F01_c917/f13p6/1861	1	p1	(A)11	11	1717	1727	ATTGTTGCAAAGCCAAGGTC	60.118	20	TTACAGCCACAGCTCCCTTT	59.875	20	170	1631	1800	ATTGTTGCAAAGCCAAGGTC	60.118	20	TTTACAGCCACAGCTCCCTT	59.875	20	171	1631	1801	CCTCCTCCTGGACAGTCAAA	60.229	20	TTTACAGCCACAGCTCCCTT	59.875	20	249	1553	1801
F01_c924/f14p4/1588	1	p3	(ATT)6	18	1547	1564	--
F01_c925/f9p2/1237	1	p1	(T)17	17	1113	1129	TGGATTGCTGGTTGGTGATA	59.924	20	GAAAAGCCTTAAAATGGAAGGAA	59.966	23	149	1015	1163	TGGTGACATGGGTGGTTATG	60.088	20	GAAAAGCCTTAAAATGGAAGGAA	59.966	23	116	1048	1163	ACCCACCACAACCCATGTAT	59.827	20	GAAAAGCCTTAAAATGGAAGGAA	59.966	23	258	906	1163
F01_c935/f7p1/1310	1	p2	(TG)7	14	1287	1300	--
F01_c941/f9p3/1727	1	c	(TCC)8(ACC)7	45	48	92	TTAGCATCGAATCCACCTCC	60.036	20	GGAGAGGGAGAAGAGGGAGA	59.883	20	177	6	182	TTAGCATCGAATCCACCTCC	60.036	20	TTTTCGAAGAGGATCATGGC	60.155	20	239	6	244	TTAGCATCGAATCCACCTCC	60.036	20	GAGAGGAGGACCAGGAGGAC	60.198	20	161	6	166
F01_c943/f8p10/1966	1	p2	(CA)8	16	238	253	GCTTGCCCCTTTGACTCTTT	60.743	20	CCATGAGGGAAGGAATTGAA	59.864	20	270	119	388	GCTCTTTTGGTTTTGCTTGC	60.003	20	CCAAGCTCTTCATCGTTTCA	58.999	20	212	105	316	CGAAGCTCTTTTGGTTTTGC	59.996	20	CCAAGCTCTTCATCGTTTCA	58.999	20	216	101	316
F01_c943/f8p10/1966	2	c	(CT)8acccc(T)15	36	1493	1528	AACCTTGACATTTCGCTTGG	60.11	20	CTGGTTCCCGGAGATACAGA	60.065	20	176	1461	1636	AACCTTGACATTTCGCTTGG	60.11	20	CACACCACCATTTACCACCA	60.128	20	153	1461	1613	AACCTTGACATTTCGCTTGG	60.11	20	GGAGGCACTCTATGCAGACC	59.834	20	204	1461	1664
F01_c957/f19p5/1547	1	p1	(T)10	10	1369	1378	AGACTTCCCTCACTCAGCCA	59.986	20	CGCATTAGCGATGACAACC	60.235	19	260	1203	1462	AGACTTCCCTCACTCAGCCA	59.986	20	CCGCATTAGCGATGACAAC	60.235	19	261	1203	1463	ACAGAAAATGTTTGACCGGC	59.978	20	CGCATTAGCGATGACAACC	60.235	19	225	1238	1462
F01_c972/f4p0/1453	1	p1	(T)19	19	1344	1362	CCGATGAACCTTAGCACCAT	59.955	20	tGATATGCGAGATTAGAGTACTGG	57.654	24	279	1166	1444	ATCAAATGCCTGTTTCGGTC	59.939	20	tGATATGCGAGATTAGAGTACTGG	57.654	24	228	1217	1444	TGCCTGTTTCGGTCCTAGTT	59.734	20	tGATATGCGAGATTAGAGTACTGG	57.654	24	222	1223	1444
F01_c985/f8p4/1219	1	p1	(A)10	10	43	52	CCCAGAGAAGCAGGAAAAGA	59.545	20	TCCACGATCCATATTGCTGA	60.033	20	127	20	146	TCCCAGAGAAGCAGGAAAAG	59.545	20	TCCACGATCCATATTGCTGA	60.033	20	128	19	146	CCCAGAGAAGCAGGAAAAGA	59.545	20	CCACGATCCATATTGCTGAA	59.499	20	126	20	145
F01_c996/f18p7/1586	1	p1	(A)17	17	17	33	--
F01_c1000/f7p2/1201	1	p1	(A)10	10	31	40	TTCGTGTCAAATTAAAGATCAAAA	57.943	24	ACCATCGGTTCCTTCACTTG	59.966	20	210	2	211	TTCGTGTCAAATTAAAGATCAAAATC	59.809	26	ACCATCGGTTCCTTCACTTG	59.966	20	210	2	211	TTCGTGTCAAATTAAAGATCAAAA	57.943	24	TGGTCAACATCCAACACCAC	60.27	20	110	2	111
F01_c1004/f15p6/1216	1	p1	(T)13	13	61	73	CCAACCACCTTAACCAGCAC	60.41	20	TTCCACCTGCTGTCTGTCTG	60.022	20	125	9	133	ACCAACCACCTTAACCAGCA	60.41	20	TTCCACCTGCTGTCTGTCTG	60.022	20	126	8	133	CAACCACCTTAACCAGCACA	59.609	20	GCTGGTCCTAGAAGGCACAC	59.874	20	200	10	209
F01_c1006/f3p1/1440	1	p2	(GA)13	26	42	67	TGCGTTGTGTGGAGAAAGAG	60.025	20	CTATGACAATGGTGGCAACG	59.988	20	247	10	256	CTCTTTGCGTTGTGTGGAGA	60.025	20	CTATGACAATGGTGGCAACG	59.988	20	252	5	256	CTCTTTGCGTTGTGTGGAGA	60.025	20	GTACATGCTGGCTCATCCCT	60.104	20	213	5	217
F01_c1006/f3p1/1440	2	p1	(T)16	16	1341	1356	ACAAATGGCTACCAAAACGC	60.003	20	GATATTCATGACATCCCCGC	60.126	20	263	1125	1387	GGCAGCAAGTGCTACACAAA	60.058	20	GATATTCATGACATCCCCGC	60.126	20	278	1110	1387	ACCAAAACGCGTGAGAGAAC	60.299	20	GATATTCATGACATCCCCGC	60.126	20	253	1135	1387
F01_c1016/f7p3/1825	1	p1	(T)11	11	1705	1715	TGCTGGCACTTCCTTTCTTT	59.993	20	TTTTACACGAACCCATCAAAAA	59.381	22	148	1632	1779	TTGCTGGCACTTCCTTTCTT	59.993	20	TTTTACACGAACCCATCAAAAA	59.381	22	149	1631	1779	ATGCGTCCAGAGCTGAAGTT	60.02	20	TTTTACACGAACCCATCAAAAA	59.381	22	270	1510	1779
F01_c1019/f17p8/1592	1	p3	(CCA)5	15	1180	1194	ACCCCTACCACCCAAGAAAC	60.088	20	AATGAGGTGGTGGTGGAGAC	59.817	20	194	1028	1221	CACCTCCTCCTCCTCACAAG	59.828	20	AATGAGGTGGTGGTGGAGAC	59.817	20	123	1099	1221	TCCTCCTCACAAGAAGCCAT	59.803	20	AATGAGGTGGTGGTGGAGAC	59.817	20	116	1106	1221
F01_c1023/f8p2/1472	1	p1	(T)10	10	1292	1301	GACTTCTTGCCAGCCTTTTG	59.993	20	GCGCAAACAATACCTCCAGT	60.14	20	164	1232	1395	TGACTTCTTGCCAGCCTTTT	59.993	20	GCGCAAACAATACCTCCAGT	60.14	20	165	1231	1395	ACTTCTTGCCAGCCTTTTGA	59.993	20	GCGCAAACAATACCTCCAGT	60.14	20	163	1233	1395
F01_c1028/f5p0/1037	1	p1	(A)10	10	939	948	ATCTTTTTGCCGGGAGTCTT	60.074	20	ATTCAATCACCGATTGGCTC	59.9	20	280	697	976	TATGTCTTCGTTGGCGATCA	60.22	20	ATTCAATCACCGATTGGCTC	59.9	20	229	748	976	TATGTCTTCGTTGGCGATCA	60.22	20	AAATTCAATCACCGATTGGC	59.768	20	231	748	978
F01_c1032/f10p8/1919	1	p2	(AG)12	24	42	65	CACACCCTCTATTAAAGATACAAGCA	59.98	26	GAGTTTAAGCTCGGCAGCAC	60.162	20	253	1	253	CACACCCTCTATTAAAGATACAAGCA	59.98	26	TGCTCTCCTCCACCTCTCTC	59.663	20	189	1	189	CACACCCTCTATTAAAGATACAAGCA	59.98	26	CCATATCGGATGGATTTCGT	59.605	20	149	1	149
F01_c1035/f6p0/1175	1	p1	(A)14	14	98	111	CCACAGATGTCCCTCACCTT	59.962	20	CGGCTGGTATGGTTTGTCTT	59.993	20	195	48	242	CCACAGATGTCCCTCACCTT	59.962	20	TATGGTTTGTCTTCCCCGAG	59.926	20	188	48	235	CCACAGATGTCCCTCACCTT	59.962	20	GTATGGTTTGTCTTCCCCGA	59.79	20	189	48	236
F01_c1035/f6p0/1175	2	p1	(T)10	10	253	262	AAGACAAACCATACCAGCCG	59.993	20	TGGGAAGATGGAGATTTTCG	60.006	20	252	223	474	AAGACAAACCATACCAGCCG	59.993	20	GGTGATGCCAAGAAGGAAAA	60.051	20	176	223	398	CTCGGGGAAGACAAACCATA	59.926	20	TGGGAAGATGGAGATTTTCG	60.006	20	259	216	474
F01_c1035/f6p0/1175	3	p1	(T)10	10	1057	1066	GAAGCGTTCCTACGCAGTTC	60.022	20	CAAAATTACAAGCACACACAAACA	60.001	24	184	975	1158	TCCTACGCAGTTCCTGGAGT	59.867	20	CAAAATTACAAGCACACACAAACA	60.001	24	177	982	1158	TACTGGACTTTTTCCAGCGG	60.241	20	CAAAATTACAAGCACACACAAACA	60.001	24	278	881	1158
F01_c1059/f7p0/1007	1	p3	(GAA)6	18	562	579	ACCAGCACCAGAACCAGAAC	60.159	20	TGGGGTTTCTGTTTCAACCT	59.425	20	127	509	635	ACCAGCACCAGAACCAGAAC	60.159	20	CTGGGGTTTCTGTTTCAACC	59.425	20	128	509	636	AGCACCAGAACCAGAACCAG	60.298	20	TGGGGTTTCTGTTTCAACCT	59.425	20	124	512	635
F01_c1063/f9p1/1142	1	p2	(CA)8	16	4	19	--
F01_c1063/f9p1/1142	2	p3	(CAC)6	18	135	152	ACACACACACGCACACACAC	60.177	20	TTGTGGACGGTAAGGTAGGC	59.993	20	221	10	230	ACACACACGCACACACACAC	60.177	20	TTGTGGACGGTAAGGTAGGC	59.993	20	219	12	230	ACACACACACACGCACACAC	60.177	20	TTGTGGACGGTAAGGTAGGC	59.993	20	223	8	230
F01_c1076/f5p2/1674	1	c	(T)10c(T)11	22	1500	1521	AGAAGCTTCAGCACATGCAA	59.746	20	CCAGATAAATGACACGTTGGAA	59.861	22	186	1426	1611	CATCATTCTGCTTATGGGGG	60.288	20	CCAGATAAATGACACGTTGGAA	59.861	22	216	1396	1611	CCATCATTCTGCTTATGGGG	60.288	20	CCAGATAAATGACACGTTGGAA	59.861	22	217	1395	1611
F01_c1090/f7p4/1165	1	p2	(GT)6	12	1148	1159	--
F01_c1092/f5p0/1355	1	p1	(T)12	12	1284	1295	AGTTTCTCAAGTGGAGGCGA	59.989	20	TCAAACAAAAACTCCTTGCTCA	59.898	22	277	1049	1325	GTTTCTCAAGTGGAGGCGAG	59.989	20	TCAAACAAAAACTCCTTGCTCA	59.898	22	276	1050	1325	CTGCATCACTTCGATCCTGA	59.942	20	TCAAACAAAAACTCCTTGCTCA	59.898	22	241	1085	1325
F01_c1093/f7p0/1749	1	p2	(AG)13	26	58	83	AACTTGCAGGCTTCCATTTC	59.316	20	CGATTTCCAAGAAACGTGGT	59.971	20	145	23	167	AACTTGCAGGCTTCCATTTC	59.316	20	TCCCAGAGAGGGACAGAGAA	59.913	20	106	23	128	AACTTGCAGGCTTCCATTTC	59.316	20	GGAGAGGGTTTGCTTCCTTT	59.691	20	226	23	248
F01_c1098/f4p1/1403	1	p3	(AGA)5	15	162	176	GAGGCGATGGAAGAATATGG	59.486	20	TATTTTCAATGGTGCGTGGA	59.93	20	262	115	376	GAGGCGATGGAAGAATATGG	59.486	20	TCGAGAGCTCGCTTCTCTTC	60.119	20	212	115	326	CGAGGCGATGGAAGAATATG	60.564	20	TATTTTCAATGGTGCGTGGA	59.93	20	263	114	376
F01_c1105/f3p1/1577	1	p1	(A)11	11	103	113	TCTTCCATGCGACAGAATCA	60.353	20	TTTTGCTGCGGAAGAGAGTT	60.132	20	175	7	181	TCTTCCATGCGACAGAATCA	60.353	20	GTTTTGCTGCGGAAGAGAGT	59.621	20	176	7	182	ATCCTCTTCTTCCATGCGAC	59.243	20	TGTTTCTGCTGGTGGTGAAG	59.873	20	217	0	216
F01_c1106/f6p2/1109	1	c	(A)12tgacaccgtaacaggtcaagggtcacggcatcttctcctgttgtct(TC)6	70	8	77	--
F01_c1108/f4p3/1056	1	p2	(CT)12	24	45	68	TGCAAGCAAAACACACTCTACA	59.578	22	TATTTCCATCCGGTGAGCTT	59.528	20	235	1	235	TGCAAGCAAAACACACTCTACA	59.578	22	ATCCGGTGAGCTTGAATCAT	59.513	20	228	1	228	TGCAAGCAAAACACACTCTACA	59.578	22	TCCGGTGAGCTTGAATCATA	59.226	20	227	1	227
F01_c1108/f4p3/1056	2	p1	(T)12	12	920	931	CTGTGTTCGCTCTTTCCACA	60.025	20	AGCTCCTGCCTGATACCAAA	59.836	20	171	791	961	CTGTGTTCGCTCTTTCCACA	60.025	20	GCTCCTGCCTGATACCAAAA	60.214	20	170	791	960	CCTAAAGCCTTGTGCTGGAA	60.378	20	AGCTCCTGCCTGATACCAAA	59.836	20	101	861	961
F01_c1109/f6p11/1987	1	p3	(ATG)5	15	1171	1185	TCCAATGAGGGTTCTGGTTC	59.903	20	ATCCAGAGCGGGTTTCTTTT	60.074	20	129	1133	1261	TCCAATGAGGGTTCTGGTTC	59.903	20	TTCCCTTGCTGCACATACTG	59.864	20	245	1133	1377	TCCAATGAGGGTTCTGGTTC	59.903	20	ATACGTTTCCCTTGCTGCAC	60.14	20	251	1133	1383
F01_c1127/f9p6/1660	1	p1	(C)18	18	1416	1433	TGCTCATTACGGTGTCGTTC	59.722	20	AAAGCATAGCAGCAGCATCA	59.741	20	259	1285	1543	CATTACGGTGTCGTTCCCTC	60.375	20	AAAGCATAGCAGCAGCATCA	59.741	20	255	1289	1543	CTCATTACGGTGTCGTTCCC	60.375	20	AAAGCATAGCAGCAGCATCA	59.741	20	257	1287	1543
F01_c1136/f12p5/1143	1	p1	(C)12	12	1023	1034	TGGAGAATTGGTGCCCTAAG	60.066	20	TTGATCGGCAAGCTTAATCA	59.401	20	117	1000	1116	CGTGTTGGTAGTGAAGCCAA	59.758	20	TTGATCGGCAAGCTTAATCA	59.401	20	275	842	1116	TGGAGAATTGGTGCCCTAAG	60.066	20	CCCATTAAACTTGATCGGCA	60.827	20	127	1000	1126
F01_c1150/f3p1/1046	1	p3	(AGA)6	18	20	37	--
F01_c1152/f5p2/1304	1	p1	(T)26	26	21	46	--
F01_c1152/f5p2/1304	2	p3	(AGG)6	18	209	226	AAGTTCCTGGAATCGGAGGT	59.935	20	CGATCTCTCTTGCCTTTTGG	59.948	20	116	162	277	TTTACCGGAAAGTCAATCGC	60.074	20	CGATCTCTCTTGCCTTTTGG	59.948	20	182	96	277	AAGTTCCTGGAATCGGAGGT	59.935	20	ATCCTCCTTTGCTCACCCTT	60.074	20	206	162	367
F01_c1156/f10p5/1854	1	c	(A)10c(AG)6	23	309	331	TTTGCATTCCCAGAAAAACC	59.916	20	TTGCTAGGACGATCAACAACTC	59.383	22	271	270	540	GCTTTTGCATTCCCAGAAAA	60.188	20	TTGCTAGGACGATCAACAACTC	59.383	22	274	267	540	CCCAGAAAAACCCATCAAAA	59.772	20	TTGCTAGGACGATCAACAACTC	59.383	22	263	278	540
F01_c1156/f10p5/1854	2	p1	(A)11	11	462	472	TTTGCATTCCCAGAAAAACC	59.916	20	TTGCTAGGACGATCAACAACTC	59.383	22	271	270	540	GCTTTTGCATTCCCAGAAAA	60.188	20	TTGCTAGGACGATCAACAACTC	59.383	22	274	267	540	CCCAGAAAAACCCATCAAAA	59.772	20	TTGCTAGGACGATCAACAACTC	59.383	22	263	278	540
F01_c1192/f4p7/1283	1	p2	(CT)10	20	5	24	--
F01_c1197/f8p4/1156	1	p1	(A)14	14	13	26	--
F01_c1198/f13p5/1872	1	p1	(A)12	12	16	27	--
F01_c1199/f12p2/1306	1	p1	(T)11	11	1110	1120	AGCAAAATTCCATGAATGCC	59.907	20	GATCCCTAGACAAGAGGGGC	60.037	20	220	1001	1220	AGCAAAATTCCATGAATGCC	59.907	20	GGGAAAAGACAAACCAAGCA	60.088	20	192	1001	1192	AGCAAAATTCCATGAATGCC	59.907	20	GGATCCCTAGACAAGAGGGG	59.89	20	221	1001	1221
F01_c1207/f9p3/1851	1	p3	(CCA)6	18	1351	1368	AACATGAAGCCTGGACCAAC	59.973	20	CTCCACAACAGCAATGGAAA	59.691	20	260	1226	1485	ATGGATCGCCAGCTTATTTG	60.06	20	CTCCACAACAGCAATGGAAA	59.691	20	208	1278	1485	AACATGAAGCCTGGACCAAC	59.973	20	TAGTCTAAAGGCCAGGCAGC	59.615	20	279	1226	1504
F01_c1207/f9p3/1851	2	p1	(A)17	17	1543	1559	TTTCCATTGCTGTTGTGGAG	59.691	20	GTCCACTCTTTCTCCCTCCC	60.05	20	259	1466	1724	TTTCCATTGCTGTTGTGGAG	59.691	20	TCCATTTTTGCTTTAACGGC	60.075	20	121	1466	1586	GCCTGGCCTTTAGACTAGCA	59.615	20	GTCCACTCTTTCTCCCTCCC	60.05	20	237	1488	1724
F01_c1209/f2p0/1260	1	p3	(GCA)6	18	901	918	AGAATGGTGCTGGATTGACC	59.934	20	TGCTTTGCCTTTCTTGGAGT	59.993	20	143	849	991	AGAATGGTGCTGGATTGACC	59.934	20	TCATTCATCCTGCTGCTTTG	59.948	20	156	849	1004	AGAATGGTGCTGGATTGACC	59.934	20	TAAATGAAAGGCCAGCAACC	60.074	20	124	849	972
F01_c1212/f9p1/1096	1	p2	(AC)13	26	22	47	--
F01_c1215/f7p2/1288	1	p2	(TC)7	14	15	28	--
F01_c1215/f7p2/1288	2	p2	(TA)11	22	1266	1287	--
F01_c1222/f4p0/1123	1	p2	(CT)11	22	76	97	CACAAGAACCTCACGCTTCA	60.025	20	CGAAGTAAGGGCATTGGTGT	59.993	20	279	1	279	CACAAGAACCTCACGCTTCA	60.025	20	ACGAAGTAAGGGCATTGGTG	59.993	20	280	1	280	CCTCACGCTTCAGGGAAATA	60.206	20	ACGAAGTAAGGGCATTGGTG	59.993	20	272	9	280
F01_c1235/f7p13/1872	1	p1	(A)10	10	1744	1753	TTCTTGGCTTGCTCTGGAGT	60.134	20	AGGCATCTCCAATCTCACAT	57.091	20	191	1617	1807	CTTGGCTTGCTCTGGAGTCT	59.745	20	AGGCATCTCCAATCTCACAT	57.091	20	189	1619	1807	TGTGGTGATGATGCTTGCTT	60.272	20	AGGCATCTCCAATCTCACAT	57.091	20	251	1557	1807
F01_c1237/f5p2/1387	1	c	(C)10(A)14	24	1222	1245	GCAGAGCTGGAACAGAGACC	60.143	20	CCACCAATCATGACTGTTTCA	59.405	21	218	1113	1330	ATCGGAGTTGCAATTGGTGT	60.384	20	CCACCAATCATGACTGTTTCA	59.405	21	269	1062	1330	TCCAGCCATGAGATTCCATT	60.426	20	CCACCAATCATGACTGTTTCA	59.405	21	147	1184	1330
F01_c1245/f6p0/1070	1	p3	(GCA)5	15	141	155	GACCCCTTCTCAACCAGACA	60.088	20	AGCAACAGCAGCTCTCAACA	59.929	20	245	105	349	GACCCCTTCTCAACCAGACA	60.088	20	CAGCAACAGCAGCTCTCAAC	59.929	20	246	105	350	CCACACCCCTCTGCCTATAA	59.948	20	TTGTCGGGTTTGTCAGAACA	60.128	20	201	31	231
F01_c1252/f6p0/1747	1	p1	(T)15	15	1618	1632	TGAAAGTCCAGCCTCAAACC	60.232	20	ACCTTATTCGAGGCCCTTTG	60.443	20	264	1480	1743	CGAGACCACAAGGCAAGTTT	60.291	20	ACCTTATTCGAGGCCCTTTG	60.443	20	159	1585	1743	CTCGAGACCACAAGGCAAGT	60.444	20	ACCTTATTCGAGGCCCTTTG	60.443	20	161	1583	1743
F01_c1273/f11p3/1021	1	p2	(AG)10	20	73	92	TTCTCACTCACAAAGCAGCG	60.324	20	AGAAGCTTGCTCAGTCCTGC	59.898	20	117	42	158	TTCTCACTCACAAAGCAGCG	60.324	20	TAACTCGGCCGTTATCTGCT	59.867	20	181	42	222	TGGGCTCATTCTCACTCACA	60.402	20	GGCATCCTCGTATGATTCGT	59.923	20	102	34	135
F01_c1278/f4p4/1246	1	p1	(A)10	10	972	981	CAGACTTTTGAAGGAGGCCA	60.366	20	CCTCAGCTTTACAAGGCCAC	59.875	20	211	818	1028	CAGACTTTTGAAGGAGGCCA	60.366	20	ACCTCAGCTTTACAAGGCCA	59.875	20	212	818	1029	CAGACTTTTGAAGGAGGCCA	60.366	20	AGGCCACTTCTCCTCCAAAC	60.628	20	198	818	1015
F01_c1286/f5p0/1581	1	p1	(A)10	10	81	90	CAAAAAGCAATTGGTGCTCA	59.849	20	GGCCTCTTCTTCTCCGTCTT	59.957	20	225	16	240	CAAAAAGCAATTGGTGCTCA	59.849	20	TCTTCTCCGTCTTCCTTCCA	59.92	20	218	16	233	CAAAAAGCAATTGGTGCTCA	59.849	20	TTCCTTTTGGAACTTCACCG	60.081	20	166	16	181
F01_c1290/f4p1/1556	1	c	(CT)12(CA)13	50	37	86	CATCTCCAACTCACATCACCA	59.535	21	TGCACGCTGATTGATTTCTC	59.955	20	241	10	250	CATCTCCAACTCACATCACCA	59.535	21	GTGCTGGCCTAGAATGGAAG	59.836	20	172	10	181	CATCTCCAACTCACATCACCA	59.535	21	TGCTGGCCTAGAATGGAAGT	59.836	20	171	10	180
F01_c1290/f4p1/1556	2	p1	(T)10	10	1395	1404	TTGTGCTTAGGGCTTTTGCT	60.018	20	CCAAAATCTTCTGGTCGGTG	60.486	20	273	1277	1549	TCAGGCCTCAATGGCTAAGT	59.836	20	CCAAAATCTTCTGGTCGGTG	60.486	20	192	1358	1549	AGTCAGGCCTCAATGGCTAA	59.836	20	CCAAAATCTTCTGGTCGGTG	60.486	20	194	1356	1549
F01_c1316/f6p4/1742	1	p1	(T)10	10	144	153	CAGGCAATCTTGGGTTAAGG	59.564	20	GGGGTTCAACAAGACGGTAA	59.83	20	111	111	221	CCAGGCAATCTTGGGTTAAG	59.564	20	GGGGTTCAACAAGACGGTAA	59.83	20	112	110	221	TCTCTCGAAATCTCGTTGGC	60.483	20	GGGGTTCAACAAGACGGTAA	59.83	20	206	16	221
F01_c1316/f6p4/1742	2	c	(T)10g(T)10	21	357	377	TTACCGTCTTGTTGAACCCC	59.83	20	TGTATACCTGTGCGAACCGA	60.134	20	251	202	452	TTACCGTCTTGTTGAACCCC	59.83	20	TATACCTGTGCGAACCGATG	59.566	20	249	202	450	TACCGTCTTGTTGAACCCCT	59.449	20	TGTATACCTGTGCGAACCGA	60.134	20	250	203	452
F01_c1318/f14p6/1921	1	p1	(A)12	12	43	54	TGCTTGCTTGAACTCTCTCG	59.465	20	GGCTCCATTTCTCGATGTGT	60.081	20	163	8	170	TGCTTGCTTGAACTCTCTCG	59.465	20	TCGATGTGTTGAAAATGGGA	59.9	20	152	8	159	TGCTTGCTTGAACTCTCTCG	59.465	20	AGGCTCCATTTCTCGATGTG	60.218	20	164	8	171
F01_c1329/f8p2/1443	1	c	(AAGAA)7taataaaaaaga(GT)6tggcgtttttttttatgttattgaattataaaaataaaaaag(A)10	111	1324	1434	--
F01_c1332/f9p5/1147	1	p2	(AG)6	12	36	47	ACAGGAAAAGATCCGGCAAC	61.383	20	ACTTGCTTGCGTCTACCCAT	59.763	20	220	2	221	ACAGGAAAAGATCCGGCAAC	61.383	20	TCAAACCCAATTCCTGATCC	59.727	20	157	2	158	ACAGGAAAAGATCCGGCAAC	61.383	20	TCAACAACTTGCTTGCGTCT	59.64	20	226	2	227
F01_c1345/f11p2/1584	1	p1	(A)12	12	1373	1384	ATGCTGTAGAGGGGCTGAGA	59.973	20	CCGGCAGAACCCTAAGAAAT	60.443	20	132	1308	1439	GATGCTGTAGAGGGGCTGAG	59.973	20	CCGGCAGAACCCTAAGAAAT	60.443	20	133	1307	1439	TGGAAGGACGATGGAGTTTC	60.05	20	CCGGCAGAACCCTAAGAAAT	60.443	20	214	1226	1439
F01_c1360/f9p4/1091	1	c	(T)12aaaaaaactagagaacaggaattaaatttaaaggatatatatttaggggtagaattttaaaaagaaagattccgtgactacgaggcgaggaatttgttcg(T)10	122	764	885	TTGGGAACTCGGTTGTCATT	60.353	20	GGAACGAGGTTCGTCAAAAA	60.088	20	256	692	947	TGCCGTCAACCCTTTATTTT	59.451	20	GATTGAGCGAGGAGAGGTTG	59.95	20	269	724	992	TGCCGTCAACCCTTTATTTT	59.451	20	ATTGAGCGAGGAGAGGTTGA	59.95	20	268	724	991
F01_c1362/f5p0/1192	1	p1	(T)15	15	1050	1064	TTCAAGGAAAAGGGCAGCTA	59.953	20	AACACAACAAACATGCTCGC	59.77	20	254	851	1104	AGGGGTAGGCAAAACTTGGT	59.864	20	TTGGGAGTTTGAAACCCATC	59.767	20	113	1021	1133	TGTGTTTTCCTTCCAAACCC	59.807	20	AACACAACAAACATGCTCGC	59.77	20	120	985	1104
F01_c1386/f9p6/1370	1	p1	(A)11	11	1239	1249	GGTGTTCTGGCTTCTCAACC	59.703	20	CAGTAATGCCGGGTTTGTTT	59.861	20	152	1125	1276	TGCCCTTCTTAATCAGCCAT	59.668	20	CAGTAATGCCGGGTTTGTTT	59.861	20	192	1085	1276	ATGCCCTTCTTAATCAGCCA	59.668	20	CAGTAATGCCGGGTTTGTTT	59.861	20	193	1084	1276
F01_c1408/f7p2/1486	1	p3	(AGA)6	18	46	63	ATATCTTCCACCGGTCAGCC	61.242	20	AGGGAGGGATTGGAAAGAGA	60.008	20	144	9	152	ATATCTTCCACCGGTCAGCC	61.242	20	GAGGGAGGGATTGGAAAGAG	60.008	20	145	9	153	ATATCTTCCACCGGTCAGCC	61.242	20	GTTTGTTGGGTTTGAAGCGT	60.015	20	243	9	251
F01_c1414/f4p2/1675	1	p1	(T)15	15	1473	1487	CAAAAGGAGCGTGTCAGTCA	60.025	20	AGCAGCCAACAAGCAGGTAT	59.904	20	245	1281	1525	TGAATGGACCAAGGTTGACA	59.935	20	AGCAGCCAACAAGCAGGTAT	59.904	20	279	1247	1525	CCTATTGGATGCCAAGTGCT	60.096	20	AGCAGCCAACAAGCAGGTAT	59.904	20	189	1337	1525
F01_c1418/f16p8/1998	1	p3	(AGA)5	15	135	149	CATTATTTTTCCCTTCGCCA	59.901	20	AGAGGAGGATTGCGTGAAGA	59.95	20	170	7	176	CATTATTTTTCCCTTCGCCA	59.901	20	GAGGATTGCGTGAAGAGAGC	60.104	20	166	7	172	CATTATTTTTCCCTTCGCCA	59.901	20	AAAGAGGAGGATTGCGTGAA	59.813	20	172	7	178
F01_c1429/f4p0/1271	1	p1	(T)11	11	44	54	CGATCCTTGGCCTTTTCTCT	60.703	20	ATCAATATGGCGGTATCCGA	60.139	20	246	4	249	GGCCTTTTCTCTTCGCTTGT	60.875	20	ATCAATATGGCGGTATCCGA	60.139	20	238	12	249	CGATCCTTGGCCTTTTCTCT	60.703	20	AGCACAATCAATATGGCGGT	60.361	20	252	4	255
F01_c1431/f21p6/1773	1	p1	(T)14	14	1468	1481	TGCCATTCACTCATGCAAAT	60.08	20	GCTTACCCCTCCCAAGAAAA	60.423	20	279	1320	1598	GGAAACCGGGTTGAAGAAAT	60.166	20	GCTTACCCCTCCCAAGAAAA	60.423	20	212	1387	1598	GGAAACCGGGTTGAAGAAAT	60.166	20	CAAAATTACCGGGGCTTACC	60.539	20	225	1387	1611
F01_c1431/f21p6/1773	2	p1	(T)20	20	1668	1687	TTTTCTTGGGAGGGGTAAGC	60.423	20	GAAAGGGTAACCCATAGAATACTGAA	60.031	26	168	1579	1746	TTTTCTTGGGAGGGGTAAGC	60.423	20	GAAAGGGTAACCCATAGAATACTGA	58.923	25	168	1579	1746	GGTAAGCCCCGGTAATTTTG	60.539	20	GAAAGGGTAACCCATAGAATACTGAA	60.031	26	155	1592	1746
F01_c1437/f5p1/1439	1	c	(AG)6aaacggcctcccgtg(T)11ctttagttttaagacaaaaacactcagg(A)10	76	15	90	--
F01_c1438/f3p1/1540	1	p1	(A)12	12	15	26	--
F01_c1452/f4p0/1180	1	p2	(CT)11	22	56	77	CAAAACAAAACCTCCCTCCC	60.694	20	ACGAAGTAAGGGCATTGGTG	59.993	20	229	32	260	CCCAAAACAAAACCTCCCTC	60.694	20	ACGAAGTAAGGGCATTGGTG	59.993	20	231	30	260	CAAAACAAAACCTCCCTCCC	60.694	20	CGAAGTAAGGGCATTGGTGT	59.993	20	228	32	259
F01_c1461/f3p3/1730	1	p1	(T)28	28	1585	1612	AGCCGTTAAGCGAGTTGTGT	59.943	20	TGGAAAGGTTTTCATTTTCCC	60.15	21	176	1495	1670	AGCCGTTAAGCGAGTTGTGT	59.943	20	GAAAGGTTTTCATTTTCCCCA	60.15	21	174	1495	1668	ACATCAGATGGGCGGATTAG	59.917	20	GAAAGGTTTTCATTTTCCCCA	60.15	21	248	1421	1668
F01_c1481/f24p14/1723	1	p1	(A)10	10	57	66	CGCCATATACCAGGGAAAAA	59.789	20	CAAACAAGGCATTTTCCGAT	59.938	20	256	34	289	CGCCATATACCAGGGAAAAA	59.789	20	GCGACAACAACACGCTAAAA	59.918	20	120	34	153	CAAAAGCCACCGCCATATAC	60.343	20	CAAACAAGGCATTTTCCGAT	59.938	20	266	24	289
F01_c1483/f6p2/1287	1	p2	(TC)8	16	1116	1131	GTCAGCAAAACAATGGGGAT	59.797	20	AATTGTAGTGCGAAGGTGGC	60.14	20	233	974	1206	CGCAAGTTTGTCAGCATTGT	59.911	20	GCGAAGGTGGCATTCTAAAC	59.713	20	274	924	1197	GTCAGCAAAACAATGGGGAT	59.797	20	CGGTTGAAATTGTAGTGCGA	59.729	20	240	974	1213
F01_c1491/f5p0/1890	1	p2	(TC)7	14	21	34	--
F01_c1520/f2p0/1375	1	p2	(GA)17	34	12	45	--
F01_c1527/f2p0/1397	1	p2	(CT)7	14	18	31	--
F01_c1527/f2p0/1397	2	p1	(T)18	18	266	283	GTCTGAAAAGGCAAGCGAAC	60	20	CCGCCAAACACCACTTTACT	60.03	20	239	210	448	GTCTGAAAAGGCAAGCGAAC	60	20	TCTCGAACTCCTCCTCGGTA	59.943	20	265	210	474	GTCTGAAAAGGCAAGCGAAC	60	20	TGCAGTGGAAGTGTGTGGTT	60.203	20	123	210	332
F01_c1534/f2p0/1167	1	p2	(TC)7	14	21	34	--
F01_c1537/f6p3/1223	1	p2	(TC)9	18	102	119	ACAGTGGCTGGATCCTCATC	60.08	20	TGAAAGCCATGAGTTATGCG	59.833	20	252	67	318	AACGCGGACAATAAAACTGG	59.996	20	CTCTTGCCCTTTCCACAATC	59.67	20	259	27	285	AACGCGGACAATAAAACTGG	59.996	20	TCTTGCCCTTTCCACAATCT	59.67	20	258	27	284
F01_c1538/f4p0/1294	1	p3	(CCT)5	15	23	37	--
F01_c1539/f4p3/1307	1	p1	(A)10	10	54	63	CTTGGGAGAAGAGAGATCGG	58.963	20	CAGGCCAAGAAGACTCCATC	59.803	20	113	7	119	CTTGGGAGAAGAGAGATCGG	58.963	20	TCAGGCCAAGAAGACTCCAT	59.803	20	114	7	120	CCTTGGGAGAAGAGAGATCG	58.963	20	CAGGCCAAGAAGACTCCATC	59.803	20	114	6	119
F01_c1547/f3p1/1085	1	p2	(TC)10	20	1013	1032	AGGGGTTAGCATTTGCATTG	59.96	20	AATGAAGCCATTGTTTTCGC	60.081	20	166	911	1076	CAAGGATTACTTTGCCGCAT	60.096	20	AATGAAGCCATTGTTTTCGC	60.081	20	191	886	1076	CAAGGATTACTTTGCCGCAT	60.096	20	GAAGCCATTGTTTTCGCAAT	60.081	20	188	886	1073
F01_c1548/f8p3/1727	1	p1	(A)10	10	30	39	--
F01_c1548/f8p3/1727	2	p1	(A)10	10	1018	1027	TGGCCCCTGATCGTATAGTC	59.917	20	TGCGTCTCCAAGTAGCCTTT	60.015	20	241	949	1189	TGGCCCCTGATCGTATAGTC	59.917	20	AGATTTCGTGATGCGTCTCC	60.226	20	252	949	1200	TTGAAAGTTGGGGAACAAGG	59.942	20	AGTCGAGAAGTTCTTTGCCG	59.615	20	263	901	1163
F01_c1552/f8p4/1149	1	p1	(A)12	12	49	60	GCTCTCTCTCAATATATTTTTGTTTCA	58.592	27	GCTCACCTTTCTTGATCCCA	60.195	20	205	8	212	GCTCTCTCTCAATATATTTTTGTTTCA	58.592	27	GAACTTGTGGTCGCTCTGGT	60.307	20	141	8	148	GCTCTCTCTCAATATATTTTTGTTTCA	58.592	27	TCCGCTAAAAACAGCTCACC	60.386	20	218	8	225
F01_c1566/f7p3/1934	1	p2	(TC)9	18	121	138	GCGACCCAATACAAGGATCT	59.009	20	CGAATGTTGTTCCCTTTGCT	60.11	20	243	64	306	GCGACCCAATACAAGGATCT	59.009	20	ACGGAGAGAGAACAAGGGGT	60.111	20	178	64	241	GCGACCCAATACAAGGATCT	59.009	20	ATGTTGTTCCCTTTGCTTGC	60.118	20	240	64	303
F01_c1574/f2p1/1551	1	p3	(TCT)5	15	222	236	CTTCCTCATCTTTCTCCCCC	60.008	20	GCTTTCACCTCAAAACGCTC	60	20	250	129	378	CTTCCTCATCTTTCTCCCCC	60.008	20	AGGGATAACGACATTGCTGG	59.955	20	149	129	277	CTCTCCCTTCCGTGTCTCTG	59.978	20	AGGGATAACGACATTGCTGG	59.955	20	217	61	277
F01_c1576/f2p4/1358	1	p2	(AG)14	28	38	65	GGCCACCCCTCTCTCTTAG	58.828	19	AGGGCAATTAACTCGGTCCT	59.962	20	222	2	223	GGCCACCCCTCTCTCTTAG	58.828	19	CTAAGTGCTCCGCCATGATT	60.235	20	181	2	182	GGCCACCCCTCTCTCTTAG	58.828	19	CTCGTTCACGAAAGAAACCC	59.711	20	117	2	118
F01_c1580/f2p1/1388	1	p3	(AAG)7	21	28	48	GAATTCGGTGCTCAATCAAAA	60.067	21	GGCCAACAGAGGAGTGAGAG	59.986	20	263	4	266	GAATTCGGTGCTCAATCAAAA	60.067	21	GGACTGAGTACAGGGGTGGA	59.962	20	225	4	228	GAATTCGGTGCTCAATCAAAA	60.067	21	CGTCGTGGTTTTCTCTCCAT	60.111	20	196	4	199
F01_c1581/f7p3/1076	1	p6	(AAAAAG)5	30	18	47	--
F01_c1589/f3p1/1645	1	c	(A)12g(A)13	26	16	41	--
F01_c1592/f2p0/1506	1	p3	(GCA)6	18	68	85	TGGCAACAGTAGCAGTGGAG	60.049	20	GCGATTGAGATTGTGGGTTT	59.939	20	194	42	235	TGGCAACAGTAGCAGTGGAG	60.049	20	GCTCATGGATGTGTTGGATG	59.925	20	153	42	194	TGGCAACAGTAGCAGTGGAG	60.049	20	CGTTGAGCTTCTAGGCGATT	59.615	20	208	42	249
F01_c1593/f2p0/1148	1	p1	(A)11	11	67	77	TCCTCTATCACTTCCGGCAT	59.653	20	ATTGGACATAAACGGCGAAG	59.96	20	175	8	182	TCCTCTATCACTTCCGGCAT	59.653	20	AGGGGAGAAGAGAAGCGAAG	60.088	20	229	8	236	TCCTCTATCACTTCCGGCAT	59.653	20	AAGTTGCAGATTTTGGACCG	60.11	20	129	8	136
F01_c1600/f4p1/1400	1	p2	(TC)13	26	40	65	CCGTTTAAACTCCTCTTTTTAATAGC	59.286	26	TGTGAGTGCCAATAAACCCA	59.964	20	156	0	155	CCGTTTAAACTCCTCTTTTTAATAGC	59.286	26	CCCACCACTTCCTTAACACG	60.401	20	256	0	255	CCGTTTAAACTCCTCTTTTTAATAGC	59.286	26	TAGAAAGCTGAGGACCCACC	59.284	20	270	0	269
F01_c1602/f2p3/1125	1	c	(T)12aacctttgagggtcttaattatttggacatgttaattgtgttttgtttgctgtccgtggcagagagtttcttg(T)10	95	799	893	GAATGGTGGGTGGAGTTTTG	60.21	20	CCCATCCATCAAGAAAAACC	59.22	20	207	764	970	GAATGGTGGGTGGAGTTTTG	60.21	20	ACGAGATGCTCGGCTAAACA	60.934	20	232	764	995	GAATGGTGGGTGGAGTTTTG	60.21	20	CGAGATGCTCGGCTAAACA	60.104	19	231	764	994
F01_c1604/f2p1/1492	1	p3	(AAG)7	21	130	150	CGCGAAGAAGGAAAGAGTTG	60.125	20	CCTTCCTTCTCACAAAACGC	59.853	20	233	17	249	GGAAGGAAGGAAGGGTTTTG	59.912	20	TCTCTGGTCATCCTTGAGCC	60.349	20	243	68	310	GGAAGGAAGGAAGGGTTTTG	59.912	20	TCCTTCTCACAAAACGCAGA	59.566	20	179	68	246
F01_c1608/f5p3/1685	1	p2	(AG)6	12	26	37	--
F01_c1608/f5p3/1685	2	p1	(T)10	10	1509	1518	TAAAGTTTTCGCCTCAGCGT	60.018	20	AGGAAATCCCAGCATACACG	59.955	20	276	1377	1652	AAAGTTTTCGCCTCAGCGTA	60.018	20	AGGAAATCCCAGCATACACG	59.955	20	275	1378	1652	GTAAAGTTTTCGCCTCAGCG	60.018	20	AGGAAATCCCAGCATACACG	59.955	20	277	1376	1652
F01_c1609/f8p3/1382	1	p3	(CTG)6	18	1057	1074	CCTGGACGAATCATTGGACT	59.927	20	GATGGGGCGGTAACATAGTG	60.214	20	126	1027	1152	CCTGGACGAATCATTGGACT	59.927	20	ACACCAGCCTCAGAGAGAGC	59.738	20	102	1027	1128	ACTACTGCGCTGCTGGATCT	60.187	20	GATGGGGCGGTAACATAGTG	60.214	20	229	924	1152
F01_c1615/f4p1/1948	1	c	(TA)9(GA)12	42	1585	1626	GCACCCATATTATCCCATGC	60.008	20	TGGGAAGTGAAATTGGGAAA	60.28	20	254	1416	1669	GCACCCATATTATCCCATGC	60.008	20	TTGGGAAGTGAAATTGGGAA	60.28	20	255	1416	1670	ATTATCCCATGCTCGTCAGC	60.066	20	TTTTGGGAAGTGAAATTGGG	59.772	20	249	1424	1672
F01_c1615/f4p1/1948	2	p1	(T)11	11	1814	1824	CGAAATCTTTCGGGAAGTGA	60.184	20	TAATCTAAACCCCCGCACTG	59.953	20	191	1740	1930	TCGAAATCTTTCGGGAAGTG	60.184	20	TAATCTAAACCCCCGCACTG	59.953	20	192	1739	1930	CCCAATTTCACTTCCCAAAA	59.772	20	TAATCTAAACCCCCGCACTG	59.953	20	278	1653	1930
F01_c1617/f4p1/1068	1	p1	(T)10	10	231	240	CAGCAGGCCAAAGTTTCTTC	59.993	20	TTGATTGAAACCGAAGGAGG	60.044	20	184	189	372	ACAGACAGCAGGCCAAAGTT	59.914	20	TTGATTGAAACCGAAGGAGG	60.044	20	189	184	372	CCCAGCCCTTCCATTTTTAT	60.143	20	AAATGAGGGCAGAGGGAACT	60.074	20	244	84	327
F01_c1621/f4p0/1425	1	p2	(AG)6	12	10	21	--
F01_c1624/f5p1/1259	1	p2	(AG)7	14	55	68	CACTGCAAGTAATCTCTGGTCAA	59.434	23	AGGGAGAGAACGAGGAGAGG	59.945	20	196	11	206	CACTGCAAGTAATCTCTGGTCAA	59.434	23	AGAGCTGTGTGCGAATTGTG	60.056	20	217	11	227	CACTGCAAGTAATCTCTGGTCAA	59.434	23	AGAACGAGGAGAGGGGATGT	60.073	20	190	11	200
F01_c1624/f5p1/1259	2	c	(A)10tgattgaaattgtgagtaggttaatgaaaggg(A)28	70	1182	1251	--
F01_c1627/f2p2/1455	1	p1	(A)12	12	40	51	GCTCTAGCACTAAACAATCATCACA	59.867	25	GGAGGCTTTATCCAAGGAGC	60.173	20	215	0	214	GCTCTAGCACTAAACAATCATCACA	59.867	25	CAACCGATTATTCCAAACCG	60.181	20	121	0	120	GCTCTAGCACTAAACAATCATCACA	59.867	25	CTAGCGACAGCGGAGAGTTC	60.299	20	193	0	192
F01_c1643/f15p1/1928	1	p2	(CT)8	16	228	243	GCAAAACACAAAACCCCATT	59.708	20	TGGATCAACATTCCCTGTCA	59.893	20	279	198	476	GCAAAACACAAAACCCCATT	59.708	20	TACCTTCCCTTGCTCTGCAT	59.836	20	255	198	452	ACCAACCGCCTTTTAATCCT	59.835	20	TTGCATCCATCACAGTGACA	59.658	20	257	120	376
F01_c1648/f2p2/1226	1	p1	(A)12	12	25	36	--
F01_c1651/f4p2/1564	1	p2	(TC)10	20	38	57	GGGTTTAAGAGCTCACTCTTGG	59.411	22	GGTAGCGCGTGAAAAGACTC	60.022	20	102	0	101	GGGTTTAAGAGCTCACTCTTGG	59.411	22	TATCAGATTCCCGCCTTCAC	60.036	20	210	0	209	GGGTTTAAGAGCTCACTCTTGG	59.411	22	GTTGCCTTCCCCATATCAGA	59.894	20	223	0	222
F01_c1651/f4p2/1564	2	p1	(T)11	11	1400	1410	CGTGGGTGAAGGAAACCTTA	59.964	20	TGATTGCAGCTTAGCAATGG	59.976	20	141	1318	1458	CGTGGGTGAAGGAAACCTTA	59.964	20	TGCAGCTTAGCAATGGTCTG	60.157	20	137	1318	1454	AGGGAAAGCAGCATGAGAAG	59.574	20	TGATTGCAGCTTAGCAATGG	59.976	20	176	1283	1458
F01_c1658/f9p2/1122	1	p1	(T)10	10	1055	1064	ATGGAGGGACAACTTGGTGA	60.363	20	TGCATTAAATACAATGACACATCAA	59.335	25	161	954	1114	AATATCGGGCCCCTTATGAA	60.478	20	TGCATTAAATACAATGACACATCAA	59.335	25	236	879	1114	AAAGCCCGTTTAGCTGTCTG	59.517	20	TGCATTAAATACAATGACACATCAA	59.335	25	101	1014	1114
F01_c1671/f2p0/1239	1	p3	(AGC)6	18	893	910	AGGGAGGATCACAGGGTTTC	60.314	20	AGTTGGAAGCAACAACCCAC	60.012	20	194	757	950	GAGGGAGGATCACAGGGTTT	60.314	20	AGTTGGAAGCAACAACCCAC	60.012	20	195	756	950	GGGAGGATCACAGGGTTTCT	60.314	20	AGTTGGAAGCAACAACCCAC	60.012	20	193	758	950
F01_c1673/f3p0/1156	1	p3	(CCA)9	27	132	158	CCCTTTACCTCTCCCTCCAC	59.928	20	GGAGAATCTGTACGGCGAAG	59.836	20	248	109	356	CCCTTTACCTCTCCCTCCAC	59.928	20	TAGGGAGAATCTGTACGGCG	60.227	20	251	109	359	CCTCGCTTCCCTTTACCTCT	59.842	20	GGAGAATCTGTACGGCGAAG	59.836	20	256	101	356
F01_c1675/f3p0/1188	1	p4	(TTTC)5	20	1083	1102	CCTGACCTTAAGCTGCAACC	59.875	20	CGCAGCAATAGTTTCAATATTTTC	59.261	24	220	965	1184	GTGCTGTCATCTGCATCGTT	59.87	20	CGCAGCAATAGTTTCAATATTTTC	59.261	24	250	935	1184	CTGTGGGGAGAGCTTACTGG	59.861	20	CGCAGCAATAGTTTCAATATTTTC	59.261	24	189	996	1184
F01_c1677/f2p1/1059	1	p2	(AG)9	18	8	25	--
F01_c1690/f3p2/1654	1	p3	(AGA)6	18	126	143	GCCTCAATTGACTTGCAAAA	58.895	20	TGGCCCTGGTTCATAGTCAT	60.34	20	275	38	312	AGCCTCAATTGACTTGCAAAA	59.875	21	TGGCCCTGGTTCATAGTCAT	60.34	20	276	37	312	GCCTCAATTGACTTGCAAAA	58.895	20	TCTCACTGACATGGCAATCC	59.637	20	187	38	224
F01_c1692/f3p1/1090	1	p2	(CT)8	16	94	109	AGCTCTCTCCTCTCCTCGCT	59.998	20	CCTCGAATGGGTACCAAAAA	59.795	20	264	42	305	AGCTCTCTCCTCTCCTCGCT	59.998	20	AGAGCTGCAGGAGGTGTCTC	59.738	20	204	42	245	AGCTCTCTCCTCTCCTCGCT	59.998	20	TCCTCGAATGGGTACCAAAA	60.301	20	265	42	306
F01_c1698/f3p0/1899	1	p2	(CT)6	12	45	56	TACCTCCTTTCTTCCCCAGC	60.569	20	GGGAAATTTTCAGGGGACAT	59.996	20	205	19	223	TACCTCCTTTCTTCCCCAGC	60.569	20	CTCGGGCTTAACCATCCATA	59.916	20	244	19	262	TACCTCCTTTCTTCCCCAGC	60.569	20	CAAGCTGAGGCCATGTTGTA	59.864	20	169	19	187
F01_c1698/f3p0/1899	2	c	(AAC)5attttagtg(T)18gaatttatgttattatgggttttgttttaag(A)10	83	1609	1691	AGCAGCAGCAGCAAGTACAG	59.564	20	AGGAACCCCTTCCCTCGTAT	61.048	20	210	1536	1745	AGCAGCAGCAGCAAGTACAG	59.564	20	CAGAAGCAAAGAGGAACCCC	61.123	20	221	1536	1756	AGCAGCAGCAGCAAGTACAG	59.564	20	GGAACCCCTTCCCTCGTAT	60.14	19	209	1536	1744
F01_c1717/f3p5/1597	1	p1	(T)10	10	1493	1502	AAGGGACCTCAAGTGGTGAA	59.549	20	CTTCAAGCCCCACGTATTTT	59.087	20	276	1321	1596	GAGGCTGCTAATGTCCAAGG	59.836	20	TGAATATTCGATCCATCCCA	58.718	20	232	1305	1536	GAGGCTGCTAATGTCCAAGG	59.836	20	TGAATATTCGATCCATCCCAC	59.596	21	232	1305	1536
F01_c1722/f2p0/1221	1	p3	(CAG)5	15	388	402	CTCTCCTCCATCGTCTCCTG	59.937	20	GGGCTAGGGCTTTCTTCTTC	59.442	20	190	242	431	CGTCTCCTGCTGGTTACCTC	59.867	20	GGGCTAGGGCTTTCTTCTTC	59.442	20	179	253	431	TCGTCTCCTGCTGGTTACCT	59.867	20	GGGCTAGGGCTTTCTTCTTC	59.442	20	180	252	431
F01_c1730/f7p3/1018	1	p2	(GA)7	14	95	108	AGAGCCAGAGCCAAAGAACA	60.134	20	ACATTTAATGCTGGCAAGGC	60.103	20	268	17	284	CAGAGCCAGAGCCAAAGAAC	60.134	20	ACATTTAATGCTGGCAAGGC	60.103	20	269	16	284	AGAGCCAGAGCCAAAGAACA	60.134	20	GGCCAATTCTAGGGCTTCTT	59.688	20	251	17	267
F01_c1738/f4p0/1381	1	p3	(ATT)5	15	1366	1380	--
F01_c1741/f8p2/1327	1	p1	(A)10	10	17	26	--
F01_c1745/f2p0/1574	1	p3	(GAG)7	21	241	261	AAGCACGACGACTCCAAATC	60.263	20	TAGCCTTGGCCTCTTGAGAA	60.088	20	238	153	390	AAGCACGACGACTCCAAATC	60.263	20	CTTGGCCTCTTGAGAAGCAT	59.574	20	234	153	386	GCCGATCCTTCTCTTTCCTT	59.789	20	ATCAGGCTCAACAGTCTCGC	60.564	20	228	81	308
F01_c1752/f2p1/1230	1	p1	(T)11	11	1028	1038	CAAGACTCTCTCCTGGTGCC	59.986	20	ACACCGTCCTTTCCACTACG	60.028	20	254	906	1159	CAAGACTCTCTCCTGGTGCC	59.986	20	CCTTTCCACTACGAGTCCCA	60.103	20	247	906	1152	GCTACAGGATGGATGGATGG	60.303	20	ACACCGTCCTTTCCACTACG	60.028	20	217	943	1159
F01_c1772/f6p4/1379	1	p6	(ATTTGT)5	30	1269	1298	ACTGTTCCCAGCACTGTTCC	60.159	20	CAAACACACACATTCACATTTCA	59.401	23	214	1145	1358	TCCCTGCAATTTTTGGAGTT	59.546	20	CAAACACACACATTCACATTTCA	59.401	23	178	1181	1358	TTCCCTGCAATTTTTGGAGT	59.546	20	CAAACACACACATTCACATTTCA	59.401	23	179	1180	1358
F01_c1780/f3p13/1588	1	p2	(TC)7	14	54	67	CCACCACACATTTCTTCCAA	59.389	20	CGGTTGCAGAAACAGACAGA	60.025	20	216	2	217	CCACCACACATTTCTTCCAA	59.389	20	GACGGTTGCAGAAACAGACA	59.88	20	218	2	219	CCACCACACATTTCTTCCAA	59.389	20	ACTGCCATGCACAGAAAGAA	59.445	20	139	2	140
F01_c1782/f10p0/1935	1	p1	(A)18	18	65	82	TGAAAGGGAGCGAGAGAGAG	59.82	20	CTCGAACCCCAATAAGGTGA	59.926	20	118	41	158	CTGAAAGGGAGCGAGAGAGA	59.82	20	CTCGAACCCCAATAAGGTGA	59.926	20	119	40	158	TGAAAGGGAGCGAGAGAGAG	59.82	20	TCTCGAACCCCAATAAGGTG	59.926	20	119	41	159
F01_c1785/f2p2/1650	1	p2	(AG)6	12	28	39	CGAGAAGTCACGTAAAGAGGG	58.991	21	AATAAACGGAATGGCTGCAC	59.967	20	197	4	200	CGAGAAGTCACGTAAAGAGGG	58.991	21	TGGAGAATAAACGGAATGGC	59.901	20	202	4	205	CGAGAAGTCACGTAAAGAGGG	58.991	21	GCTGCCATTTCTTGTGATCC	60.613	20	265	4	268
F01_c1795/f5p2/1452	1	p3	(CAC)6	18	330	347	CCATGACGGTTGACATTGAG	59.96	20	TTGGGCTTCTGATTCTGACC	60.195	20	256	172	427	CCATGACGGTTGACATTGAG	59.96	20	ACCGTTGGATGTGGAGTCAT	60.246	20	239	172	410	CCATGACGGTTGACATTGAG	59.96	20	AGTCATCGGACAAGGAGTCG	60.261	20	225	172	396
F01_c1798/f10p3/1949	1	c	(CTT)6caatcattg(TA)10	47	116	162	GCTGAGCTTCAACAACCCTC	59.997	20	GACACGCAAGACCGGTTAAT	60	20	268	53	320	GAGCTGAGCTTCAACAACCC	59.997	20	GACACGCAAGACCGGTTAAT	60	20	270	51	320	TCAACAACCCTCCCTCTGTC	60.088	20	GACACGCAAGACCGGTTAAT	60	20	260	61	320
F01_c1798/f10p3/1949	2	p3	(GTC)5	15	286	300	GCTGAGCTTCAACAACCCTC	59.997	20	GACACGCAAGACCGGTTAAT	60	20	268	53	320	GAGCTGAGCTTCAACAACCC	59.997	20	GACACGCAAGACCGGTTAAT	60	20	270	51	320	TCAACAACCCTCCCTCTGTC	60.088	20	GACACGCAAGACCGGTTAAT	60	20	260	61	320
F01_c1805/f2p4/1046	1	p2	(CT)8	16	64	79	GCCTTCTCCTCTTTCGCTTT	60.096	20	AGCAAGAATCACAGTTCCTCG	59.487	21	200	41	240	GCCTTCTCCTCTTTCGCTTT	60.096	20	GCAAGAATCACAGTTCCTCG	58.443	20	199	41	239	AGCCTTCTCCTCTTTCGCTT	59.735	20	AGCAAGAATCACAGTTCCTCG	59.487	21	201	40	240
F01_c1807/f4p5/1252	1	p1	(A)10	10	46	55	GGGGGATTTTTCATTTTGTAA	57.845	21	GGGGAGGCTAGTTTAGGTGG	59.955	20	195	1	195	GGGGGATTTTTCATTTTGTAA	57.845	21	GGGGGAGGCTAGTTTAGGTG	59.955	20	196	1	196	GGGGGATTTTTCATTTTGTAA	57.845	21	CAGGGGGAGGCTAGTTTAGG	60.082	20	198	1	198
F01_c1808/f4p2/1073	1	p1	(T)10	10	966	975	CCTCACTCTTTGGACTTCGG	59.837	20	TATACCCACGTCAAATGCCC	60.585	20	262	786	1047	TTGAGCATCACCCTTGTGAC	59.682	20	TATACCCACGTCAAATGCCC	60.585	20	109	939	1047	GGTGGGCTTTGAATGTCATC	60.326	20	TATACCCACGTCAAATGCCC	60.585	20	169	879	1047
F01_c1810/f3p1/1461	1	p3	(ATT)7	21	1300	1320	CGATTACGGGCAGAAGAGAG	59.971	20	GCACCGTATCATTTCAAGCA	59.694	20	277	1128	1404	CGATTACGGGCAGAAGAGAG	59.971	20	TGCACCGTATCATTTCAAGC	59.694	20	278	1128	1405	CGCATGCTTAGAGAGAGGCT	59.882	20	TGCACCGTATCATTTCAAGC	59.694	20	221	1185	1405
F01_c1813/f3p6/1299	1	p1	(T)10	10	1139	1148	AAAATCATTTGTTCCTGCCG	59.938	20	ATGCTTGATGTCAATGCCTG	59.679	20	235	980	1214	TTCTGGGTGACATTCTTCCC	59.903	20	ATGCTTGATGTCAATGCCTG	59.679	20	192	1023	1214	AAAATCATTTGTTCCTGCCG	59.938	20	TGATGTCAATGCCTGAGTCC	59.637	20	230	980	1209
F01_c1814/f2p0/1218	1	p2	(GA)11	22	1	22	--
F01_c1814/f2p0/1218	2	p1	(T)20	20	1089	1108	ATTTTGTTGCGAAATCGGAG	60.074	20	TTTGGGCATACAAAACCACA	59.826	20	255	902	1156	ATTTTGTTGCGAAATCGGAG	60.074	20	TTGGGCATACAAAACCACAA	59.826	20	254	902	1155	GTTGCGAAATCGGAGACAAT	60.081	20	TTTGGGCATACAAAACCACA	59.826	20	250	907	1156
F01_c1821/f3p4/1244	1	p3	(CTT)7	21	68	88	CAACCAGAAAAGGCAAGGAA	60.22	20	GGCGATAATCAGAACCAGGA	60.036	20	199	23	221	ACAACCAGAAAAGGCAAGGA	59.711	20	GGCGATAATCAGAACCAGGA	60.036	20	200	22	221	ATAAAGCCTGCCCACCTACC	60.34	20	GGCGATAATCAGAACCAGGA	60.036	20	221	1	221
F01_c1830/f2p0/1140	1	p3	(GGC)5	15	754	768	GGACATGTTGTGCTGAATGC	60.128	20	GATTGAGCATGACGAGGGAT	60.042	20	209	637	845	GAAGCACCAAAACCCAAAGA	60.088	20	GTAACCGCTTCTTTGGCAAC	59.752	20	243	549	791	ATGAAGCTTATGGAAGGCCA	59.668	20	GATTGAGCATGACGAGGGAT	60.042	20	128	718	845
F01_c1833/f12p7/1964	1	p1	(A)10	10	1943	1952	--
F01_c1837/f3p0/1348	1	p6	(CCGCCA)5	30	88	117	AAAAGACCAAAACAACCCCA	59.308	20	GCACGGGCAAGAGAAGATAG	59.978	20	273	52	324	AAAAGACCAAAACAACCCCA	59.308	20	GCGACGGATGATTTCTCAAT	60.043	20	192	52	243	AAAAGACCAAAACAACCCCA	59.308	20	AAGAGAAGATAGAGGCCCGC	59.947	20	265	52	316
F01_c1838/f3p1/1906	1	p2	(TC)8	16	75	90	CTGTCTCTCTGTCTCTCTGTCTCTG	59.111	25	TCCTTGAAGCAAGAAGGGAA	59.926	20	122	47	168	CTGTCTCTCTGTCTCTCTGTCTCTG	59.111	25	CCTGCAAAAATTGCCTGAAT	60.074	20	213	47	259	TGTCTCTCTGTCTCTCTGTCTCTG	58.076	24	TCCTTGAAGCAAGAAGGGAA	59.926	20	121	48	168
F01_c1841/f5p3/1186	1	p3	(AAG)6	18	249	266	CTCAAAACGCAGACAACGAA	60.027	20	GCCCGTCAGAGACTGACAAT	60.269	20	275	70	344	TTCTCAAAACGCAGACAACG	60.027	20	GCCCGTCAGAGACTGACAAT	60.269	20	277	68	344	CGCTAATTCTCTCGTAGCGG	60.131	20	CCAGCAAACTGGTTTCAACA	59.734	20	269	139	407
F01_c1842/f2p1/1283	1	p1	(T)10	10	1252	1261	--
F01_c1849/f3p0/1310	1	p1	(A)17	17	113	129	GGACATCTCCAGAGACCAGG	59.638	20	GGAGCAACTCCATCCATTGT	59.934	20	159	52	210	GGACATCTCCAGAGACCAGG	59.638	20	CGACGACAAGTATGGAGCAA	59.864	20	172	52	223	GGACATCTCCAGAGACCAGG	59.638	20	GGAAAGGGAGAAATCGGAGA	60.517	20	256	52	307
F01_c1869/f4p0/1256	1	p1	(T)10	10	1247	1256	--
F01_c1871/f3p1/1633	1	c	(A)21cattattgaaaacaattattttcttctatctggttgccgccgctgccgtgccgctg(CT)9	95	48	142	AGAAAGTGAGCCTGGTAGCG	59.639	20	GCCATAAAGCGACTAGCACC	59.873	20	271	10	280	ACGGAGAGAAAGTGAGCCTG	59.598	20	GCCATAAAGCGACTAGCACC	59.873	20	277	4	280	AGAAAGTGAGCCTGGTAGCG	59.639	20	AACACCAACACCAACACCAA	59.745	20	251	10	260
F01_c1895/f3p0/1307	1	p1	(A)10	10	1168	1177	AGGGCATGCATTTCAGATTC	60.043	20	ATGCACTACACCACACGCAT	60.064	20	252	1031	1282	TCCCTCAGCCACAATACACA	60.112	20	ATGCACTACACCACACGCAT	60.064	20	150	1133	1282	ATTGGAAATTATGGCACGGA	60.153	20	ATGCACTACACCACACGCAT	60.064	20	201	1082	1282
F01_c1900/f2p0/1071	1	p3	(GAT)5	15	999	1013	GGAGAAGAAATTGGTTGCCA	60.051	20	AGCCACATCGCTTTTTGTTT	59.752	20	270	770	1039	GGAGAAGAAATTGGTTGCCA	60.051	20	AAGCCACATCGCTTTTTGTT	59.752	20	271	770	1040	ACAGGGACCGCCTTCTAGTT	60.132	20	AGCCACATCGCTTTTTGTTT	59.752	20	192	848	1039
F01_c1920/f4p0/1161	1	p1	(T)17	17	1007	1023	GAGCTGGGACTTGACTACGC	60.02	20	GCCGCAAAATCAAACAAAAT	59.95	20	126	946	1071	GGAGCTGGGACTTGACTACG	59.867	20	GCCGCAAAATCAAACAAAAT	59.95	20	127	945	1071	ACGTGTAAGATGGAGCTGGG	60.134	20	GCCGCAAAATCAAACAAAAT	59.95	20	138	934	1071
F01_c1924/f2p3/1351	1	p3	(ACC)6	18	1166	1183	CCCCATATGCCACAAATGTT	60.448	20	GGCTATAACATTGTAAAGGGCA	58.224	22	224	1115	1338	CCCCATATGCCACAAATGTT	60.448	20	GGCTATAACATTGTAAAGGGCAG	59.122	23	224	1115	1338	CCCCATATGCCACAAATGTT	60.448	20	AGGCTATAACATTGTAAAGGGCA	59.122	23	225	1115	1339
F01_c1925/f5p3/1435	1	p2	(AG)10	20	245	264	AATCGGCGTCTGTAAGCACT	59.904	20	CCGCACACTATTGCAGACAT	59.746	20	163	164	326	ATTTCGAGGTTTTGGTGCTG	60.11	20	CCGCACACTATTGCAGACAT	59.746	20	141	186	326	AATCGGCGTCTGTAAGCACT	59.904	20	GAAAGATCTCTTCCCGCACA	60.34	20	176	164	339
F01_c1927/f9p2/1840	1	p1	(A)25	25	47	71	CAAGATAAGGGAAGGAGGGG	59.89	20	TGCTTGAACATAGCCCAAAA	59.301	20	140	19	158	CAAGATAAGGGAAGGAGGGG	59.89	20	TTGCTTGAACATAGCCCAAA	59.301	20	141	19	159	CAAGATAAGGGAAGGAGGGG	59.89	20	GCATGAAACGATCTCCAGTG	59.245	20	256	19	274
F01_c1932/f6p3/1204	1	c	(GAAG)5ggtgcgggggtcgtcgccgtcgccgtcgccg(TCC)5	66	59	124	AACGACAAGAAAATCCGGTG	59.971	20	CAGCGATGCACAAGCTTAAA	60.155	20	160	13	172	AAAGAGGAAACGACAGCGAG	59.615	20	CGCCGATGATGATGTACTTG	60.096	20	276	33	308	AAAGAGGAAACGACAGCGAG	59.615	20	CAGCGATGCACAAGCTTAAA	60.155	20	140	33	172
F01_c1935/f4p1/1100	1	p2	(CT)10	20	12	31	--
F01_c1940/f4p3/1295	1	p2	(GA)18	36	39	74	CGGAGAGAAAGCAACACAAA	59.047	20	TTTCCACGTTGGTAACCTCG	60.913	20	139	7	145	ACGGAGAGAAAGCAACACAAA	59.906	21	TTTCCACGTTGGTAACCTCG	60.913	20	140	6	145	CGGAGAGAAAGCAACACAAA	59.047	20	CCCCTTGAGTCCTAAGTCCTG	60.11	21	221	7	227
F01_c1942/f2p0/1083	1	p2	(TC)10	20	20	39	--
F01_c1951/f9p5/1539	1	p3	(TGA)6	18	1473	1490	CCCTTTGTTAACTGGCTGGA	60.103	20	AAGCTGCACTTCGTTCTTGC	60.72	20	206	1333	1538	TGGAGCCCTTTGTTAACTGG	60.103	20	AAGCTGCACTTCGTTCTTGC	60.72	20	211	1328	1538	GGGAATGTTGCCCTGAGATA	59.894	20	AAGCTGCACTTCGTTCTTGC	60.72	20	144	1395	1538
F01_c1952/f5p7/1890	1	p1	(A)10	10	92	101	CCCCTCTCCCCCTATCTCTC	61.291	20	AGAGGTCCAGCAACTCCAGA	59.986	20	161	40	200	CTCCCCTCTCCCCCTATCTC	61.291	20	AGAGGTCCAGCAACTCCAGA	59.986	20	163	38	200	TCCCCTCTCCCCCTATCTCT	61.291	20	AGAGGTCCAGCAACTCCAGA	59.986	20	162	39	200
F01_c1952/f5p7/1890	2	p2	(TA)6	12	1865	1876	--
F01_c1967/f4p1/1347	1	p1	(C)21	21	69	89	TGCAAGCGTTGTCTCTTTTG	60.172	20	AGCAGATAATAACGGCCACG	60.117	20	153	13	165	TGCAAGCGTTGTCTCTTTTG	60.172	20	TAGCCATACCACCCACCAGT	60.255	20	235	13	247	TGCAAGCGTTGTCTCTTTTG	60.172	20	TTTTAGCCATACCACCCACC	59.685	20	238	13	250
F01_c1968/f4p1/1121	1	p1	(A)11	11	78	88	ATCAATCATCAGTTGCGCTG	59.83	20	TTGCAGAAGATGACGATTGC	59.955	20	136	52	187	ATCAATCATCAGTTGCGCTG	59.83	20	GGCACCTTTCCCATAGGATT	60.152	20	235	52	286	ATCAATCATCAGTTGCGCTG	59.83	20	CAGAAGATGACGATTGCCCT	60.218	20	133	52	184
F01_c1973/f2p1/1165	1	p2	(CT)7	14	33	46	GTCTTGACTCCAATTCCCCG	61.787	20	CCGTGGATTTTGATTGGTTT	59.662	20	277	1	277	AGTCTTGACTCCAATTCCCC	58.021	20	CCGTGGATTTTGATTGGTTT	59.662	20	278	0	277	TCTTGACTCCAATTCCCCG	60.988	19	CCGTGGATTTTGATTGGTTT	59.662	20	276	2	277
F01_c1973/f2p1/1165	2	p1	(T)13	13	597	609	TGGCTGTTCGAGCTGATATG	59.972	20	TGGTTTTCTTTGAAGCCTCG	60.357	20	121	545	665	TGGCTGTTCGAGCTGATATG	59.972	20	TTTGAAGCCTCGTCCTGAAC	60.375	20	113	545	657	TGGCTGTTCGAGCTGATATG	59.972	20	CTTTGAAGCCTCGTCCTGAA	60.508	20	114	545	658
F01_c1978/f4p0/1045	1	p1	(T)10	10	142	151	GTGTCCCGTTCTCTTCTCCA	60.238	20	CCTTTTCAAGCTTCTCCGTG	59.986	20	207	75	281	GTGTCCCGTTCTCTTCTCCA	60.238	20	CTTTTCAAGCTTCTCCGTGG	59.986	20	206	75	280	GTTATTCAAAGCCGCGTTTC	59.726	20	CCTTTTCAAGCTTCTCCGTG	59.986	20	261	21	281
F01_c1980/f4p1/1429	1	p1	(A)10	10	7	16	--
F01_c1989/f4p1/1155	1	p1	(T)11	11	1132	1142	--
F01_c1996/f6p3/1052	1	p2	(AG)7	14	122	135	CTCAGGGCACCACAAGTTCT	60.298	20	ATCCATTTAGGACAGCACCG	59.955	20	104	65	168	CTCAGGGCACCACAAGTTCT	60.298	20	CACCAACTGAGCAACTTCCA	59.873	20	191	65	255	GAGTACAACCTCAGGGCACC	59.579	20	ATCCATTTAGGACAGCACCG	59.955	20	113	56	168
F01_c2002/f5p8/1946	1	p2	(CA)9	18	229	246	CTCTTTTGGTTTTGCTTGCC	59.861	20	TCAAGAGACCAAAACCCAGG	60.081	20	251	97	347	TCTCTTTCGTCTCCGTCCAC	60.386	20	CAAGAGACCAAAACCCAGGA	60.081	20	278	69	346	TCTCTTTCGTCTCCGTCCAC	60.386	20	TCAAGAGACCAAAACCCAGG	60.081	20	279	69	347
F01_c2002/f5p8/1946	2	c	(CT)11acccc(T)11	38	1472	1509	ACCTTACCTACAGGCAGCCA	59.757	20	CACACCACCATTTACCACCA	60.128	20	174	1420	1593	ACCTTACCTACAGGCAGCCA	59.757	20	GGAGGCACTCTATGCAGACC	59.834	20	225	1420	1644	ACCTTACCTACAGGCAGCCA	59.757	20	GGGAGGCACTCTATGCAGAC	59.834	20	226	1420	1645
F01_c2014/f2p3/1380	1	p1	(T)12	12	1264	1275	GGGGTGGTGGGTCCTATACT	59.935	20	TCCCAAACCCAAAATTCAAA	60.138	20	249	1060	1308	GGGGTGGTGGGTCCTATACT	59.935	20	AATTACCAGCCTCCCAAACC	60.187	20	260	1060	1319	GGGGTGGTGGGTCCTATACT	59.935	20	CTCCCAAACCCAAAATTCAA	59.772	20	250	1060	1309
F01_c2016/f6p1/1959	1	p3	(CTC)9	27	96	122	TGCTGCGTCCTTTATCCTCT	59.978	20	CTCATCAAAGGGACGAGAGC	59.95	20	230	35	264	GTGCTGCGTCCTTTATCCTC	59.843	20	CTCATCAAAGGGACGAGAGC	59.95	20	231	34	264	TGCTGCGTCCTTTATCCTCT	59.978	20	TCAACTCTTCCTGTACCGCC	60.255	20	198	35	232
F01_c2019/f23p10/1910	1	p1	(T)10	10	1669	1678	GACCGCATTTGGAGGAAGTA	60.074	20	ATTGCATTTGTGGGTGCTTT	60.374	20	190	1581	1770	TCCCTCTTGTTGCAGAGCTT	60.134	20	ATTGCATTTGTGGGTGCTTT	60.374	20	261	1510	1770	ATGATGATATCCTGCGGACC	59.739	20	ATTGCATTTGTGGGTGCTTT	60.374	20	206	1565	1770
F01_c2024/f9p5/1640	1	p1	(A)13	13	1334	1346	CACATTGTCGTCCTGATTCG	60.112	20	TCCAAATGCAATTTGACTCG	59.664	20	258	1305	1562	AAGGTTGTGCCTTGATACGG	59.993	20	GGCGAGTTGATTTGACAACC	60.504	20	166	1213	1378	CATGGATTTTTGGGATTTCG	60.124	20	GGCGAGTTGATTTGACAACC	60.504	20	235	1144	1378
F01_c2025/f7p6/1076	1	p1	(A)10	10	1054	1063	--
F01_c2035/f5p0/1407	1	p1	(A)13	13	61	73	AGCAGAGCATTCCAAATCGT	59.843	20	GGGCCATGTTTCTCTTCAAA	60.051	20	129	27	155	AGCAGAGCATTCCAAATCGT	59.843	20	CGGATTTGGGCTTTTGTTTA	59.937	20	234	27	260	AGCAGAGCATTCCAAATCGT	59.843	20	GAGCGGATTTGGTTCTTGAG	59.813	20	259	27	285
F01_c2038/f2p5/1468	1	p2	(TC)9	18	22	39	--
F01_c2044/f2p0/1045	1	p3	(TCA)5	15	174	188	TTAGCCATGAGTGGGGTTTC	59.933	20	TCCACTGCTGCTACTGCATC	60.168	20	237	47	283	CATGAGTGGGGTTTCTGCTT	60.111	20	TCCACTGCTGCTACTGCATC	60.168	20	232	52	283	TTAGCCATGAGTGGGGTTTC	59.933	20	CACTGCTGCTACTGCATCGT	60.23	20	235	47	281
F01_c2047/f1p0/1526	1	p1	(A)10	10	86	95	GAAGTCGCTGTTTCCTCTGC	60.142	20	CTGACTGGATTCAGGGCTGT	60.261	20	114	5	118	GTCGCTGTTTCCTCTGCTTT	59.621	20	CTGACTGGATTCAGGGCTGT	60.261	20	111	8	118	TCGCTGTTTCCTCTGCTTTC	60.657	20	CTGACTGGATTCAGGGCTGT	60.261	20	110	9	118
F01_c2050/f2p4/1442	1	p2	(GA)8	16	10	25	--
F01_c2051/f13p3/1949	1	p1	(T)17	17	1748	1764	TCTCCAACTCCTGACATCCC	60.048	20	CCATTTGTGGCCATTTGATT	60.564	20	211	1614	1824	ACCATGCTTCCATCTCCAAC	59.934	20	CCATTTGTGGCCATTTGATT	60.564	20	223	1602	1824	CCATGCTTCCATCTCCAACT	60.073	20	CCATTTGTGGCCATTTGATT	60.564	20	222	1603	1824
F01_c2062/f5p0/1704	1	p1	(A)18	18	42	59	TATTTATTTGTGGGCAGGGG	59.655	20	GAGAAGCCATCGAACAAAGC	59.962	20	117	13	129	TATTTATTTGTGGGCAGGGG	59.655	20	CATGGTTGTTCATGCTGAGG	60.112	20	271	13	283	TATTTATTTGTGGGCAGGGG	59.655	20	CTCCATGGTTGTTCATGCTG	60.112	20	274	13	286
F01_c2063/f3p1/1248	1	p1	(T)17	17	1018	1034	ATGGTGGTTTTGATGGTGGT	59.95	20	TCGATAATTAAATCCCAGGCA	59.402	21	236	985	1220	TGGTGACATGGGTGGTTATG	60.088	20	TCGATAATTAAATCCCAGGCA	59.402	21	268	953	1220	GTGGCTTTGATGGTGGTTTT	59.836	20	TCGATAATTAAATCCCAGGCA	59.402	21	245	976	1220
F01_c2067/f4p3/1496	1	c	(T)10ctcttctccttcatccggttcaccttaagcctctgctcaccccccggat(A)11	70	165	234	CTGCCAGCTCCCTTAGACAC	60.012	20	AAAACCTCAAAGCAGGGGTT	59.976	20	157	132	288	TGCCAGCTCCCTTAGACACT	60.012	20	AAAACCTCAAAGCAGGGGTT	59.976	20	156	133	288	TGCCAGCTCCCTTAGACACT	60.012	20	GAGTTGTGGCTGCTGTTTGA	60.032	20	199	133	331
F01_c2067/f4p3/1496	2	p3	(GGA)5	15	1217	1231	CCTGCGTTTCCTTTTTCTTG	59.855	20	ACTGTCGGAACTGCCTGAAC	60.307	20	147	1169	1315	CCTGCGTTTCCTTTTTCTTG	59.855	20	AAGGACACTGTCGGAACTGC	60.307	20	153	1169	1321	CCTGCGTTTCCTTTTTCTTG	59.855	20	CATTGAAGGACACTGTCGGA	59.676	20	158	1169	1326
F01_c2067/f4p3/1496	3	p2	(TG)6	12	1459	1470	--
F01_c2073/f4p1/1214	1	p3	(GCT)7	21	58	78	ATGGCCATTGTCTTTCTTGG	59.933	20	AATAACATGGACACCACGCA	59.847	20	276	0	275	ATGGCCATTGTCTTTCTTGG	59.933	20	CCCAGATGATCCATTCCTGT	59.737	20	138	0	137	ATGGCCATTGTCTTTCTTGG	59.933	20	ACCCAGATGATCCATTCCTG	59.737	20	139	0	138
F01_c2086/f2p1/1216	1	p3	(CTT)7	21	30	50	cgtcCCCTTTTGTAGCTCCT	60.621	20	CATTAACAAGCTTCTCGGGC	59.845	20	216	2	217	cgtcCCCTTTTGTAGCTCCT	60.621	20	GCATTAACAAGCTTCTCGGG	59.845	20	217	2	218	cCCCTTTTGTAGCTCCTGCT	60.753	20	GCATTAACAAGCTTCTCGGG	59.845	20	214	5	218
F01_c2097/f2p4/1344	1	p1	(A)12	12	89	100	TTTCCCTTCTCTCCCTCTCC	59.749	20	TCCCACATGTCCTCCTTTTC	59.903	20	105	52	156	TTTCCCTTCTCTCCCTCTCC	59.749	20	GGTGATCCCTGAGGATTTGA	59.862	20	270	52	321	TTTCCCTTCTCTCCCTCTCC	59.749	20	CCCAACAGAACAGAGGAAGC	59.844	20	162	52	213
F01_c2097/f2p4/1344	2	p1	(A)19	19	1142	1160	GTTGTGGGATGGGTGGTAAC	59.95	20	GAGGCTGCAACAGGAGAAAA	60.517	20	147	1099	1245	GTTGTGGGATGGGTGGTAAC	59.95	20	GCTGCAACAGGAGAAAACCT	59.478	20	144	1099	1242	GTTGTGGGATGGGTGGTAAC	59.95	20	AGGCTGCAACAGGAGAAAAC	59.478	20	146	1099	1244
F01_c2099/f3p1/1570	1	p3	(GAG)5	15	585	599	AGCAGATAGGGGAGAGCACA	59.973	20	GAATGCGAACTCCACGAGAT	60.226	20	141	555	695	AGCAGATAGGGGAGAGCACA	59.973	20	AAACGCATCTTTCACGGTCT	59.74	20	119	555	673	AGCAGATAGGGGAGAGCACA	59.973	20	ACTCCACGAGATTCAAACGC	60.263	20	133	555	687
F01_c2102/f3p3/1835	1	p2	(TA)7	14	1820	1833	--
F01_c2103/f6p4/1559	1	p1	(T)17	17	92	108	ATCCCCTCTCTCTCACGAGG	60.748	20	GAGGAGCAGCTAGGAGAGCA	59.997	20	203	41	243	ATCCCCTCTCTCTCACGAGG	60.748	20	GAGCAGCTAGGAGAGCAGGA	59.997	20	200	41	240	ATCCCCTCTCTCTCACGAGG	60.748	20	TGAGGAGCAGCTAGGAGAGC	59.997	20	204	41	244
F01_c2111/f3p2/1491	1	p3	(AGA)6	18	587	604	GACAGCGGAGATCAAAGGAG	59.95	20	ACCTTCACCTGCAAATCCAC	59.973	20	166	557	722	GACAGCGGAGATCAAAGGAG	59.95	20	CCGTGACATCGGATTCTCTT	60.073	20	124	557	680	GACAGCGGAGATCAAAGGAG	59.95	20	CTTCCGTGACATCGGATTCT	60.073	20	127	557	683
F01_c2114/f7p2/1691	1	p2	(GA)6	12	5	16	--
F01_c2118/f6p1/1074	1	p2	(AG)11	22	50	71	GGAAGCTAGAAAACTCGAGCC	59.628	21	GCAAGCTTCGAAATCCTGTC	59.962	20	202	2	203	GGAAGCTAGAAAACTCGAGCC	59.628	21	CGCTCCAATAGCTGGGATAC	59.691	20	110	2	111	GGAAGCTAGAAAACTCGAGCC	59.628	21	AATCTTCTCTTGTGCACGCC	60.406	20	139	2	140
F01_c2119/f3p7/1207	1	p1	(A)10	10	1086	1095	GCTGTCTCGGTTCTGTCGAT	60.418	20	TTCAATTAGAAATATAAAAGTTCGCGT	59.873	27	194	996	1189	GCTGTCTCGGTTCTGTCGAT	60.418	20	TCAATTAGAAATATAAAAGTTCGCGTT	59.873	27	193	996	1188	GCTGTCTCGGTTCTGTCGAT	60.418	20	TCAATTAGAAATATAAAAGTTCGCGT	58.846	26	193	996	1188
F01_c2120/f2p1/1301	1	p3	(ACC)5	15	371	385	AGCTCCAGCTCCAGCAATAG	59.74	20	CAAAGGGCACACCGTCTAGT	60.171	20	209	231	439	TCAGGAACTTCCCCTCGTAA	59.665	20	CACTGCCAACTTTGTAGCCA	59.904	20	259	340	598	TCAGGAACTTCCCCTCGTAA	59.665	20	CAAAGGGCACACCGTCTAGT	60.171	20	100	340	439
F01_c2121/f2p0/1392	1	p3	(GAG)7	21	718	738	CTTTCAAAGCCAGTTGAGCC	59.993	20	CGCAAACAGGACAACTTTCA	59.881	20	184	681	864	TTTCAAAGCCAGTTGAGCCT	59.993	20	CGCAAACAGGACAACTTTCA	59.881	20	183	682	864	TGGCTAAGTGTGAAGATGCG	60.011	20	CGCAAACAGGACAACTTTCA	59.881	20	270	595	864
F01_c2131/f2p0/1671	1	p3	(CAG)5	15	403	417	CAACAACAACAGTGGATGCC	60.008	20	GCAATCTCGCCAGTAGAAGC	60.125	20	278	249	526	CAACAACAACAGTGGATGCC	60.008	20	GCCAGTAGAAGCAAAGCAGG	60.154	20	270	249	518	CAACAACAACAGTGGATGCC	60.008	20	CTCGCCAGTAGAAGCAAAGC	60.292	20	273	249	521
F01_c2148/f3p0/1727	1	p1	(C)11	11	99	109	AAGGCTCAAACTTTCCCCTC	59.691	20	AAACAATAATTCAACGGCGG	59.832	20	139	45	183	AAGGCTCAAACTTTCCCCTC	59.691	20	CACCGTTTTGATTTTCCGAT	59.801	20	265	45	309	TCAAACTTTCCCCTCCATCA	60.43	20	AAACAATAATTCAACGGCGG	59.832	20	134	50	183
F01_c2153/f3p0/1306	1	p1	(A)17	17	8	24	--
F01_c2164/f5p2/1974	1	p1	(A)10	10	70	79	ATCCACCACCAACAACAACC	60.533	20	AAATGACGAACCACCCATGT	60.096	20	247	0	246	ATCCACCACCAACAACAACC	60.533	20	GATGATGCAGCAAGCAAGAA	60.104	20	273	0	272	ATCCACCACCAACAACAACC	60.533	20	ACCTGAAATGACGAACCACC	59.827	20	252	0	251
F01_c2164/f5p2/1974	2	p1	(T)12	12	1899	1910	TTTTGATGAGCAGCCTCCTT	59.955	20	TCTTTTTCAACAATAACCATCAAAA	59.027	25	115	1851	1965	GGTGGTGAGTTGGAGTTGCT	60.159	20	TCTTTTTCAACAATAACCATCAAAA	59.027	25	268	1698	1965	AATTTGACCTTGTGTGGGGA	60.21	20	TCTTTTTCAACAATAACCATCAAAA	59.027	25	149	1817	1965
F01_c2167/f4p3/1324	1	p1	(C)12	12	309	320	TCCCTGCACAAAAGAAAACC	60.088	20	GGAATGGTGATGAGGCTGTT	59.934	20	271	282	552	GCCCTACTCCCATTGACAGA	60.073	20	GAGTGTGGGGCTGTTATGGT	59.851	20	163	214	376	TCCCTGCACAAAAGAAAACC	60.088	20	GATGAGGCTGTTAGCCAAGG	59.836	20	263	282	544
F01_c2176/f3p0/1452	1	p2	(TC)6	12	1050	1061	AGCTGAAACGCTGTGGAGAT	60.02	20	GGGAGACCGGAGGACTAAAC	59.935	20	266	991	1256	ACTGGTGAAGAAGGTTGCGT	59.769	20	GGGAGACCGGAGGACTAAAC	59.935	20	245	1012	1256	AAAAAGGAGCTGAAACGCTG	59.632	20	GGGAGACCGGAGGACTAAAC	59.935	20	273	984	1256
F01_c2178/f3p1/1441	1	p3	(GCT)5	15	502	516	AGTGGATTCTGGTGTCAGGG	59.962	20	GAAACAACAGCCTCGGACTC	59.851	20	243	422	664	AGTGGATTCTGGTGTCAGGG	59.962	20	GGGCCTCTATTGAATCAGCA	60.177	20	269	422	690	AGTGGATTCTGGTGTCAGGG	59.962	20	TTCCTCTCCTTCTCCCGTTT	60.183	20	172	422	593
F01_c2178/f3p1/1441	2	p1	(T)21	21	1319	1339	GATGGGATTGATGGCTGAGT	59.893	20	GCGCGCAAGACATACTAACA	60.044	20	247	1118	1364	CTGGAGAGGATGTTGGAGGA	60.191	20	GCGCGCAAGACATACTAACA	60.044	20	279	1086	1364	TGCTGGCGTACTGGATTGTA	60.28	20	GCGCGCAAGACATACTAACA	60.044	20	109	1256	1364
F01_c2189/f8p0/1109	1	p1	(A)11	11	14	24	--
F01_c2199/f3p0/1869	1	p4	(AAGA)5	20	107	126	TCCATGGAAAACGAATCCTC	59.871	20	GCCCATGTTGGTGTTTCTTC	60.362	20	183	6	188	TCCATGGAAAACGAATCCTC	59.871	20	AAACAGTAGCCACAGCCCAT	59.621	20	197	6	202	TCCATGGAAAACGAATCCTC	59.871	20	AGCAAACAGTAGCCACAGCC	60.462	20	200	6	205
F01_c2211/f2p3/1248	1	p2	(AG)11	22	5	26	--
F01_c2212/f2p1/1151	1	p1	(A)10	10	982	991	AAGCCGTTCGACTAGGTTCA	59.875	20	ACATGGGGCAGAATACAAGC	59.962	20	272	764	1035	AAGCCGTTCGACTAGGTTCA	59.875	20	TTTGCATTTGCCCATCTGTA	60.073	20	252	764	1015	AACTTCCCCTTCATTCACCC	60.169	20	ACATGGGGCAGAATACAAGC	59.962	20	233	803	1035
F01_c2224/f3p4/1019	1	p2	(TA)6	12	591	602	TGCACCGTCAAGCTACTACG	60.073	20	AATGAAAGCTTGCAGAAACGA	60.011	21	172	486	657	CTGCAGGAGGTGGAAAATGT	60.111	20	AATGAAAGCTTGCAGAAACGA	60.011	21	257	401	657	CCAAAACAGTTGACCTGCCT	60.149	20	AATGAAAGCTTGCAGAAACGA	60.011	21	212	446	657
F01_c2226/f3p2/1943	1	p3	(TAG)5	15	45	59	--
F01_c2227/f4p2/1323	1	p2	(CT)8	16	50	65	GAAAACCCAAACCCAACTGA	59.807	20	AAGGAGGAAGCTTGAGACCC	59.817	20	239	4	242	GAAAACCCAAACCCAACTGA	59.807	20	GGAGGAAGCTTGAGACCCTT	59.817	20	237	4	240	GATTGAAAACCCAAACCCAA	59.64	20	AAGGAGGAAGCTTGAGACCC	59.817	20	243	0	242
F01_c2227/f4p2/1323	2	p1	(T)16	16	1148	1163	AGGAGGTGATGCAATGGAAG	60.073	20	AGCAAAGGAGGTTGCAAATG	60.249	20	271	937	1207	CTGGGATGGATGTCCTTGAT	59.737	20	GACAACCCTTCAGTCCTCCA	60.088	20	219	1030	1248	CTGGGATGGATGTCCTTGAT	59.737	20	AGCAAAGGAGGTTGCAAATG	60.249	20	178	1030	1207
F01_c2228/f5p3/1544	1	p2	(CT)6	12	36	47	CTCGATTGCTCAACTCCTGC	61.087	20	TCAATTGCTTTGATTGCTGC	59.96	20	186	13	198	TCGATTGCTCAACTCCTGC	60.088	19	TCAATTGCTTTGATTGCTGC	59.96	20	185	14	198	CTCGATTGCTCAACTCCTGC	61.087	20	TGTCCTCAGTTTTTCCTGGG	60.081	20	125	13	137
F01_c2228/f5p3/1544	2	p3	(CAA)7	21	346	366	CAGCAATCAAAGCAATTGACA	59.864	21	GCTTGGAGCAAAGCGATAAC	59.988	20	231	180	410	CAGCAATCAAAGCAATTGACA	59.864	21	AGGAATGAGCTTGGAGCAAA	59.955	20	239	180	418	CAGCAATCAAAGCAATTGACA	59.864	21	AAGGAATGAGCTTGGAGCAA	59.955	20	240	180	419
F01_c2237/f1p0/1536	1	p2	(CT)6	12	19	30	--
F01_c2237/f1p0/1536	2	c	(CAG)5(CAA)7	36	273	308	GGCTTGTCAGAGACTCCTTCA	59.589	21	CTGCGGGTACTGTTGGTTTT	60.03	20	226	177	402	GGCTTGTCAGAGACTCCTTCA	59.589	21	TTTCCAACAAGAGACACCCC	59.943	20	248	177	424	GGCTTGTCAGAGACTCCTTCA	59.589	21	TCTGGAGACTGAGACCCTGG	60.388	20	203	177	379
F01_c2237/f1p0/1536	3	p1	(A)10	10	1344	1353	GTGTGTTGAGGTGATGAGCG	60.319	20	TGTTACCCACAAGCAATCCA	59.964	20	216	1266	1481	GTGTGTTGAGGTGATGAGCG	60.319	20	CCCACAAGCAATCCATTCAT	60.723	20	211	1266	1476	ATGGAGAAATGCAAGAACCG	60.074	20	TGCATTCTCAATGACATCCAA	60.065	21	210	1183	1392
F01_c2246/f7p3/1840	1	p2	(CT)6	12	581	592	TTGTGTTTCTTGGGTTGCTG	59.734	20	TATTGTGGAGGGCCAGTCTC	60.073	20	261	538	798	TGCCAAGTTGTGTTTCTTGG	59.734	20	TATTGTGGAGGGCCAGTCTC	60.073	20	268	531	798	TGTGTTTCTTGGGTTGCTGA	60.278	20	TATTGTGGAGGGCCAGTCTC	60.073	20	260	539	798
F01_c2252/f3p4/1596	1	p2	(AG)6	12	53	64	GCAACCAAGACCCAAACAAC	60.397	20	CATAAACGCTGCGACAAGAA	60.014	20	245	21	265	AGCAACCAAGACCCAAACAA	60.529	20	CATAAACGCTGCGACAAGAA	60.014	20	246	20	265	CAACCAAGACCCAAACAACA	59.435	20	CATAAACGCTGCGACAAGAA	60.014	20	244	22	265
F01_c2255/f2p0/1373	1	p3	(CTC)10	30	51	80	TCTCTCAGAAAAGGAAAGGAAAGA	59.999	24	CAAAGGACTCCGACAAAAGG	59.705	20	247	22	268	TCTCTCAGAAAAGGAAAGGAAAGA	59.999	24	AGGACTCCGACAAAAGGTCA	59.697	20	244	22	265	TCTCAGAAAAGGAAAGGAAAGAAA	59.882	24	CAAAGGACTCCGACAAAAGG	59.705	20	245	24	268
F01_c2255/f2p0/1373	2	p3	(TAT)8	24	1321	1344	--
F01_c2261/f2p0/1470	1	p3	(CCA)5	15	391	405	AGCATTGAATGTGTGCCATC	59.533	20	TGGTACAAACAGGGCATTCA	59.964	20	204	343	546	CATTGAATGTGTGCCATCCT	59.374	20	TGGTACAAACAGGGCATTCA	59.964	20	202	345	546	AGCATTGAATGTGTGCCATC	59.533	20	AACAGAGTGTGTGGCCATTG	59.597	20	255	343	597
F01_c2271/f2p0/1674	1	p2	(CT)7	14	44	57	TTCTTCCAAGCAAGCAAACA	59.585	20	GGTTGAACCACAGCCAAGAT	59.973	20	228	18	245	TTCTTCCAAGCAAGCAAACA	59.585	20	TGCTTATCTCCATTTTCCGC	60.175	20	273	18	290	TTCTTCCAAGCAAGCAAACA	59.585	20	AAATCCTCGACCTCAGCCTT	60.212	20	204	18	221
F01_c2280/f4p8/1646	1	p2	(CT)12	24	286	309	GCCACAAGCATCTCCTTCTC	59.957	20	AGCTTTGTTGCTGCTACGGT	60.081	20	124	245	368	CACCCTCCGCAATTCTATGT	59.955	20	AGCTTTGTTGCTGCTACGGT	60.081	20	151	218	368	ACACCCTCCGCAATTCTATG	59.955	20	AGCTTTGTTGCTGCTACGGT	60.081	20	152	217	368
F01_c2281/f5p1/1656	1	p3	(CGC)5	15	1049	1063	TTCATCAACACCATCACCGT	59.812	20	GCTCTCACACTTCCAAAGCC	59.997	20	127	1019	1145	TTCATCAACACCATCACCGT	59.812	20	ACACTTCCAAAGCCCCTCTT	60.11	20	121	1019	1139	TTCATCAACACCATCACCGT	59.812	20	CTCTCACACTTCCAAAGCCC	59.844	20	126	1019	1144
F01_c2285/f8p3/1303	1	c	(AT)7gtatgtatgtatgcatatata(TG)7	49	1129	1177	AAGGGTCCATTCCCATTTTC	59.996	20	AATCCACCAGTATCCCCCAT	60.272	20	197	1027	1223	AACCAGCAGAGCTATCGGAA	59.978	20	AATCCACCAGTATCCCCCAT	60.272	20	147	1077	1223	ACCAGCAGAGCTATCGGAAA	59.978	20	AATCCACCAGTATCCCCCAT	60.272	20	146	1078	1223
F01_c2292/f3p1/1054	1	p3	(TTC)5	15	18	32	--
F01_c2302/f2p1/1254	1	p1	(T)17	17	206	222	AGCAAAGCAAAAGCGAAAAA	60.13	20	ATTGGAAGGACGCTCTGCTA	59.978	20	140	142	281	AAGCAAAGCAAAAGCGAAAA	60.13	20	ATTGGAAGGACGCTCTGCTA	59.978	20	141	141	281	AGCAAAGCAAAAGCGAAAAA	60.13	20	AGCCCATCTCCAATTCCTCT	60.037	20	203	142	344
F01_c2304/f4p1/1365	1	p1	(T)10	10	180	189	GCAGAAAACCCAATTTCCAA	59.916	20	CCGTTAAAACCCGACTCAAA	59.968	20	228	3	230	GCAGAAAACCCAATTTCCAA	59.916	20	CATACAACGGTTTTACCGGG	60.103	20	255	3	257	GCAGAAAACCCAATTTCCAA	59.916	20	CGACTCAAACAAGCCATCCT	60.255	20	217	3	219
F01_c2306/f2p1/1761	1	p3	(GAG)5	15	1104	1118	ATTTTGGTGTTACCGAAGCG	59.996	20	GGGACAAAACCTCCACTTGA	59.943	20	220	983	1202	ATTTTGGTGTTACCGAAGCG	59.996	20	ATGGCACTATCATCCCTTGC	59.923	20	193	983	1175	GAGATTGCTCGTGGATTGGT	60.081	20	AATGCCACAACTGGAACCTC	59.973	20	275	1013	1287
F01_c2307/f3p3/1956	1	p1	(A)10	10	6	15	--
F01_c2312/f2p3/1259	1	p1	(T)10	10	1105	1114	CGGCAATCATGTGTTCAAGA	60.665	20	AAAGCAAAAAGATTGAGCATGT	58.076	22	148	1012	1159	CCTTGTGGGCTAATGCTTTT	59.225	20	AAAGCAAAAAGATTGAGCATGT	58.076	22	108	1052	1159	GGATTTTTAGAGCCCTTGTGG	59.952	21	AAAGCAAAAAGATTGAGCATGT	58.076	22	121	1039	1159
F01_c2312/f2p3/1259	2	p1	(T)11	11	1221	1231	--
F01_c2325/f6p0/1635	1	p1	(A)15	15	690	704	AGTCCCCTGCATTTTCCTCT	60.074	20	CTGTCGGTCAGAGAGAGGCT	59.732	20	212	599	810	TCCTCACAGCTGCCTCTACA	59.726	20	GATGGACAGCTAGTCTCGGG	59.827	20	259	661	919	CTTCTCCTCACAGCTGCCTC	60.284	20	GATGGACAGCTAGTCTCGGG	59.827	20	263	657	919
F01_c2325/f6p0/1635	2	p1	(A)10	10	1242	1251	CCCTCAACTGCCAGGATCTA	60.21	20	CTCTTCACTTTCCTCGTCGG	59.982	20	176	1186	1361	CCCTCAACTGCCAGGATCTA	60.21	20	CCTCTTCACTTTCCTCGTCG	59.982	20	177	1186	1362	CCCTCAACTGCCAGGATCTA	60.21	20	GCTTCCTCCCCTCTTCACTT	59.817	20	186	1186	1371
F01_c2325/f6p0/1635	3	p1	(T)11	11	1541	1551	CGACGAGGAAAGTGAAGAGG	59.982	20	TTCCATACACCCACATTTACAGA	59.257	23	255	1343	1597	CCGACGAGGAAAGTGAAGAG	59.982	20	TTCCATACACCCACATTTACAGA	59.257	23	256	1342	1597	CGACGAGGAAAGTGAAGAGG	59.982	20	TCCATACACCCACATTTACAGAA	59.257	23	254	1343	1596
F01_c2326/f2p0/1255	1	p1	(T)11	11	1209	1219	--
F01_c2329/f13p4/1259	1	p1	(T)11	11	1138	1148	TAGCACCAAATGGTTCCACA	59.964	20	TGATCGACAATCAACTCATGG	59.512	21	273	964	1236	CACCAAATGGTTCCACACAG	59.848	20	TGATCGACAATCAACTCATGG	59.512	21	270	967	1236	TGATGTTTGTGTCGCTCCTC	59.837	20	TGATCGACAATCAACTCATGG	59.512	21	218	1019	1236
F01_c2332/f6p4/1396	1	c	(C)11(A)13	24	1232	1255	CCAGCCATTGAGATTCCATT	59.894	20	CCACCAATCATGACTGTTTCA	59.405	21	150	1187	1336	ATCGGAGTTGCAATTGGTGT	60.384	20	CCACCAATCATGACTGTTTCA	59.405	21	273	1064	1336	ATCCAGCCATTGAGATTCCA	60.426	20	CCACCAATCATGACTGTTTCA	59.405	21	152	1185	1336
F01_c2347/f5p1/1463	1	p3	(TCC)5	15	129	143	CCACCCCGCTTCTCTTATTT	60.443	20	CCTTCAAGCTAGTGCTTCGG	60.147	20	238	98	335	CTCCACCCCGCTTCTCTTAT	60.59	20	CCTTCAAGCTAGTGCTTCGG	60.147	20	240	96	335	CCACCCCGCTTCTCTTATTT	60.443	20	TGCTTCGGATCTTGTCATCA	60.353	20	226	98	323
F01_c2352/f2p0/1581	1	p2	(CT)8	16	157	172	TCATGTCAGCTCAATCATGAGA	59.399	22	GCTTCTTCCTCATGGCTTTG	59.955	20	153	85	237	TCATGTCAGCTCAATCATGAGA	59.399	22	CCCAACATCCTCATCAGCTT	60.073	20	216	85	300	TCATGTCAGCTCAATCATGAGA	59.399	22	GCCAGTGCTATCTTCCCAAC	59.7	20	230	85	314
F01_c2358/f4p3/1219	1	p1	(T)16	16	1037	1052	CAACACACAAAAATGCGGTC	60.011	20	AGCATTGTGCTTGTTTCGAG	59.076	20	278	821	1098	GCAGTAGTGGGTGGAAGCAT	60.142	20	AGCATTGTGCTTGTTTCGAG	59.076	20	210	889	1098	TGTAGCTGTGGGGGCTACTT	59.757	20	AGCATTGTGCTTGTTTCGAG	59.076	20	256	843	1098
F01_c2383/f13p16/1957	1	p2	(CT)6	12	38	49	CAAAAACCCTAGCCACCAAA	59.968	20	CGTTTTGCTCTTCTTGGAGC	60.132	20	166	8	173	CAAAAACCCTAGCCACCAAA	59.968	20	TTGTTGTTGCTGCTTCTTCG	60.172	20	129	8	136	AAACCCTAGCCACCAAATCA	59.429	20	CGTTTTGCTCTTCTTGGAGC	60.132	20	163	11	173
F01_c2389/f6p2/1434	1	p1	(A)13	13	1337	1349	AAGTTGGCTAAGGAGCAGCA	60.154	20	TCCCTGGGCAACAAATTAAA	60.294	20	277	1113	1389	AGTTGGCTAAGGAGCAGCAG	59.78	20	TCCCTGGGCAACAAATTAAA	60.294	20	276	1114	1389	GGAGCAGCAGCTGAAAGATT	59.723	20	TCCCTGGGCAACAAATTAAA	60.294	20	266	1124	1389
F01_c2391/f5p2/1941	1	p2	(CT)6	12	1846	1857	AAGCCTTGCTCTGGCAATTA	59.982	20	AGAAAGCCATCCAAACATGC	60.081	20	168	1760	1927	TGATGCAGGGTGTTTCTTTG	59.691	20	AGAAAGCCATCCAAACATGC	60.081	20	222	1706	1927	AGCCTTGCTCTGGCAATTAG	59.615	20	AGAAAGCCATCCAAACATGC	60.081	20	167	1761	1927
F01_c2392/f7p1/1700	1	p1	(T)10	10	113	122	TGCAGCCCTGCTCTCTCTAT	60.263	20	GATGATCTTTTCTTGCCGGA	60.155	20	212	35	246	TGCAGCCCTGCTCTCTCTAT	60.263	20	GCCCTGTCGATGATCTTTTC	59.635	20	220	35	254	TGCAGCCCTGCTCTCTCTAT	60.263	20	GTTGGTTCTTGGTTTCAGCC	59.574	20	178	35	212
F01_c2407/f3p0/1524	1	p3	(TCT)6	18	1087	1104	TGGTGAGAGTCAGAAAGCGA	59.701	20	AAACACCCAAGCAAACCTTG	60.008	20	204	1046	1249	CAGCAGCAACAATAATGGGA	59.688	20	AAACACCCAAGCAAACCTTG	60.008	20	234	1016	1249	AAGCGAAGGGAAATAGTGGG	60.443	20	AAACACCCAAGCAAACCTTG	60.008	20	190	1060	1249
F01_c2412/f9p2/1329	1	p2	(CT)10	20	66	85	CCATTCCATCAACTCAACCA	59.343	20	GCTTGGAGTCAGGTTTCGAG	59.989	20	191	41	231	CCATTCCATCAACTCAACCA	59.343	20	ATGCCTCAACCAGTAGGTGC	60.142	20	209	41	249	CCATTCCATCAACTCAACCA	59.343	20	GCATGCCTCAACCAGTAGGT	60.142	20	211	41	251
F01_c2428/f7p3/1168	1	p2	(TA)10	20	876	895	ACTGCTGGCAGACCAAAACT	59.914	20	AGACAACCGTGGAGACCAAC	60.009	20	250	681	930	CAAAACTGGCAGCTTGGATT	60.249	20	AGACAACCGTGGAGACCAAC	60.009	20	237	694	930	CTGGCAGCTTGGATTAAGGA	60.344	20	AGACAACCGTGGAGACCAAC	60.009	20	232	699	930
F01_c2435/f5p1/1063	1	p1	(A)14	14	18	31	--
F01_c2447/f3p3/1192	1	p3	(AAG)6	18	256	273	CGCTAATTCTCTCGTAGCGG	60.131	20	AAGAACTCTCGAGCCCATCA	59.95	20	218	146	363	CGCTAATTCTCTCGTAGCGG	60.131	20	CTCTCGAGCCCATCAGAGAC	60.096	20	213	146	358	CGCTAATTCTCTCGTAGCGG	60.131	20	TCTCGAGCCCATCAGAGACT	60.096	20	212	146	357
F01_c2449/f2p2/1175	1	p1	(T)14	14	1106	1119	--
F01_c2450/f6p0/1346	1	p3	(AAC)5	15	544	558	CCTCGCTTTTCTCTCCTTCA	59.688	20	AATCAGTCAGCGAAGCCCTA	59.978	20	251	356	606	ATCTGCAACTCCATCGCTTC	60.37	20	AATCAGTCAGCGAAGCCCTA	59.978	20	142	465	606	CCCTCGCTTTTCTCTCCTTC	60.455	20	AATCAGTCAGCGAAGCCCTA	59.978	20	252	355	606
F01_c2452/f5p0/1063	1	p1	(T)12	12	959	970	ATGTGGATCGGAGAGTGGAG	60.072	20	TCAGAAGTACATCATTTAAAAATTCCA	59.412	27	194	814	1007	TTGGTTAAGGCTGTTGGGAG	60.103	20	TCAGAAGTACATCATTTAAAAATTCCA	59.412	27	138	870	1007	AGTGGAGAAAATGTTTGCGG	60.11	20	TCAGAAGTACATCATTTAAAAATTCCA	59.412	27	181	827	1007
F01_c2453/f2p0/1535	1	p1	(A)12	12	150	161	GATCACAGCTCCCTTGAAGC	59.957	20	TTCAAAGGGTGGTCCAGAAG	60.081	20	148	57	204	GATCACAGCTCCCTTGAAGC	59.957	20	CAGTCTTGGAAAAATGGGGA	59.903	20	230	57	286	CCTTCTTCTCCGATCACAGC	59.95	20	CAGTCTTGGAAAAATGGGGA	59.903	20	241	46	286
F01_c2453/f2p0/1535	2	p1	(A)12	12	536	547	ACTCCATGACGGTTTCCTTG	59.966	20	GCTGAGGGAAAGGGAAGTCT	59.817	20	248	366	613	CACTCCATGACGGTTTCCTT	59.966	20	GCTGAGGGAAAGGGAAGTCT	59.817	20	249	365	613	ACTCCATGACGGTTTCCTTG	59.966	20	AGTCTCCAGCGGCCTTTTAT	60.228	20	233	366	598
F01_c2460/f5p0/1132	1	p1	(T)10	10	875	884	GCATGAGTCGTAACTGGGGT	59.997	20	CCGACACGCTTTTCTCATTT	60.249	20	260	677	936	GCATGAGTCGTAACTGGGGT	59.997	20	ACCGACACGCTTTTCTCATT	59.74	20	261	677	937	TAACTGGGGTCAAAACTGGC	59.971	20	CCGACACGCTTTTCTCATTT	60.249	20	250	687	936
F01_c2463/f8p4/1216	1	p1	(A)11	11	74	84	GGAGAAGAAAGATAGTAAGGAAAGGA	58.978	26	GACCACTGCTTCAGCTCTCC	60.143	20	152	32	183	GGAGAAGAAAGATAGTAAGGAAAGGAA	60.039	27	GACCACTGCTTCAGCTCTCC	60.143	20	152	32	183	GGAGAAGAAAGATAGTAAGGAAAGGA	58.978	26	AGGAAGAGAAAGGTGGCGAT	60.212	20	200	32	231
F01_c2471/f2p2/1008	1	p3	(CCA)7	21	424	444	ACCACAACCACTTACCAGCC	59.891	20	TCAAGTACCTTGTGGCCCTC	60.111	20	268	350	617	CTTCCAGTTCCCCACCACTA	59.959	20	TTCTGGTTCCCCATGTTGTT	60.21	20	234	307	540	CTTCCAGTTCCCCACCACTA	59.959	20	TTGTTCTGGTTCCCCATGTT	60.21	20	237	307	543
F01_c2471/f2p2/1008	2	p3	(AAC)5	15	666	680	CATGAGGGCCACAAGGTACT	59.989	20	CACATACTGCTCTTCCTGGCT	59.511	21	112	595	706	CATGAGGGCCACAAGGTACT	59.989	20	TGGCACATACTGCTCTTCCT	58.47	20	115	595	709	CATGAGGGCCACAAGGTACT	59.989	20	GGCACATACTGCTCTTCCTG	58.47	20	114	595	708
F01_c2473/f5p1/1502	1	p2	(TC)7	14	82	95	AAAAAGAAGCTCCACCAGGG	60.601	20	TCTATTTTGGATCGGCAAGG	60.031	20	271	28	298	AAGAAGCTCCACCAGGGAAC	60.628	20	TCTATTTTGGATCGGCAAGG	60.031	20	268	31	298	AAAAAGAAGCTCCACCAGGG	60.601	20	TTGGACGGACTTCAATAGGG	59.926	20	158	28	185
F01_c2477/f6p1/1344	1	p1	(T)11	11	1198	1208	TGGCGATGAAGAAGACACAG	59.984	20	TCATCAATACAACGCTCCCA	60.073	20	149	1109	1257	TGGCGATGAAGAAGACACAG	59.984	20	GCTCCCAAAACCTTGTTGAA	60.088	20	136	1109	1244	CTGAAGCAATAGAGGGGCAG	59.971	20	GCTCCCAAAACCTTGTTGAA	60.088	20	278	967	1244
F01_c2489/f4p0/1365	1	p1	(T)13	13	1262	1274	ATGGTTTTGATGGGTTTGGA	60.029	20	TCTTAGCCCCGTCTGTGTTT	59.734	20	111	1208	1318	ATGGTTTTGATGGGTTTGGA	60.029	20	TTTCTTAGCCCCGTCTGTGT	59.734	20	113	1208	1320	TGGTTTTGATGGGTTTGGAT	60.029	20	TCTTAGCCCCGTCTGTGTTT	59.734	20	110	1209	1318
F01_c2495/f10p3/1600	1	p3	(AGA)6	18	1514	1531	TAGAAGAAGAGGAACCGGCA	59.948	20	TTTCTGTCACTTGGCACAGC	60.032	20	109	1459	1567	CTGCTGGATCAGCTAAAGGC	60.118	20	TTTCTGTCACTTGGCACAGC	60.032	20	259	1309	1567	GGGCAAACACCAAATTCAAC	60.214	20	TTTCTGTCACTTGGCACAGC	60.032	20	140	1428	1567
F01_c2499/f2p1/1074	1	c	(CT)7agaaaataaacaacccttgtgggt(TTC)5	53	20	72	--
F01_c2499/f2p1/1074	2	p1	(T)11	11	874	884	CGAATTCACATCGGAAGGTT	59.933	20	TGCCCATTACATCAAATCCC	60.532	20	191	769	959	ATCGGAAGGTTGTGGAGATG	59.927	20	TGCCCATTACATCAAATCCC	60.532	20	182	778	959	CATCGGAAGGTTGTGGAGAT	59.927	20	TGCCCATTACATCAAATCCC	60.532	20	183	777	959
F01_c2505/f2p0/1728	1	p1	(A)12	12	79	90	CATTTGCCTCTCTGTCCCAT	60.073	20	CGGGATCTGTTTTTCAGCAT	60.074	20	241	27	267	CATTTGCCTCTCTGTCCCAT	60.073	20	CAGTGAGGTTCAGACGGGAT	60.112	20	255	27	281	TATTGGCACGCACAGAAAAG	59.872	20	CGGGATCTGTTTTTCAGCAT	60.074	20	217	51	267
F01_c2509/f3p1/1226	1	p1	(T)10	10	151	160	CTCCCCTACACATCCCCTTT	60.183	20	GTCGGCTGTGTTTTGGTTTT	60.015	20	247	127	373	TGTAATTTTGGGGAGGCAAC	59.801	20	GTGCCCTGGTTTGTGTTTTT	59.875	20	214	10	223	GTAATTTTGGGGAGGCAACA	59.801	20	GTGCCCTGGTTTGTGTTTTT	59.875	20	213	11	223
F01_c2509/f3p1/1226	2	p1	(C)11	11	374	384	AAAAACACAAACCAGGGCAC	59.875	20	GAGAGTGAGACTTGACCGGC	59.993	20	232	204	435	AAAAACACAAACCAGGGCAC	59.875	20	GGCTGAAGGGAGAAGAAACC	60.19	20	215	204	418	CCCCTCTTCTTCTTCTTCGG	60.311	20	GAGAGTGAGACTTGACCGGC	59.993	20	109	327	435
F01_c2509/f3p1/1226	3	p1	(A)15	15	869	883	GAGAAAGGAGGGAGGCAGAT	59.778	20	CTGGAAGGTTTCTGAGGCAG	59.982	20	262	844	1105	GAGAAAGGAGGGAGGCAGAT	59.778	20	GTGCTGGAAGGTTTCTGAGG	59.844	20	265	844	1108	CACCAGATCTGCCATCTGAA	59.787	20	GATCTTCCCTTCTTCCTCGC	60.293	20	250	770	1019
F01_c2511/f2p2/1031	1	p1	(A)10	10	978	987	ACTGTTCCCGTCACTGTTCC	60.009	20	CAAACAAGCACACATCTCTTTT	57.096	22	207	819	1025	ACTGTTCCCGTCACTGTTCC	60.009	20	ACAAACAAGCACACATCTCTTTT	57.985	23	208	819	1026	TCCTTCCCTGCAATTTTCTG	60.184	20	CAAACAAGCACACATCTCTTTT	57.096	22	175	851	1025
F01_c2512/f2p1/1125	1	p3	(CCA)5	15	416	430	ACCACAACCACTTACCAGCC	59.891	20	TGTCACTCATGCCTTGCTTC	59.992	20	280	342	621	ACCACAACCACTTACCAGCC	59.891	20	TTGTTGTAGCTATTGGCCCC	59.96	20	254	342	595	ACCAGCCATACAAAACCCAG	59.853	20	TGTCACTCATGCCTTGCTTC	59.992	20	267	355	621
F01_c2523/f5p1/1431	1	c	(A)11ggaactatccaaagacttcaacaattcagctcccacagaaccccataacataattctccacaaaaattcaagattaggtcttttcttta(C)10	110	22	131	GTTGCTGCCAAATCCCTCT	60.211	19	CGGGGATTTCTAACACAAGC	59.569	20	199	0	198	GTTGCTGCCAAATCCCTCT	60.211	19	CTTGAACCAACAAAGGTCCC	59.425	20	251	0	250	GTTGCTGCCAAATCCCTCT	60.211	19	AACCAACAAAGGTCCCTTCA	59.425	20	247	0	246
F01_c2524/f3p0/1281	1	p2	(CT)9	18	16	33	--
F01_c2526/f2p0/1149	1	c	(ATT)5(A)10	25	46	70	gcacTTTTTCATCACTCCCC	59.532	20	CTACCAAACAAGCGCCAAAT	60.131	20	258	0	257	GTGTTCTCGCACCCAAATTC	60.504	20	CTACCAAACAAGCGCCAAAT	60.131	20	235	23	257	gcacTTTTTCATCACTCCCC	59.532	20	CTCCGCCATTCTAATCTGGA	60.17	20	109	0	108
F01_c2527/f8p5/1648	1	p3	(GTG)5	15	462	476	TTTAGAAAAATCATGGCGGC	60.04	20	TGATCCATTTGCTTGGTGAA	60.049	20	192	439	630	TTTAGAAAAATCATGGCGGC	60.04	20	TTGATCCATTTGCTTGGTGA	60.049	20	193	439	631	TTTAGAAAAATCATGGCGGC	60.04	20	TTTGCTTGGTGAACATCTGC	59.847	20	185	439	623
F01_c2528/f4p1/1622	1	p3	(AAT)7	21	159	179	TGAATCGTCAACGACAGAAGA	59.43	21	CGAATCGATTTGCCAATTTT	59.907	20	280	87	366	TGAATCGTCAACGACAGAAGA	59.43	21	AATTTTCTGAGCCAGCGTGT	59.882	20	266	87	352	TCTTGAATCGTCAACGACAGA	59.43	21	AATTTTCTGAGCCAGCGTGT	59.882	20	269	84	352
F01_c2533/f7p3/1657	1	c	(AG)8caaatcgaaaaaaccttagcagaccgcgaaagccatttttctcgtaggcttcgaaa(C)16	88	24	111	--
F01_c2544/f2p1/1246	1	p3	(CTC)6	18	335	352	CCTGACCTCTTCCTCACAGC	59.986	20	AATGGTGGCTGTTTTTCGTC	59.978	20	193	293	485	CCTGACCTCTTCCTCACAGC	59.986	20	CATGGAGGGAATTTTCAGGA	59.864	20	159	293	451	CCTGACCTCTTCCTCACAGC	59.986	20	CAGGAATCTACGAGGGCTTG	59.83	20	144	293	436
F01_c2560/f6p19/1942	1	p1	(C)11	11	1616	1626	CCGGTCTTGGAAAACTTCAA	60.081	20	GAACACGCCATTGAGAGGAT	60.081	20	248	1587	1834	CCGGTCTTGGAAAACTTCAA	60.081	20	ACATTCATCCAAGCGTGACA	60.12	20	200	1587	1786	CCGGTCTTGGAAAACTTCAA	60.081	20	CATCCAAGCGTGACAAAAGA	59.84	20	195	1587	1781
F01_c2567/f5p0/1149	1	p3	(TAA)7	21	55	75	AAGTACAGCCAGTCGTGCAA	59.515	20	GCCAGCCTAGTTGAGTGAGG	60.012	20	272	25	296	AAGTACAGCCAGTCGTGCAA	59.515	20	CCAGCCTAGTTGAGTGAGGG	59.861	20	271	25	295	AAGTACAGCCAGTCGTGCAA	59.515	20	CAGCCTAGTTGAGTGAGGGG	59.861	20	270	25	294
F01_c2568/f10p5/1125	1	p3	(TTC)8	24	5	28	--
F01_c2568/f10p5/1125	2	p1	(T)15	15	1044	1058	TTCAAGAAGGCCAGAAGCAT	59.955	20	ACGGCCAAAGAGTTATGGTG	59.993	20	245	837	1081	TTCAAGAAGGCCAGAAGCAT	59.955	20	CACGGCCAAAGAGTTATGGT	59.993	20	246	837	1082	AGCCCTGGAAGTTGTAGCCT	60.268	20	ACGGCCAAAGAGTTATGGTG	59.993	20	100	982	1081
F01_c2572/f14p4/1167	1	p1	(T)13	13	100	112	TGTGGGGAGAGACAACACAA	60.129	20	ATTTGTGTTGATGAGGGGGA	60.173	20	210	20	229	TGTGGGGAGAGACAACACAA	60.129	20	GATTTGTGTTGATGAGGGGG	60.173	20	211	20	230	TTGTGGGGAGAGACAACACA	60.129	20	ATTTGTGTTGATGAGGGGGA	60.173	20	211	19	229
F01_c2573/f2p22/1982	1	p3	(AAG)6	18	1432	1449	AAGCCGACAGTCCCAGTAGA	59.867	20	ACGTTGACAAAGGTTCCAGC	60.156	20	257	1319	1575	AAGCCGACAGTCCCAGTAGA	59.867	20	GAGGCACGTTGACAAAGGTT	60.156	20	262	1319	1580	AAGCCGACAGTCCCAGTAGA	59.867	20	AGGCACGTTGACAAAGGTTC	60.156	20	261	1319	1579
F01_c2574/f2p2/1576	1	p3	(AGC)5	15	45	59	GCTAAAAGCAGAGCAGAAGCA	60.053	21	TCCCAGCTTTGAAATCGTTC	60.192	20	114	21	134	GCTAAAAGCAGAGCAGAAGCA	60.053	21	TTCCCAGCTTTGAAATCGTT	59.685	20	115	21	135	GCTAAAAGCAGAGCAGAAGCA	60.053	21	TGATTGGCCTCCACATTTCT	60.461	20	228	21	248
F01_c2575/f2p1/1675	1	p3	(TGA)6	18	558	575	GTTGTTTGCTCCCATTTGGT	59.836	20	GCCTCACATGATTCAATTCCA	60.859	21	263	357	619	TTGATTTGGGATTAGGATTTGG	60.016	22	TCAGAATCCGAATCAGACCC	60.011	20	250	439	688	TTGATTTGGGATTAGGATTTGG	60.016	22	CATCAACCCTGATTGCATTG	59.924	20	225	439	663
F01_c2575/f2p1/1675	2	p3	(ATG)7	21	788	808	CAATGCAATCAGGGTTGATG	59.924	20	ACACGACCATCCACTTCCTC	59.969	20	261	644	904	CAATGCAATCAGGGTTGATG	59.924	20	CCTCCCACTCAAAATCCTCA	60.042	20	245	644	888	CAATGCAATCAGGGTTGATG	59.924	20	CGAATCCCAACAAAGAGGAA	60.044	20	196	644	839
F01_c2575/f2p1/1675	3	p1	(T)12	12	1494	1505	GTGGCAGAAAGACCTGCTTC	59.997	20	TCCCATATCCTGACAGAGACAA	59.55	22	149	1431	1579	CGAAGAAAGGTGGCAGAAAG	59.986	20	TCCCATATCCTGACAGAGACAA	59.55	22	158	1422	1579	TTTGTCGGTATGAGTTGCCA	60.111	20	TCCCATATCCTGACAGAGACAA	59.55	22	199	1381	1579
F01_c2583/f7p1/1127	1	p3	(TGC)5	15	418	432	ACTTCAGGACCAAATGCCAC	59.973	20	TGACGACTATAGGCTTGGGC	60.235	20	248	301	548	ACTTCAGGACCAAATGCCAC	59.973	20	GACGACTATAGGCTTGGGCA	60.235	20	247	301	547	ACTTCAGGACCAAATGCCAC	59.973	20	ATGTGGGGCAGCAGTACTTT	59.621	20	228	301	528
F01_c2585/f5p1/1185	1	p2	(GA)14	28	5	32	--
F01_c2586/f7p2/1309	1	p1	(T)10	10	388	397	CACTGCCTCACTCTCCCTTC	59.986	20	GGCTGTCTTCAACAGGGAAA	60.232	20	262	353	614	CCTCACACACTGCCTCACTC	59.442	20	TGTCTTCAACAGGGAAAGGG	60.081	20	266	346	611	CACTGCCTCACTCTCCCTTC	59.986	20	GCTGCTTGGTTTGTTTTTGG	60.648	20	147	353	499
F01_c2601/f2p3/1512	1	p3	(AGG)6	18	133	150	CTCCGTGAGTCTCTCGCTCT	59.883	20	TTGGATTCGGAATGAGCAGT	60.603	20	263	25	287	CTCCGTGAGTCTCTCGCTCT	59.883	20	TGTTGGAGCTGTACTGCCAT	59.318	20	185	25	209	CTCCGTGAGTCTCTCGCTCT	59.883	20	ATGTTGGAGCTGTACTGCCA	59.318	20	186	25	210
F01_c2601/f2p3/1512	2	p3	(GAT)5	15	470	484	CATTCCGAATCCAAACCAAC	60.17	20	CCACTCCCGTCTCTCTTCAG	59.978	20	276	274	549	CATTCCGAATCCAAACCAAC	60.17	20	ACTCCCGTCTCTCTTCAGCA	60.135	20	274	274	547	CATTCCGAATCCAAACCAAC	60.17	20	CACTCCCGTCTCTCTTCAGC	60.135	20	275	274	548
F01_c2604/f2p3/1647	1	p1	(T)11	11	1516	1526	AGAAAGTGCCCACTGCTGTT	59.914	20	GGTTTTGAGTGTGCCAACAA	59.591	20	138	1463	1600	ATTCAGCAGCCAAAAGGATG	60.214	20	GGTTTTGAGTGTGCCAACAA	59.591	20	163	1438	1600	TGCTTGTTTGAGCAGAGAGC	59.47	20	GGTTTTGAGTGTGCCAACAA	59.591	20	210	1391	1600
F01_c2609/f2p1/1187	1	p3	(GGC)8	24	793	816	GGACATGTTGTGCTGAATGC	60.128	20	GATTGAGCATGACGAGGGAT	60.042	20	218	676	893	ATGAAGCTTATGGAAGGCCA	59.668	20	GATTGAGCATGACGAGGGAT	60.042	20	137	757	893	GGACATGTTGTGCTGAATGC	60.128	20	GTAACCGCTTCTTTGGCAAC	59.752	20	164	676	839
F01_c2611/f2p1/1201	1	c	(TC)6tgcaagaaatccttaaaccctaaccctaatttcttccccaatctgtaaataaccattaaattcatgctctaaccacaaaagcaacc(A)10	108	71	178	GAGCTACAATCTTTCCGCGA	60.49	20	ATTCCTTCACTCCCTTCGGT	59.935	20	278	47	324	TCGAGCTACAATCTTTCCGC	60.49	20	ATTCCTTCACTCCCTTCGGT	59.935	20	280	45	324	AGCTACAATCTTTCCGCGAC	59.481	20	ATTCCTTCACTCCCTTCGGT	59.935	20	277	48	324
F01_c2613/f3p4/1141	1	p6	(TGTAAA)5	30	1058	1087	--
F01_c2614/f2p3/1598	1	p3	(TGC)10	30	1196	1225	GGGGCCGTAGTCCTTCTAAC	59.962	20	CGGTTGCTGGTAGTTTCCAT	59.993	20	191	1095	1285	GGAACCCAGATAGCTGGTCA	60.073	20	CGGTTGCTGGTAGTTTCCAT	59.993	20	228	1058	1285	GGGGCCGTAGTCCTTCTAAC	59.962	20	ATCACTGCTGTTGCTGTTGG	59.905	20	219	1095	1313
F01_c2619/f4p1/1195	1	p2	(CT)7	14	55	68	CACCATACGGGGAAGAAAGA	59.926	20	TGAACGAAACAGGAAGACCC	60.088	20	109	4	112	ACAACACCATACGGGGAAGA	60.232	20	TGAACGAAACAGGAAGACCC	60.088	20	113	0	112	CGGGGAAGAAAGAAAACCAT	60.291	20	TGAACGAAACAGGAAGACCC	60.088	20	102	11	112
F01_c2619/f4p1/1195	2	p2	(AG)7	14	183	196	GGGTCTTCCTGTTTCGTTCA	60.088	20	CGCCACCATGATTTCTTCTT	60.074	20	155	93	247	TACAACAGGGGACCAAAAGG	59.824	20	CGCCACCATGATTTCTTCTT	60.074	20	173	75	247	GGGTCTTCCTGTTTCGTTCA	60.088	20	AACAATGGGTGTTGACCCTC	59.679	20	259	93	351
F01_c2649/f2p0/1473	1	p3	(AAG)10	30	1254	1283	TGGGTCTGGAAAAGGAAGTG	60.081	20	ACGAACAAATTTTTGGCCTG	59.975	20	161	1192	1352	TGTGGGTCTGGAAAAGGAAG	60.081	20	ACGAACAAATTTTTGGCCTG	59.975	20	163	1190	1352	CTGTGGGTCTGGAAAAGGAA	60.081	20	ACGAACAAATTTTTGGCCTG	59.975	20	164	1189	1352
F01_c2677/f3p4/1137	1	c	(T)10ccttccggttcaggttaggtgtgtttgttttttcttgggtttttttgagggataaaaaaggttaaggcattt(AG)9	100	75	174	CATGCTAGCTTTTCTCAGGGA	59.601	21	CTGCCGGTTGATCTTGTTCT	60.255	20	214	14	227	CATGCTAGCTTTTCTCAGGGA	59.601	21	TACCTGCCGGTTGATCTTGT	60.517	20	217	14	230	TGCATGCTAGCTTTTCTCAGG	60.663	21	CTGCCGGTTGATCTTGTTCT	60.255	20	216	12	227
F01_c2681/f4p1/1818	1	c*	(C)11(CT)6*	22	37	58	CCTTGTCCTGACCCTTTCTCT	59.725	21	ATGACCGGATTTCAACAAGC	59.939	20	107	1	107	CCTTGTCCTGACCCTTTCTC	58.715	20	ATGACCGGATTTCAACAAGC	59.939	20	107	1	107	CCTTGTCCTGACCCTTTCTCT	59.725	21	TCATGACCGGATTTCAACAA	59.9	20	109	1	109
F01_c2683/f12p3/1772	1	p3	(CAG)7	21	1558	1578	GCTCTGAGATCGGCAACTTC	60.104	20	GGTGGGTATCATCGGCTAAA	59.784	20	265	1391	1655	GCTCTGAGATCGGCAACTTC	60.104	20	AATTTGTGAAAGCCAGGCAG	60.249	20	247	1391	1637	GCTCTGAGATCGGCAACTTC	60.104	20	ATTTGTGAAAGCCAGGCAGT	59.74	20	246	1391	1636
F01_c2689/f2p0/1344	1	p3	(CTT)7	21	157	177	CAAGAGTCCCCATAAACGGA	59.926	20	GTCGGACCCATTTCAGAAGA	60.05	20	242	32	273	CAAGAGTCCCCATAAACGGA	59.926	20	GAAGTCGGACCCATTTCAGA	60.05	20	245	32	276	CAAGAGTCCCCATAAACGGA	59.926	20	TCATCAAGCGGTGGTGATTA	60.073	20	181	32	212
F01_c2701/f1p3/1849	1	p3	(TAA)8	24	224	247	CATCAACACCAAAAATCCCC	60.029	20	GAATGGAGCAGGAGTGGAAA	60.195	20	162	141	302	CCATCAACACCAAAAATCCC	60.029	20	GAATGGAGCAGGAGTGGAAA	60.195	20	163	140	302	CCCATCAACACCAAAAATCC	60.029	20	GAATGGAGCAGGAGTGGAAA	60.195	20	164	139	302
F01_c2704/f3p0/1091	1	p1	(C)12	12	109	120	GTTTCAACCCAAAAAGCACC	59.452	20	AGGAGCTTAAAGGGAGTGGC	59.848	20	208	50	257	GTTTCAACCCAAAAAGCACC	59.452	20	AAGGGAGTGGCAAGAGTGAA	59.844	20	199	50	248	GTTTCAACCCAAAAAGCACC	59.452	20	AAAGGGAGTGGCAAGAGTGA	59.844	20	200	50	249
F01_c2705/f1p1/1559	1	p3	(TCT)5	15	42	56	GGACCTGACCAAGTCTTCCC	60.891	20	CGGGTCAAGAAGGAAATCAA	60.044	20	149	5	153	GGGACCTGACCAAGTCTTCC	60.891	20	CGGGTCAAGAAGGAAATCAA	60.044	20	150	4	153	GGACCTGACCAAGTCTTCCC	60.891	20	TATGATCCGGGTCAAGAAGG	59.887	20	156	5	160
F01_c2705/f1p1/1559	2	p3	(GCT)5	15	594	608	GGCTGCTCCTTCAAGAAATG	59.955	20	GCTGTGCACCAGGATGAGTA	59.862	20	243	472	714	TCCTACACTTGGGGATTTCG	59.926	20	GCTGTGCACCAGGATGAGTA	59.862	20	207	508	714	GCTGCTCCTTCAAGAAATGC	60.103	20	GCTGTGCACCAGGATGAGTA	59.862	20	242	473	714
F01_c2707/f1p0/1139	1	p1	(C)11	11	216	226	GTCCCCGGTTTTGAATTTTT	60.034	20	GATTGGGTTGCTGCTGTTTT	60.118	20	214	135	348	GTCCCCGGTTTTGAATTTTT	60.034	20	AGTCAGATTGGGTTGCTGCT	59.874	20	219	135	353	GTCCCCGGTTTTGAATTTTT	60.034	20	CTGCTGTTTTGGTGGAGGTT	60.149	20	204	135	338
F01_c2707/f1p0/1139	2	p1	(A)10	10	1097	1106	--
F01_c2708/f1p1/1548	1	p3	(AAG)8	24	483	506	GAGGGAGGAGGGAGAGAGTG	60.336	20	TGCCTTCTCCTCGTCAGTTT	59.989	20	128	409	536	GTTTGTTAGTGGGCGAGGAC	59.598	20	TGCCTTCTCCTCGTCAGTTT	59.989	20	201	336	536	AGGGAGGAGGGAGAGAGTGA	60.336	20	ACTTTCTCCGGCCACTTTTT	60.11	20	160	410	569
F01_c2708/f1p1/1548	2	p1	(T)12	12	1359	1370	ATGAGTGTGGTGAAAAGGGC	59.973	20	TGACCGATCCAAACTGATGA	60.048	20	225	1255	1479	GAGTGTGGTGAAAAGGGCAT	59.973	20	TGACCGATCCAAACTGATGA	60.048	20	223	1257	1479	TAATAACGGTGTGCCAAGCA	60.133	20	TGACCGATCCAAACTGATGA	60.048	20	278	1202	1479
F01_c2709/f3p3/1969	1	p1	(A)13	13	58	70	AGTCGCCACCATAACCAAAC	59.859	20	GTCGCCGTATTGCGTAAAAT	59.992	20	254	33	286	AGTCGCCACCATAACCAAAC	59.859	20	GCTATAGATGAGCCCCTCCC	60.024	20	129	33	161	AGTCGCCACCATAACCAAAC	59.859	20	CTATAGATGAGCCCCTCCCC	59.881	20	128	33	160
F01_c2710/f1p5/1639	1	p2	(CT)13	26	52	77	AAGAACCCCGCTCCTTTCTA	60.2	20	AAGATCCCCTCTAACGCCAT	59.925	20	127	8	134	AAGAACCCCGCTCCTTTCTA	60.2	20	AGATCCCCTCTAACGCCATT	59.925	20	126	8	133	AAGAACCCCGCTCCTTTCTA	60.2	20	GTCAAGGAGTGGATTTCCCA	59.903	20	155	8	162
F01_c2716/f1p4/1647	1	p2	(AG)6	12	1058	1069	ATAGCCCAGCAGCTTCAAAA	59.982	20	CTTGGCCAGTGACTCTGTGA	60.022	20	234	1004	1237	ATAGCCCAGCAGCTTCAAAA	59.982	20	TCTTGGCCAGTGACTCTGTG	60.022	20	235	1004	1238	AAACCTCTGATAGCCCAGCA	59.836	20	CTTGGCCAGTGACTCTGTGA	60.022	20	243	995	1237
F01_c2727/f2p4/1914	1	p2	(CT)11	22	124	145	TGACTGATTCAATTTCCGCA	60.197	20	TGAAGATGATGACTGGCAGC	59.95	20	220	101	320	TGACTGATTCAATTTCCGCA	60.197	20	CATCTGCTGCACTTGTTGGT	59.905	20	263	101	363	TGACTGATTCAATTTCCGCA	60.197	20	ACATCTGCTGCACTTGTTGG	59.905	20	264	101	364
F01_c2727/f2p4/1914	2	p1	(T)15	15	1738	1752	GGAAAGTGATTGCGTTCCAT	59.939	20	TCTTCAAGTGCCAGAACACG	60.025	20	155	1696	1850	CAAGGGAAAGTGATTGCGTT	60.11	20	TCTTCAAGTGCCAGAACACG	60.025	20	159	1692	1850	TTGAGTCTTGTTGGTGCTGG	59.873	20	TCTTCAAGTGCCAGAACACG	60.025	20	261	1590	1850
F01_c2728/f2p0/1494	1	p2	(TA)7	14	1278	1291	AGTTGCTGGCTCTTGCTCTC	59.898	20	TATATGCGTCGAGCAACCAA	60.237	20	225	1248	1472	CCTCCACTCTAGTTGCTGGC	60.012	20	AACCAAAAAGAGCGAAAGGG	60.584	20	221	1238	1458	CCTCCACTCTAGTTGCTGGC	60.012	20	AAAAGAGCGAAAGGGCAGAC	60.875	20	216	1238	1453
F01_c2737/f1p3/1347	1	c	(A)17t(A)11	29	1274	1302	CCGTTTGTGGAATTTGAAGG	60.336	20	tgttgcAGCAAAAATACAATATC	57.032	23	198	1142	1339	CCGTTTGTGGAATTTGAAGG	60.336	20	tgttgcAGCAAAAATACAATATCT	57.99	24	198	1142	1339	GCCCGTGTGGATCAAGAATA	60.864	20	tgttgcAGCAAAAATACAATATC	57.032	23	133	1207	1339
F01_c2738/f1p1/1117	1	p2	(TC)7	14	150	163	ACATTTCCCATCCAAATCCA	59.991	20	AGTTTGCGGGTGTCTGTTTC	60.156	20	199	93	291	ACATTTCCCATCCAAATCCA	59.991	20	GTTTGCGGGTGTCTGTTTCT	60.156	20	198	93	290	ACATTTCCCATCCAAATCCA	59.991	20	GAGTTTGCGGGTGTCTGTTT	60.156	20	200	93	292
F01_c2738/f1p1/1117	2	p2	(TC)13	26	301	326	GGCCTTAAGGTTTCCCTCTG	60.068	20	GATTTGTTGGTGCGTTGTTG	60.011	20	273	223	495	GGCCTTAAGGTTTCCCTCTG	60.068	20	GGTTGTGGAGTGGAAAAGGA	59.943	20	151	223	373	AGAAACAGACACCCGCAAAC	60.156	20	GGTTGTGGAGTGGAAAAGGA	59.943	20	103	271	373
F01_c2738/f1p1/1117	3	p3	(TAA)6	18	1008	1025	GGTTCCGAAAGGAGAGGAAG	60.183	20	AACCAGGCAGCTAGAAAGCA	60.154	20	167	923	1089	GAGGAAGTGGAGGAGGAAGG	60.186	20	AACCAGGCAGCTAGAAAGCA	60.154	20	154	936	1089	AGGAGAGGAAGTGGAGGAGG	59.801	20	AACCAGGCAGCTAGAAAGCA	60.154	20	158	932	1089
F01_c2739/f2p0/1344	1	p1	(A)11	11	12	22	--
F01_c2751/f1p0/1628	1	p3	(TCG)5	15	1055	1069	GGGCTAAAAAGAATGCAGGA	59.297	20	ACACTTCCAAAGCCCCTCTT	60.11	20	209	950	1158	GGGCTAAAAAGAATGCAGGA	59.297	20	CTCTCACACTTCCAAAGCCC	59.844	20	214	950	1163	TGCAGGAAAGAAGAGCAATG	59.148	20	CTCTCACACTTCCAAAGCCC	59.844	20	201	963	1163
F01_c2752/f1p1/1494	1	p2	(TC)7	14	49	62	CTTGCAGGCAGCTTTTGAC	59.731	19	GCTTCAGCTCTGAAAATCGG	60.096	20	196	24	219	CTTGCAGGCAGCTTTTGAC	59.731	19	TTCAGCTCTGAAAATCGGCT	60.096	20	194	24	217	CTTGCAGGCAGCTTTTGAC	59.731	19	GAAAATCGGCTCATTGCTTC	59.791	20	185	24	208
F01_c2756/f1p0/1065	1	p2	(AG)8	16	27	42	GTCAGGACTGCACGCAAAG	60.61	19	AACTGGTGGAGGAGTGGTTG	60.002	20	208	4	211	GTCAGGACTGCACGCAAAG	60.61	19	GAAACTGGAGGAGGGGTAGC	60.074	20	264	4	267	GTCAGGACTGCACGCAAAG	60.61	19	CTGGAGGTGGAGATTGGGTA	59.92	20	245	4	248
F01_c2769/f1p0/1812	1	p1	(A)10	10	1564	1573	TCCTCTCCCTCTTCTCTCCC	59.883	20	TCCCGCTAGCCAGAGTACAT	59.859	20	232	1376	1607	GTCCAGTGATTGCTGCAAAA	59.847	20	TCCCGCTAGCCAGAGTACAT	59.859	20	157	1451	1607	CCGATTTGAATCGATTTGGT	59.762	20	TTTCAGAGGTGGGTCCAAAC	59.943	20	231	1506	1736
F01_c2773/f1p9/1933	1	p1	(A)10	10	1909	1918	--
F01_c2788/f2p2/1156	1	p3	(CAC)9	27	229	255	TCTCCAGCTTTCCAAGCAAT	59.955	20	ATCGAAGTTGACAGGAACCG	60.111	20	242	150	391	TCTCAAGTCGCCCAAGAGAT	59.95	20	ATCGAAGTTGACAGGAACCG	60.111	20	214	178	391	ATCTCAAGTCGCCCAAGAGA	59.95	20	ATCGAAGTTGACAGGAACCG	60.111	20	215	177	391
F01_c2790/f1p2/1854	1	p3	(TCT)8	24	154	177	ATTAAAGAGGGGTTGCCGTT	59.835	20	GTTCCAGACACGCAATCTGA	59.837	20	172	52	223	AATTAAAGAGGGGTTGCCGT	59.835	20	GTTCCAGACACGCAATCTGA	59.837	20	173	51	223	ATTAAAGAGGGGTTGCCGTT	59.835	20	TTGGGTTGGGTTGGTTTCTA	60.198	20	205	52	256
F01_c2795/f1p0/1068	1	p2	(GA)13	26	172	197	CAACACCCCCAACTTCATCT	59.82	20	CGCACAATGAGCTAATCTCG	59.59	20	237	1	237	ACAACACCCCCAACTTCATC	59.679	20	CGCACAATGAGCTAATCTCG	59.59	20	238	0	237	ACACCCCCAACTTCATCTCA	60.363	20	CGCACAATGAGCTAATCTCG	59.59	20	235	3	237
F01_c2795/f1p0/1068	2	p3	(ACG)6	18	448	465	TGCTGTTTGTTGTGGATGGT	60.008	20	AATTTAATGGGCTCGGCTTC	60.408	20	156	380	535	TGCTGTTTGTTGTGGATGGT	60.008	20	GCCTTTGCCTCACTCCTCTA	59.574	20	245	380	624	TGCTGTTTGTTGTGGATGGT	60.008	20	CCCTTAGCCACCACCTTCTT	60.488	20	216	380	595
F01_c2803/f2p0/1785	1	p3	(AAG)14	42	275	316	ACCTCCCTCACAGTCACCAC	60.006	20	ACGACCCAGAAGCTGAAATG	60.255	20	208	242	449	ACCTCCCTCACAGTCACCAC	60.006	20	CACGACCCAGAAGCTGAAAT	60.255	20	209	242	450	ACCTCCCTCACAGTCACCAC	60.006	20	AACCAAAGAGCCAAGTCACG	60.291	20	225	242	466
F01_c2804/f2p0/1941	1	p3	(CAG)7	21	978	998	TCTGCTGCCACAAGTGCTAC	60.207	20	GCTGAAACTTCTGCTGACCC	59.997	20	279	860	1138	TCTGCTGCCACAAGTGCTAC	60.207	20	GGCTGAAACTTCTGCTGACC	59.997	20	280	860	1139	TCTGCTGCCACAAGTGCTAC	60.207	20	TGACATTTGGTTCTGTCCCA	59.935	20	236	860	1095
F01_c2804/f2p0/1941	2	p3	(CAG)5	15	1511	1525	TCCAAACATGTCTTCCACGA	60.088	20	GCTGCCATGCTTGACTGTAA	60.019	20	240	1353	1592	ATCCCCAGAGGAGTCTTGCT	60.216	20	GCTGCCATGCTTGACTGTAA	60.019	20	169	1424	1592	CGATGTCATCACAGCCACTT	59.707	20	GCTGCCATGCTTGACTGTAA	60.019	20	223	1370	1592
F01_c2808/f1p0/1829	1	p2	(TC)6	12	2	13	--
F01_c2810/f1p1/1679	1	c	(AG)9atgttagagacttgatgatggtaataaagcctgtggtgctggtactgcgcgctagctgttgc(CT)8	96	194	289	TTCCCCTGCTGATTCTTTTG	60.184	20	TGGAGCCCTCCAAGATTTTA	59.64	20	177	144	320	GTAGTTGGCCTGTTGGAAGC	59.74	20	TGGAGCCCTCCAAGATTTTA	59.64	20	270	51	320	TCCCCTGCTGATTCTTTTGT	59.67	20	TGGAGCCCTCCAAGATTTTA	59.64	20	176	145	320
F01_c2810/f1p1/1679	2	p3	(CAC)5	15	920	934	GAAATCGATGGGGAGACTCA	60.011	20	TGGCACTCCATCTGCATTAG	59.823	20	267	814	1080	CAGAGAAATCGATGGGGAGA	60.15	20	TGGCACTCCATCTGCATTAG	59.823	20	271	810	1080	AGTCTTCAGTTGCCACCACC	60.159	20	TGGCACTCCATCTGCATTAG	59.823	20	207	874	1080
F01_c2821/f2p0/1722	1	p1	(C)17	17	92	108	GCGTTATGATTTGCTGGCTT	60.238	20	GAGAGGAGGGCGTTATGATG	59.653	20	226	11	236	GCGTTATGATTTGCTGGCTT	60.238	20	GGAGGGCGTTATGATGTGTC	60.348	20	222	11	232	GCGTTATGATTTGCTGGCTT	60.238	20	TGCTTTTTCTTTGCTGTGGA	59.585	20	167	11	177
F01_c2824/f2p1/1225	1	p1	(C)10	10	1083	1092	GTTCACGTGGTTTTGGCTTT	60.015	20	TCCTAATGAGCTTCCCATGC	60.177	20	249	920	1168	GGTGGTTTTTGACAGGGAGA	59.943	20	TCCTAATGAGCTTCCCATGC	60.177	20	275	894	1168	AGGCGCACCTTTTGAAGTAA	59.883	20	TCCTAATGAGCTTCCCATGC	60.177	20	124	1045	1168
F01_c2834/f1p1/1449	1	c	(A)15tcaacggatttgcggccgggtctaccgttaggtcagctaggttatactaata(T)11	78	1245	1322	AGGTTTTGACCTGATCGCTG	60.255	20	ATCCAAAATTAAAACCGGGG	59.889	20	174	1179	1352	CAGGTTTTGACCTGATCGCT	60.255	20	ATCCAAAATTAAAACCGGGG	59.889	20	175	1178	1352	AGGTTTTGACCTGATCGCTG	60.255	20	AATTAAAACCGGGGCTGAGT	59.835	20	168	1179	1346
F01_c2839/f1p0/1104	1	p1	(A)15	15	16	30	--
F01_c2844/f2p0/1166	1	p1	(T)10	10	87	96	CCACCATCAGAAAACCAAGG	60.345	20	AACGGGGAAAGAAGGAAAAA	59.918	20	105	55	159	CCACCATCAGAAAACCAAGG	60.345	20	AGCTGAGAGGGGGATAAGGA	60.169	20	256	55	310	ACCATCAGAAAACCAAGGCA	60.495	20	AACGGGGAAAGAAGGAAAAA	59.918	20	103	57	159
F01_c2844/f2p0/1166	2	p1	(A)22	22	1142	1163	--
F01_c2845/f1p1/1297	1	p3	(ATT)8	24	1274	1297	--
F01_c2851/f1p0/1316	1	p1	(T)10	10	237	246	TCGTTGGGTTCCTCTCTTTC	59.259	20	TGCGAAAAGAGTTTCCCTTG	60.357	20	280	64	343	AGTTCGATGTGCGCAGAGAT	60.977	20	TGCGAAAAGAGTTTCCCTTG	60.357	20	184	160	343	CGTTGGGTTCCTCTCTTTCC	60.988	20	TGCGAAAAGAGTTTCCCTTG	60.357	20	279	65	343
F01_c2861/f1p2/1524	1	p3	(CCA)5	15	1116	1130	ACCCCTACCACCCAAGAAAC	60.088	20	AATGAGGTGGTGGTGGAGAC	59.817	20	194	964	1157	CACCTCCTCCTCCTCACAAG	59.828	20	AATGAGGTGGTGGTGGAGAC	59.817	20	123	1035	1157	TCCTCCTCACAAGAAGCCAT	59.803	20	AATGAGGTGGTGGTGGAGAC	59.817	20	116	1042	1157
F01_c2875/f4p0/1775	1	p2	(CG)6	12	146	157	CCCTCTCCTTGATCCTTTCC	60.008	20	CCAGCTCCGAGAGAAGAAGA	59.82	20	236	108	343	CCCTCTCCTTGATCCTTTCC	60.008	20	TCCAGCTCCGAGAGAAGAAG	59.82	20	237	108	344	CCCTCTCCTTGATCCTTTCC	60.008	20	CTCCAGCTCCGAGAGAAGAA	59.82	20	238	108	345
F01_c2879/f1p2/1799	1	p2	(AT)10	20	1215	1234	ACCAATGGTCCACCCAAGTA	60.088	20	TGCAATTCTCCTTGACCTCC	60.195	20	218	1078	1295	AACCAGCTTCCACAGAGCAC	60.453	20	TGCAATTCTCCTTGACCTCC	60.195	20	238	1058	1295	ACCAATGGTCCACCCAAGTA	60.088	20	CTCCTTGACCTCCCGAATCT	60.586	20	211	1078	1288
F01_c2880/f3p3/1896	1	c	(A)13gagaaggaattttccttttttatttcctccccaccccccaaccggtttttttttggccttccttcatat(C)16	98	120	217	ATGCCTCCTCTCTCTCCCTC	59.913	20	GACAGTGACGGTGATGATGG	59.962	20	213	49	261	GAATGCCTCCTCTCTCTCCC	60.3	20	GACAGTGACGGTGATGATGG	59.962	20	215	47	261	ACGCAGAGTACATGGGGAAA	60.517	20	GACAGTGACGGTGATGATGG	59.962	20	254	8	261
F01_c2881/f2p1/1903	1	p1	(A)13	13	1795	1807	TGACGTGTGCCTATGGAAAA	60.111	20	ACGTGCAACAAAGAGAATAGG	57.05	21	268	1564	1831	CATGACGTGTGCCTATGGAA	60.539	20	ACGTGCAACAAAGAGAATAGG	57.05	21	270	1562	1831	TGACGTGTGCCTATGGAAAA	60.111	20	TTACGTGCAACAAAGAGAATAGG	58.515	23	270	1564	1833
F01_c2887/f1p1/1393	1	p1	(C)11	11	51	61	CAGTCCAGCGACATTGCTAA	60.011	20	TGATGGATCACCATCTTGGA	59.85	20	218	16	233	CAGTCCAGCGACATTGCTAA	60.011	20	GCCTCCACATCTCCAAGAAA	60.195	20	168	16	183	CAGTCCAGCGACATTGCTAA	60.011	20	AAAAAGGCCTCCACATCTCC	60.443	20	174	16	189
F01_c2894/f8p4/1904	1	p2	(AG)6	12	72	83	GGGACACCAAAACAAAAGAAA	58.96	21	ACAACAACAAGCCCATGTGA	60.008	20	111	1	111	AGGGACACCAAAACAAAAGAAA	59.886	22	ACAACAACAAGCCCATGTGA	60.008	20	112	0	111	GGGACACCAAAACAAAAGAAAA	60.229	22	ACAACAACAAGCCCATGTGA	60.008	20	111	1	111
F01_c2896/f2p0/1152	1	p1	(A)11	11	190	200	GCCACTTTACCTGGTCGAGA	60.255	20	GGAGTTCCGAATCTCTTCCC	60.015	20	174	92	265	TCGACGTTTTCTCTTGCTCA	59.716	20	GGAGTTCCGAATCTCTTCCC	60.015	20	232	34	265	GCCACTTTACCTGGTCGAGA	60.255	20	TGGATCGCACAGTGATTCAT	60.08	20	134	92	225
F01_c2896/f2p0/1152	2	p3	(ATC)6	18	617	634	ACCAGTCACGCCTATTCCAC	59.997	20	CTTAAGCCAAAGCTGGAACG	60.011	20	170	583	752	ACCAGTCACGCCTATTCCAC	59.997	20	GCCTTTCATGAGAATCCCAA	60.014	20	230	583	812	ACCAGTCACGCCTATTCCAC	59.997	20	TTGCCTTTCATGAGAATCCC	60.014	20	232	583	814
F01_c2904/f1p1/1267	1	p1	(T)15	15	1219	1233	TGTGTTGAACTCCATGAGGC	59.682	20	TGACGGTCCTATGAAGAATCAC	59.056	22	146	1117	1262	GCTGCTATTTTTGGATTGGG	59.547	20	TGACGGTCCTATGAAGAATCA	58.159	21	256	1007	1262	GCTGCTATTTTTGGATTGGG	59.547	20	TGACGGTCCTATGAAGAATCAC	59.056	22	256	1007	1262
F01_c2912/f1p2/1483	1	p1	(T)10	10	957	966	ATCAGCGTTGAAGGTGGAAA	60.636	20	CCCATCCTTCTTCACACACA	59.52	20	122	868	989	GAGGATCAGCGTTGAAGGTG	60.801	20	CCCATCCTTCTTCACACACA	59.52	20	126	864	989	CAGCAGTCGTCGCTGTTTAT	59.101	20	CCCATCCTTCTTCACACACA	59.52	20	279	711	989
F01_c2912/f1p2/1483	2	p1	(G)10	10	1131	1140	CGCTTGTGTGTGAAGAAGGA	60.025	20	ACCTTTGCAGATTCAGCCAC	60.263	20	238	966	1203	CGCTTGTGTGTGAAGAAGGA	60.025	20	CAGCCACAGAATTTGAACCA	59.691	20	225	966	1190	TCGCTTGTGTGTGAAGAAGG	60.025	20	CAGCCACAGAATTTGAACCA	59.691	20	226	965	1190
F01_c2917/f3p0/1182	1	p1	(T)10	10	263	272	CTTCAGCCACCTGCACAGTA	60.049	20	GTGAGGCAGATCGGAGAAAG	59.95	20	246	197	442	CTTCAGCCACCTGCACAGTA	60.049	20	GGAAAAGTGAAGGGGAAAGG	59.912	20	188	197	384	TCAGCCACCTGCACAGTAAC	59.905	20	GTGAGGCAGATCGGAGAAAG	59.95	20	244	199	442
F01_c2918/f4p2/1064	1	p1	(T)15	15	864	878	TGATCCAATCGTCCACAGAG	59.631	20	TCCCTTCAAACATATTTCCTCA	58.556	22	165	775	939	CTGATCCAATCGTCCACAGA	59.631	20	TCCCTTCAAACATATTTCCTCA	58.556	22	166	774	939	GTCAGCTGATCCAATCGTCC	60.633	20	TCCCTTCAAACATATTTCCTCA	58.556	22	171	769	939
F01_c2919/f1p0/1687	1	p3	(TCA)5	15	148	162	CCACACTAAACCACAACACCC	60.178	21	GGAAGTCGTGCCAAGGTAGA	60.255	20	273	20	292	CAGCAATAGGAAGTGGGTTTG	59.618	21	GGAAGTCGTGCCAAGGTAGA	60.255	20	240	53	292	CCACACTAAACCACAACACCC	60.178	21	ATGGAAGTCGTGCCAAGGTA	60.517	20	275	20	294
F01_c2928/f1p1/1591	1	p1	(A)11	11	7	17	--
F01_c2934/f1p3/1581	1	p2	(TC)6	12	135	146	TCTGAAAAGGTTCCCCTCCT	60.045	20	TGGAGGAGCCTAAGCAAAAA	59.953	20	116	110	225	TCTGAAAAGGTTCCCCTCCT	60.045	20	TTGGAGGAGCCTAAGCAAAA	59.953	20	117	110	226	CTGAAAAGGTTCCCCTCCTC	60.045	20	TGGAGGAGCCTAAGCAAAAA	59.953	20	115	111	225
F01_c2937/f1p3/1601	1	p1	(A)10	10	195	204	ACACCCTAATCCCAGATCCC	60.015	20	TACTGGACCACCCTGTGTGA	59.997	20	152	107	258	CCAGATCCCTCTCCAACAAA	60.042	20	TACTGGACCACCCTGTGTGA	59.997	20	141	118	258	ACACCCTAATCCCAGATCCC	60.015	20	GCTGTACTGGACCACCCTGT	60.033	20	156	107	262
F01_c2943/f1p0/1366	1	p1	(T)15	15	1277	1291	TTTGGGCCACAATGACAATA	59.786	20	AATGAACGGGAAAATGATCG	59.762	20	200	1141	1340	TTTGGGCCACAATGACAATA	59.786	20	CGGGAAAATGATCGATGAAG	60.405	20	194	1141	1334	AAAGCATGCCACAAGATTCA	59.276	20	AATGAACGGGAAAATGATCG	59.762	20	241	1100	1340
F01_c2946/f1p1/1702	1	p2	(TC)11	22	117	138	TTTCTTGAGCTGGAGAAGGC	59.694	20	GAGGTCAAAGGAATGCCAAA	60.051	20	187	7	193	TTTCTTGAGCTGGAGAAGGC	59.694	20	ATGTAGCAAGCGAGGGTCTG	60.419	20	216	7	222	GGAGGCGATCACAGAGTTTT	59.288	20	GAGGTCAAAGGAATGCCAAA	60.051	20	156	38	193
F01_c2948/f2p0/1377	1	p1	(C)13	13	56	68	CACCAGACAGAGAAGCAGTGA	59.19	21	TTTGAACCTTGGCCTCGTAG	60.241	20	213	23	235	TCACCAGACAGAGAAGCAGTG	59.19	21	TTTGAACCTTGGCCTCGTAG	60.241	20	214	22	235	CACCAGACAGAGAAGCAGTGA	59.19	21	AGCTTTTTGAACCTTGGCCT	60.242	20	218	23	240
F01_c2954/f1p1/1109	1	p3	(GGT)5	15	138	152	AGACGAAGCCAAGAGACGAG	59.745	20	AGGTGGTTGTGGAACAGAGG	60.002	20	212	95	306	ACCCTGGTGCACACTCTTTC	60.159	20	GGCGTTTTGTGAAATCTCGT	60.118	20	148	34	181	ACCCTGGTGCACACTCTTTC	60.159	20	AGGCGTTTTGTGAAATCTCG	60.249	20	149	34	182
F01_c2955/f4p4/1089	1	c	(CT)7agaaaataaaccaacaaataaacaacccttgtgggt(TTC)5	65	25	89	--
F01_c2955/f4p4/1089	2	p1	(T)10	10	891	900	CGAATTCACATCGGAAGGTT	59.933	20	TGCCCATTACATCAAATCCC	60.532	20	189	786	974	ATCGGAAGGTTGTGGAGATG	59.927	20	TGCCCATTACATCAAATCCC	60.532	20	180	795	974	CATCGGAAGGTTGTGGAGAT	59.927	20	TGCCCATTACATCAAATCCC	60.532	20	181	794	974
F01_c2958/f2p11/1172	1	c	(A)22gtcgtttcctcttattttctgcttctttgttttggaaaccacttctcc(CA)10	90	963	1052	TGTGCTGGACTATTGGCTTG	59.864	20	GGAACGATGACAGCAGGTTT	60.119	20	240	868	1107	TGTGCTGGACTATTGGCTTG	59.864	20	AGCCTTTTCAAAATGGAGCA	59.823	20	277	868	1144	TGTGCTGGACTATTGGCTTG	59.864	20	TATGGGAACGATGACAGCAG	59.673	20	244	868	1111
F01_c2973/f1p1/1855	1	p1	(T)14	14	2	15	--
F01_c2973/f1p1/1855	2	p2	(TG)11	22	1112	1133	CTTTCCTTCTTGCCCTTTCC	60.18	20	TATTGCTGCAGGACCAAACA	60.257	20	225	988	1212	CTTGCCCTTTCCCTTAAAGC	60.197	20	TATTGCTGCAGGACCAAACA	60.257	20	217	996	1212	CTTTCCTTCTTGCCCTTTCC	60.18	20	TCCCGAAGAAAGATGACAGC	60.34	20	248	988	1235
F01_c2975/f1p0/1890	1	p1	(A)10	10	748	757	TCTGCTTCCCCGATTGATAC	60.036	20	TCATCCCCACATGTTTCTGA	59.893	20	277	663	939	TAGGGAGATGGCATGTAGCC	60.059	20	TCATCCCCACATGTTTCTGA	59.893	20	239	701	939	TAGGGAGATGGCATGTAGCC	60.059	20	TTCCAGGAATCTGTCATCCC	59.862	20	252	701	952
F01_c2989/f1p5/1729	1	c	(CT)7g(TC)7	29	77	105	CAAAGGCCTTCTCCCTTCTT	59.821	20	TCCTCATCATCAGGTCCTCC	60.008	20	270	7	276	TAGCACCCGACACAAACTCA	60.301	20	TCCTCATCATCAGGTCCTCC	60.008	20	246	31	276	CAAAGGCCTTCTCCCTTCTT	59.821	20	TAGCGGTTTCTTGGTTTTCG	60.236	20	218	7	224
F01_c2989/f1p5/1729	2	p3	(CAG)5	15	749	763	GCCTGGAAAAGGTGTAACCA	59.971	20	GGGAGAAGCTCTGCACTTTG	60.134	20	245	580	824	TGGGTGCAAGATTGTTGGTA	59.964	20	GGGAGAAGCTCTGCACTTTG	60.134	20	170	655	824	ATCGGATTCGGAGGACTCTT	60.037	20	GGGAGAAGCTCTGCACTTTG	60.134	20	104	721	824
F01_c2989/f1p5/1729	3	p1	(T)18	18	1640	1657	GAGTCCTTCCAGTTCTTGCG	59.989	20	CGCGTGACTACGAGGCTATAA	60.423	21	183	1507	1689	ACACTATTGGTGGTGGGGAA	60.088	20	CGCGTGACTACGAGGCTATAA	60.423	21	129	1561	1689	GGGCGTGTCGGTACACTATT	59.882	20	CGCGTGACTACGAGGCTATAA	60.423	21	141	1549	1689
F01_c2994/f1p0/1774	1	p3	(TCT)8	24	156	179	CTGCAGGCTCAGACTCACTG	59.915	20	GATGATGATGACAACGACGC	60.088	20	272	23	294	CTGCAGGCTCAGACTCACTG	59.915	20	GGGTGATGATGATGACAACG	59.769	20	276	23	298	GGCTCAGACTCACTGCCTTT	59.604	20	GATGATGATGACAACGACGC	60.088	20	267	28	294
F01_c2994/f1p0/1774	2	p3	(TCT)8	24	392	415	ATCGCTGCTACCCATAATGC	60.088	20	TGGGCAAAACATGAGATGAA	60.049	20	269	333	601	GCGTCGTTGTCATCATCATC	60.088	20	TTCTTGCCTGCTTCCTCCTA	60.088	20	241	275	515	ATCGCTGCTACCCATAATGC	60.088	20	TTCTTGCCTGCTTCCTCCTA	60.088	20	183	333	515
F01_c2996/f1p0/1857	1	p2	(TC)6	12	4	15	--
F01_c2999/f2p1/1503	1	p2	(CT)6	12	21	32	--
F01_c3000/f2p2/1681	1	p1	(A)10	10	1043	1052	TGGGTTGGGACAAAAGAAAG	59.942	20	GGGGAATTCTTTCGCATTTT	60.26	20	201	949	1149	TGGGTTGGGACAAAAGAAAG	59.942	20	ATCATTTGCTACCAATGGGG	59.645	20	217	949	1165	GTGGGTTGGGACAAAAGAAA	59.807	20	GGGGAATTCTTTCGCATTTT	60.26	20	202	948	1149
F01_c3003/f2p0/1002	1	p3	(GAC)8	24	631	654	GGGCAGATGAGAATGGAGAA	60.158	20	CAGTGTATCTGGCGTGAGGA	59.855	20	265	556	820	GCGAAGGTCAAGATGACGAT	60.226	20	GGAGGCTTTCACTATTCCCC	59.903	20	200	604	803	GCGAAGGTCAAGATGACGAT	60.226	20	CAGTGTATCTGGCGTGAGGA	59.855	20	217	604	820
F01_c3005/f2p0/1485	1	c	(GAA)9ggtgacgatagt(GAA)5	54	130	183	AAGTCAATGAGTGCGAAGGG	60.255	20	AATACTTGCCGCGAAAGAGA	59.982	20	214	33	246	TCGCTTGATGAAGAGGATGA	59.476	20	AATACTTGCCGCGAAAGAGA	59.982	20	157	90	246	AAGTCAATGAGTGCGAAGGG	60.255	20	GAAATACTTGCCGCGAAAGA	60.343	20	216	33	248
F01_c3022/f2p0/1744	1	p1	(T)11	11	1635	1645	TACGCTGAAGGAGGCTCTGT	60.156	20	TTCCACTCAACTCTAAAGGGC	58.449	21	184	1502	1685	TACGCTGAAGGAGGCTCTGT	60.156	20	TTCCACTCAACTCTAAAGGGCT	59.411	22	184	1502	1685	GGCTCTGTGGAGATTCCTGA	60.349	20	TTCCACTCAACTCTAAAGGGC	58.449	21	172	1514	1685
F01_c3034/f1p3/1237	1	p1	(A)18	18	1026	1043	GTTGTGGGATGGGTGGTAAC	59.95	20	GAGGCTGCAACAGGAGAAAA	60.517	20	146	983	1128	GTTGTGGGATGGGTGGTAAC	59.95	20	GCTGCAACAGGAGAAAACCT	59.478	20	143	983	1125	GTTGTGGGATGGGTGGTAAC	59.95	20	AGGCTGCAACAGGAGAAAAC	59.478	20	145	983	1127
F01_c3036/f1p0/1209	1	p2	(CT)6	12	157	168	TCTCCTTTCTTTCAAGCCCA	59.926	20	TAGCAGCCACAACCACTCTG	60.049	20	131	133	263	TCTCCTTTCTTTCAAGCCCA	59.926	20	CAAAGTAGCAGCCACAACCA	59.904	20	136	133	268	TCTCCTTTCTTTCAAGCCCA	59.926	20	TGTCCCTCCGTCTCTTCAAC	60.238	20	183	133	315
F01_c3040/f2p0/1548	1	p2	(CT)13	26	29	54	AAGCAATCTAATCTCTCTTCAAGTCT	57.676	26	TGTGGGCATCTTTCATTTCA	60.049	20	251	0	250	AAGCAATCTAATCTCTCTTCAAGTCT	57.676	26	TACGATGTGGGCATCTTTCA	60.073	20	256	0	255	AAGCAATCTAATCTCTCTTCAAGTCT	57.676	26	ACGATGTGGGCATCTTTCAT	60.348	20	255	0	254
F01_c3049/f1p2/1391	1	p1	(T)12	12	42	53	GAGAGAGGAGCAAGGGTGTG	59.986	20	GGCACCAGAGTGTGACTGAA	59.872	20	243	15	257	GAGAGAGGAGCAAGGGTGTG	59.986	20	GAAGTGGCACCAGAGTGTGA	59.872	20	248	15	262	GAGAGAGGAGCAAGGGTGTG	59.986	20	CCAAAATGGAGGAGCAGAAA	60.184	20	125	15	139
F01_c3059/f1p1/1297	1	p2	(AG)11	22	40	61	CCCACGAGAGAGAGATCAGG	59.937	20	TTCATGGCCCTGACCTAAAC	59.933	20	154	2	155	CCCACGAGAGAGAGATCAGG	59.937	20	AGGAACCTTGCACAAGATGG	60.111	20	254	2	255	CCCACGAGAGAGAGATCAGG	59.937	20	TAAACTTGCCTTCACCAGCC	60.249	20	139	2	140
F01_c3059/f1p1/1297	2	p3	(CTT)5	15	1086	1100	GCAGGATTCAAACTCAAGGC	59.82	20	AGCAAGTCTCGCCTTCTAGC	58.986	20	168	1062	1229	TGACGAGAGCAGGATTCAAA	59.522	20	AGCAAGTCTCGCCTTCTAGC	58.986	20	176	1054	1229	GCAGGATTCAAACTCAAGGC	59.82	20	CACAAGTAGCAAGTCTCGCC	58.677	20	175	1062	1236
F01_c3085/f1p2/1679	1	p1	(G)12	12	1463	1474	TGACAGGAATTCAAGGTCCA	59.059	20	TCACAGATGTGCGGAACAAT	60.12	20	229	1402	1630	TGACAGGAATTCAAGGTCCA	59.059	20	AACTTTCAACATGGTTCGGG	59.83	20	252	1402	1653	GTGACAGGAATTCAAGGTCCA	59.958	21	TCACAGATGTGCGGAACAAT	60.12	20	230	1401	1630
F01_c3106/f3p1/1888	1	p3	(GAT)6	18	358	375	TACCAAGGGGATGAAATGGA	60.126	20	TTCCCTGGATATCCTTTCCC	60.089	20	199	252	450	TTTCCCACCGCAAAATAAAC	59.81	20	TTCCCTGGATATCCTTTCCC	60.089	20	259	192	450	GTTTTCCCACCGCAAAATAA	59.81	20	TTCCCTGGATATCCTTTCCC	60.089	20	261	190	450
F01_c3109/f1p0/1085	1	p3	(TTC)6	18	142	159	GACAGTAACAAGCAAGGGGC	59.74	20	CTTCCACGCTTGATTTCCAT	60.074	20	209	115	323	GACAGTAACAAGCAAGGGGC	59.74	20	TAGCTTGCAGCCTGGCTATT	60.138	20	250	115	364	GACAGTAACAAGCAAGGGGC	59.74	20	GTTGACGGAGGTGGAAACAT	59.827	20	131	115	245
F01_c3112/f1p4/1906	1	p1	(A)10	10	27	36	AAGACAGTCACAAAGCCAGTGA	59.953	22	AATTGGGACGATCGTAGTCG	59.955	20	220	2	221	GAAGACAGTCACAAAGCCAGTG	59.953	22	AATTGGGACGATCGTAGTCG	59.955	20	221	1	221	AAGACAGTCACAAAGCCAGTGA	59.953	22	GCTGATTGGATGGCAGGTAT	59.923	20	177	2	178
F01_c3113/f5p1/1456	1	c	(CT)16aaaatcatcaaaacaattttctcaatccgtgccgtgttattagcttctca(TCT)11	115	23	137	--
F01_c3117/f5p4/1242	1	c	(AG)9gggataagagaggtgcgtagtggtactacttattttcaagtattggagc(T)11	78	106	183	TCTCGCACTACTATTCCGCA	59.59	20	TTTCAGGTTCTGCTCCCATT	59.67	20	219	6	224	TCTCGCACTACTATTCCGCA	59.59	20	TTTTCAGGTTCTGCTCCCAT	59.67	20	220	6	225	TCTCGCACTACTATTCCGCA	59.59	20	CTTTTCAGGTTCTGCTCCCA	60.366	20	221	6	226
F01_c3117/f5p4/1242	2	p1	(T)15	15	1054	1068	TGATCCAATCGTCCACAGAG	59.631	20	TCCCTTCAAACATATTTCCTCA	58.556	22	165	965	1129	CTGATCCAATCGTCCACAGA	59.631	20	TCCCTTCAAACATATTTCCTCA	58.556	22	166	964	1129	GTCAGCTGATCCAATCGTCC	60.633	20	TCCCTTCAAACATATTTCCTCA	58.556	22	171	959	1129
F01_c3119/f1p0/1904	1	p1	(T)11	11	1759	1769	CGGGGGCTATAAATTCGTTT	60.161	20	GACCATCCACTTACACGGCT	59.997	20	228	1617	1844	CGGGGGCTATAAATTCGTTT	60.161	20	AGACCATCCACTTACACGGC	59.997	20	229	1617	1845	CGGGGGCTATAAATTCGTTT	60.161	20	CGTGGAGAGACCATCCACTT	60.112	20	236	1617	1852
F01_c3127/f1p11/1437	1	c	(T)15gcctataattatagtcactttcaagtttcttcatc(A)29	79	1238	1316	CCCTTTTGTCATTTTCAGGC	59.546	20	TTACATTTGCAGTGCTTGGC	59.879	20	222	1140	1361	TGAAAAATGAGGGTTTGGGA	60.28	20	CTTGCCAAGATTCGGTATCC	59.528	20	275	1068	1342	CCCTTTTGTCATTTTCAGGC	59.546	20	CTTGCCAAGATTCGGTATCC	59.528	20	203	1140	1342
F01_c3146/f2p1/1658	1	p2	(GA)15	30	9	38	--
F01_c3161/f8p2/1812	1	p3	(AAT)6	18	1771	1788	--
F01_c3172/f1p0/1044	1	p3	(AAG)5	15	217	231	GGTGGGAAATTGAAGCTGAA	60.051	20	TCTTCTACGCTTTGGCCAGT	60.015	20	146	162	307	GGGAAAGCTTTGGATGTGAA	60.051	20	TCTTCTACGCTTTGGCCAGT	60.015	20	125	183	307	AAGGGGAAAGCTTTGGATGT	59.94	20	TCTTCTACGCTTTGGCCAGT	60.015	20	128	180	307
F01_c3173/f2p0/1518	1	c	(T)20aactttttgctttggctgctgctgggctcgctc(TCT)5ggtttagggtttattattggtggattgattgaattattataaggg(GA)12	137	64	200	ATTCAAAGACCACCCCCTCT	59.795	20	TCCAAATCCATCTCTCCTGG	60.003	20	225	35	259	ATTCAAAGACCACCCCCTCT	59.795	20	GCAGGTGCTGTCCTTCTTTC	59.997	20	263	35	297	TGTATTCAAAGACCACCCCC	59.647	20	TCCAAATCCATCTCTCCTGG	60.003	20	228	32	259
F01_c3181/f11p0/1863	1	p4	(AGCC)5	20	35	54	ACTAGACTGGACTAAAACAGACTGC	57.477	25	AGCTGAACGACAGGCTCCTA	60.156	20	191	5	195	ACTAGACTGGACTAAAACAGACTGC	57.477	25	AAGAAGGCAACGAGGATGAA	59.813	20	137	5	141	ACTAGACTGGACTAAAACAGACTGC	57.477	25	CAGTTCTCCGGCTCAAATTC	59.813	20	167	5	171
F01_c3187/f2p2/1706	1	p2	(CT)6	12	25	36	TTCCATTTCCAAATACACGTT	57.035	21	GCAGAGGAAGAGAGCGAGAG	59.579	20	208	1	208	TTCCATTTCCAAATACACGTT	57.035	21	AGCAGAGGAAGAGAGCGAGA	59.579	20	209	1	209	TTCCATTTCCAAATACACGTT	57.035	21	ACAGCAGAGGAAGAGAGCGA	60.431	20	211	1	211
F01_c3189/f2p0/1119	1	p2	(AT)6	12	12	23	--
F01_c3189/f2p0/1119	2	p1	(T)10	10	1110	1119	--
F01_c3190/f3p0/1267	1	p1	(T)13	13	69	81	ATTGGCTCTAAGCACACGCT	60.044	20	TAGCAAATGGGAACCCAAGA	60.439	20	224	2	225	ATTGGCTCTAAGCACACGCT	60.044	20	GAAGCTCGACATCTCTCCCA	60.497	20	121	2	122	ATTGGCTCTAAGCACACGCT	60.044	20	TGGAAGCTCGACATCTCTCC	60.497	20	123	2	124
F01_c3192/f1p0/1201	1	p3	(GCC)5	15	376	390	ACCACAGAAATGCATCCACA	59.967	20	CATGGGAATAATAATGGCCG	59.998	20	239	321	559	ACCACAGAAATGCATCCACA	59.967	20	GGTAGGAACTGTGGTGGTGG	60.275	20	105	321	425	ACCACAGAAATGCATCCACA	59.967	20	TAATTGGATTCGGGATTTGG	59.593	20	188	321	508
F01_c3196/f1p0/1569	1	p1	(T)15	15	1517	1531	--
F01_c3205/f1p1/1315	1	p1	(T)13	13	1051	1063	GGAACCTATCCTCCTCCACC	59.755	20	CGCATTTAATTCAACCAGCC	60.456	20	165	954	1118	GGAACCTATCCTCCTCCACC	59.755	20	GCATTTAATTCAACCAGCCG	60.456	20	164	954	1117	GGAACCTATCCTCCTCCACC	59.755	20	TGTTTTTGAACTGGTCGCCT	60.668	20	187	954	1140
F01_c3222/f1p5/1644	1	p1	(A)24	24	1594	1617	CATGGTGATTGTAGCCATGC	59.955	20	ggcccTTATATCAACGCAGA	60.06	20	158	1483	1640	TGCTCTTCAGAGCCCTTGAT	60.096	20	ggcccTTATATCAACGCAGA	60.06	20	141	1500	1640	GCCCTTGATTGATTCGGTTA	59.901	20	ggcccTTATATCAACGCAGA	60.06	20	130	1511	1640
F01_c3226/f2p1/1263	1	p2	(CA)7	14	118	131	AGTGGCTGCAAAACCATACC	60	20	TGGAAGCTTCTTCTGTTGGG	60.366	20	188	23	210	GACATCTGAGTGGCTGCAAA	59.992	20	TGGAAGCTTCTTCTGTTGGG	60.366	20	196	15	210	TGAGTGGCTGCAAAACCATA	60.257	20	TGGAAGCTTCTTCTGTTGGG	60.366	20	190	21	210
F01_c3229/f1p1/1065	1	p3	(GAT)5	15	983	997	CAATGGATCGCATGATGAAC	59.89	20	CGTCACTGGGCTTTTTGTTT	60.147	20	234	790	1023	AATGGATCGCATGATGAACA	59.89	20	CGTCACTGGGCTTTTTGTTT	60.147	20	233	791	1023	CAATGGATCGCATGATGAAC	59.89	20	CCATGACGTGAAGGGAAAAT	59.79	20	260	790	1049
F01_c3243/f1p1/1712	1	p1	(T)10	10	148	157	TCCAAATTCGTCTCCTCCAC	60.05	20	TGGAGGATTGCTCTTTGCTT	59.955	20	274	54	327	TCCAAATTCGTCTCCTCCAC	60.05	20	TTTTTGCTTTCCGTTGCTTT	59.868	20	179	54	232	TCCAAATTCGTCTCCTCCAC	60.05	20	CCGTTGCTTTCCTGTCTTTC	59.853	20	169	54	222
F01_c3243/f1p1/1712	2	p1	(T)14	14	1465	1478	GATTGCTGCTCGTGATTGAA	59.955	20	ACCAGTCTCCTTGACCGATG	60.112	20	168	1341	1508	GATTGCTGCTCGTGATTGAA	59.955	20	CCAGTCTCCTTGACCGATGT	60.112	20	167	1341	1507	GATTGCTGCTCGTGATTGAA	59.955	20	CACCAGTCTCCTTGACCGAT	60.112	20	169	1341	1509
F01_c3252/f1p0/1917	1	c	(CCTC)6cc(GTGA)5	46	95	140	GGGAAAGGAGTGGGAGAAAA	60.414	20	AAGTCCCTACCTGAGCAGCA	60.012	20	224	33	256	AGAAAAGGGGGAAAGGAGTG	59.548	20	AAGTCCCTACCTGAGCAGCA	60.012	20	232	25	256	GGGAAAGGAGTGGGAGAAAA	60.414	20	ATGTGATAGGGCACCGACAT	60.226	20	195	33	227
F01_c3254/f4p3/2003	1	p1	(T)11	11	258	268	CCCAGGTTCTTCATTCCCTT	60.298	20	CCAAACGAAGCATAACCCAT	59.823	20	195	116	310	CCATTCTCGTCCACCAAATC	60.317	20	CCAAACGAAGCATAACCCAT	59.823	20	236	75	310	CTCCCCAGGTTCTTCATTCC	60.822	20	CCAAACGAAGCATAACCCAT	59.823	20	198	113	310
F01_c3254/f4p3/2003	2	p2	(AG)7	14	823	836	GGCAACGGAGCTTACAAAAG	59.883	20	TTTCTTGTCGAATCAAGGGG	60.044	20	167	788	954	GGCAACGGAGCTTACAAAAG	59.883	20	AACGAAGGGTTATCCGCTCT	60.096	20	141	788	928	GGCAACGGAGCTTACAAAAG	59.883	20	GCTTGCCTCTCAAGATCAGG	60.096	20	249	788	1036
F01_c3254/f4p3/2003	3	p1	(A)11	11	1896	1906	CCCCCAAGAATCACTGCTAA	60.066	20	gggAGAAGCAACACAGAAAAA	59.345	21	205	1798	2002	TAACCAATGAATCCCTTGCC	59.762	20	gggAGAAGCAACACAGAAAAA	59.345	21	188	1815	2002	AATGAATCCCTTGCCGTGTA	60.331	20	gggAGAAGCAACACAGAAAAA	59.345	21	183	1820	2002
F01_c3261/f3p0/1119	1	p2	(AC)7	14	163	176	ACAAAGCCTTCTCCGATTGA	59.813	20	ATCCAAGTAGCGAGAGGCAA	59.978	20	248	101	348	ACAAAGCCTTCTCCGATTGA	59.813	20	AATCCAAGTAGCGAGAGGCA	59.978	20	249	101	349	GACAAAGCCTTCTCCGATTG	59.813	20	ATCCAAGTAGCGAGAGGCAA	59.978	20	249	100	348
F01_c3262/f1p0/1300	1	c	(A)14gcgctcttttggtctcttaattttt(TTC)6	57	97	153	CCCTTCTCTTTCTCCCCTTC	59.252	20	CACGCCATCATCATCTGTTC	60.08	20	196	35	230	CCCTTCTCTTTCTCCCCTTC	59.252	20	ACGCCATCATCATCTGTTCA	60.08	20	195	35	229	CCCCTTCTCTTTCTCCCCTT	60.908	20	CACGCCATCATCATCTGTTC	60.08	20	197	34	230
F01_c3262/f1p0/1300	2	p3	(AGG)5	15	259	273	TGGAGTTGTTGGGATTTGTG	59.389	20	TTTGCGCTGAAATTGTCAAA	60.369	20	275	229	503	TGGAGTTGTTGGGATTTGTG	59.389	20	TTGCGCTGAAATTGTCAAAA	60.369	20	274	229	502	GAACAGATGATGATGGCGTG	60.08	20	GTAGGGAAGGTGTTGCTGGT	59.065	20	254	211	464
F01_c3276/f1p1/1620	1	p1	(T)11	11	1488	1498	CGCATGCAAGTGATTCTGAT	59.83	20	CGATCGAACCAGATAAATGACA	59.96	22	189	1425	1613	CATCATTCTGCTTATGGGGG	60.288	20	CGATCGAACCAGATAAATGACA	59.96	22	230	1384	1613	CCATCATTCTGCTTATGGGG	60.288	20	CGATCGAACCAGATAAATGACA	59.96	22	231	1383	1613
F01_c3278/f3p2/1974	1	p2	(GA)8	16	47	62	CGTTCAAATTTCACAGAGCG	59.464	20	GTTGTTGGGGTTTTTGGTTG	60.103	20	141	2	142	CGTTCAAATTTCACAGAGCG	59.464	20	TGTTGTTGGGGTTTTTGGTT	60.103	20	142	2	143	CGTTCAAATTTCACAGAGCG	59.464	20	GTTGCTGTTGTTGGGGTTTT	59.875	20	147	2	148
F01_c3284/f5p5/1212	1	p3	(TTC)6	18	354	371	GACAGTAACAAGCAAGGGGC	59.74	20	TCCTCCCTACAACCGTTGAC	59.966	20	145	327	471	TTCAAAGTGATGGAGGCACA	60.24	20	TGATTCAGTGGTGCCAAAAA	60.088	20	279	126	404	GACAGTAACAAGCAAGGGGC	59.74	20	CTTCCACGCTTGATTTCCAT	60.074	20	210	327	536
F01_c3288/f1p0/1867	1	p3	(ATT)9	27	1841	1867	--
F01_c3300/f6p2/1534	1	p1	(A)15	15	41	55	CCATAAGGCAAACAGAACGC	60.637	20	TGACACAGTCTGGCTCCTTG	60.022	20	166	6	171	CCATAAGGCAAACAGAACGC	60.637	20	CCGATCTGTCGAGGAACAAT	60.073	20	100	6	105	CCATAAGGCAAACAGAACGC	60.637	20	GCTCAGGAACCCCATTGATA	59.894	20	268	6	273
F01_c3306/f3p0/1315	1	p1	(T)12	12	1113	1124	GTGTGCTTGTTGATGGGTTG	60.008	20	CATGGAGACAAATCTCGCAA	59.799	20	243	994	1236	TTGGTTTATGTTTGGCAGCA	60.111	20	CATGGAGACAAATCTCGCAA	59.799	20	199	1038	1236	AGAGCACCTTGACAAAGGGA	59.844	20	CATGGAGACAAATCTCGCAA	59.799	20	166	1071	1236
F01_c3307/f3p1/1522	1	p1	(A)10	10	727	736	CCTGCAGAGGGTGTTGATCT	60.261	20	GTCGCTTTGGTCGTATCCAT	59.962	20	262	653	914	GGTGCTAATGAGGTTCCTGC	59.7	20	GTCGCTTTGGTCGTATCCAT	59.962	20	277	638	914	CCTGCAGAGGGTGTTGATCT	60.261	20	TTGGTCGTATCCATGAGGGT	60.195	20	256	653	908
F01_c3308/f1p2/1782	1	p1	(C)14	14	1710	1723	TTTTATAGGCCAAGGACCGA	59.542	20	TCCAAGCAATATGTTCCATCC	59.776	21	235	1524	1758	TTTATAGGCCAAGGACCGAA	59.542	20	CCAAGCAATATGTTCCATCCA	60.706	21	233	1525	1757	TTTTATAGGCCAAGGACCGA	59.542	20	CCAAGCAATATGTTCCATCCA	60.706	21	234	1524	1757
F01_c3310/f1p0/1266	1	p3	(TTC)5	15	966	980	CCCTACACACTTCGTGGCTT	60.171	20	CTCTGTTTGGCCTATGGAGC	59.836	20	240	882	1121	CCCTACACACTTCGTGGCTT	60.171	20	GGGTTCCAGGAATGGTTCTT	60.169	20	260	882	1141	CCCTACACACTTCGTGGCTT	60.171	20	AGGGTTCCAGGAATGGTTCT	59.795	20	261	882	1142
F01_c3311/f1p0/1169	1	p3	(GCA)5	15	648	662	CCGGAGGTTTTTAGGGGTAA	60.17	20	CCACGTCGATGACTTCAATG	60.112	20	225	612	836	TTTAGGGGTAAGGAGGTGGG	60.172	20	CCACGTCGATGACTTCAATG	60.112	20	216	621	836	TAGGGGTAAGGAGGTGGGTC	60.183	20	CCACGTCGATGACTTCAATG	60.112	20	214	623	836
F01_c3322/f1p0/1543	1	p1	(A)12	12	151	162	TTTTGAAGATTTGGCTTGGG	60.046	20	CTGCTGGCTACCTTGGCTAT	59.499	20	245	36	280	TTTTGAAGATTTGGCTTGGG	60.046	20	ACTTCTGCTGGCTACCTTGG	59.496	20	249	36	284	ATTTGGCTTGGGCTCTTTCT	60.208	20	CTGCTGGCTACCTTGGCTAT	59.499	20	237	44	280
F01_c3330/f1p0/1363	1	p1	(T)10	10	1350	1359	--
F01_c3340/f1p1/1120	1	p2	(CT)6	12	30	41	TCTGTCTGTCTCTCTCCCCTC	58.548	21	ATCCTGTCTCATCGTGGTCC	59.928	20	184	6	189	TCTGTCTGTCTCTCTCCCCTC	58.548	21	AGCTTGGCATCCTGTCTCAT	59.834	20	192	6	197	TCTGTCTGTCTCTCTCCCCTC	58.548	21	AGCTGCACTTCCAAAGAAGC	59.763	20	249	6	254
F01_c3346/f1p6/1751	1	p3	(CAG)5	15	864	878	ACCACCACAAAACTTCCAGC	60.012	20	CTTGTGGATGACATGGTTGG	59.806	20	174	805	978	CTTCCAGCTTCTCCAACAGC	60.134	20	CTTGTGGATGACATGGTTGG	59.806	20	162	817	978	CTTCCAGCTTCTCCAACAGC	60.134	20	TTGTGGATGACATGGTTGGT	59.656	20	161	817	977
F01_c3351/f1p2/1459	1	p1	(T)10	10	1303	1312	AGGGGCAGAACATTTACCCT	59.827	20	CTTCCAAGGCCATTTGTGTT	59.971	20	118	1279	1396	CAAAGCATGTGGGATTGCTA	59.688	20	CTTCCAAGGCCATTTGTGTT	59.971	20	180	1217	1396	GCATGTGGGATTGCTACAAA	59.548	20	CTTCCAAGGCCATTTGTGTT	59.971	20	176	1221	1396
F01_c3368/f2p1/1659	1	p2	(TC)8	16	33	48	--
F01_c3368/f2p1/1659	2	p3	(GAT)8	24	1520	1543	GAGGGGGCATTTGGTTTTAC	60.542	20	GTGAGCTTCCACCATCCACT	60.12	20	217	1381	1597	GAGGGGGCATTTGGTTTTAC	60.542	20	GAGCTTCCACCATCCACTGT	60.12	20	215	1381	1595	GGGGCATTTGGTTTTACAAG	59.315	20	GTGAGCTTCCACCATCCACT	60.12	20	214	1384	1597
F01_c3376/f2p0/1340	1	p2	(TA)6	12	135	146	CGAAACACACAAACCCCTCT	60.005	20	GTAAGAACGGGTGTCACGGT	59.891	20	230	84	313	CGAAACACACAAACCCCTCT	60.005	20	TGCCTTGGCATTGTTGTTTA	60.111	20	124	84	207	CGAAACACACAAACCCCTCT	60.005	20	GTCACGGTGGAGATCTTCGT	60.12	20	218	84	301
F01_c3380/f1p1/1644	1	p1	(A)10	10	894	903	TTGCTACGGATCGCTCTCTT	60.118	20	AGGCCAAAATTTCACAATCG	59.938	20	249	680	928	TTGCTACGGATCGCTCTCTT	60.118	20	TGACAGGCCAAAATTTCACA	60.088	20	253	680	932	TGGTTGGATTTGTGGGCTAT	60.192	20	TAGTGGGGCAAAACCTGAAC	59.971	20	248	813	1060
F01_c3383/f2p0/1498	1	p1	(T)12	12	1259	1270	CAATGGTGTGCATGCCTAAG	60.134	20	TCTGCCATTCCTCTCAAAGC	60.483	20	167	1207	1373	ACCAGAATGGAAATGCAACC	59.797	20	TCTGCCATTCCTCTCAAAGC	60.483	20	228	1146	1373	ACACGCTCACAAGATTCCCT	59.727	20	TCTGCCATTCCTCTCAAAGC	60.483	20	275	1099	1373
F01_c3388/f1p1/1246	1	p3	(CCT)5	15	994	1008	CAGGTGAATGGGGTAGCACT	59.989	20	GAATTTAAACGTCCCAGCCA	59.938	20	225	814	1038	CAGGTGAATGGGGTAGCACT	59.989	20	TGAATTTAAACGTCCCAGCC	59.938	20	226	814	1039	GCCAATTTCTTCCCAGAACA	60.051	20	GAATTTAAACGTCCCAGCCA	59.938	20	154	885	1038
F01_c3389/f1p1/1316	1	p3	(AGG)5	15	746	760	GAAGAAGAAATAGCGCGTCG	60.117	20	ATCTCCCAAAAACCAAACCC	60.032	20	236	647	882	GAAGAAGAAATAGCGCGTCG	60.117	20	GTCTCCCTGATCCCAACAGA	60.048	20	277	647	923	GAAGAAGAAATAGCGCGTCG	60.117	20	GAGTCTCCCTGATCCCAACA	60.048	20	279	647	925
F01_c3397/f1p1/1259	1	p3	(ACA)7	21	841	861	CTTTTGCTCCCCATTTTTCA	60.046	20	AGGATTCCAAGTTGCCCTCT	60.074	20	174	806	979	TTTGCTCCCCATTTTTCATC	59.878	20	AGGATTCCAAGTTGCCCTCT	60.074	20	172	808	979	AATGATGCCAATTTCCCGTA	60.153	20	AGGATTCCAAGTTGCCCTCT	60.074	20	223	757	979
F01_c3397/f1p1/1259	2	p2	(TA)7	14	1232	1245	--
F01_c3399/f1p0/1962	1	p3	(TAT)7	21	99	119	CTCCCCTAACAGCTTGCTTG	60.008	20	GGAAGCAAAAGCAATTCAGC	59.967	20	137	31	167	CTCCCCTAACAGCTTGCTTG	60.008	20	GCAAAAGCAATTCAGCATCA	59.96	20	133	31	163	CTCCCCTAACAGCTTGCTTG	60.008	20	GCAGGGTTGTCCTCCATTTA	59.933	20	175	31	205
F01_c3405/f3p2/1667	1	p2	(AG)6	12	1129	1140	ATAGCCCAGCAGCTTCAAAA	59.982	20	CTTGGCCAGTGACTCTGTGA	60.022	20	233	1076	1308	ATAGCCCAGCAGCTTCAAAA	59.982	20	TCTTGGCCAGTGACTCTGTG	60.022	20	234	1076	1309	CAGCAGCTTCAAAAACACCA	60.027	20	CTTGGCCAGTGACTCTGTGA	60.022	20	227	1082	1308
F01_c3409/f1p1/1097	1	p2	(CT)6	12	110	121	TTCGCCTTTGCTTTGTTTTT	59.868	20	TGGACTTACCAGCACCAACA	60.152	20	235	44	278	TTCGCCTTTGCTTTGTTTTT	59.868	20	CCGAGAAGCACCAATTTAGC	59.845	20	212	44	255	TTCGCCTTTGCTTTGTTTTT	59.868	20	TTTCCAGTGGTGGCCATAAT	60.192	20	179	44	222
F01_c3411/f1p2/1915	1	p2	(AG)8	16	196	211	TCCAAGCGCAGAAGCATATT	60.876	20	TATCCTCCTCCCTGACCCTT	59.89	20	204	42	245	CCAAGCGCAGAAGCATATTA	59.077	20	TATCCTCCTCCCTGACCCTT	59.89	20	203	43	245	TCCAAGCGCAGAAGCATATT	60.876	20	GATATCCTCCTCCCTGACCC	59.714	20	206	42	247
F01_c3412/f2p3/1553	1	p2	(AG)6	12	52	63	AAAGAGCAGGTCTCGTGTGC	60.599	20	TCAAAAGCCACAAAACCACA	60.127	20	259	8	266	GTGCGGAAAACAGGAGTGAC	60.7	20	TCAAAAGCCACAAAACCACA	60.127	20	243	24	266	AAAGAGCAGGTCTCGTGTGC	60.599	20	TCCAAAACCCCATTTGTCTC	59.767	20	211	8	218
F01_c3415/f1p2/1319	1	p1	(A)16	16	17	32	--
F01_c3420/f2p1/1415	1	p2	(TC)13	26	17	42	--
F01_c3421/f1p4/1153	1	p1	(A)40	40	1079	1118	TCAAAACCAGAGGGAACTGG	60.081	20	ccaaAGTGGTATCAACGCAG	59.195	20	270	873	1142	TGCGCCTAGTTTCCTTCAAT	59.845	20	ccaaAGTGGTATCAACGCAG	59.195	20	165	978	1142	ATGCGCCTAGTTTCCTTCAA	59.845	20	ccaaAGTGGTATCAACGCAG	59.195	20	166	977	1142
F01_c3422/f1p2/1555	1	p2	(TC)6	12	26	37	ACAACGAGGAGAACCCCAG	60.096	19	CCACGTGAGAAGGCATCTTT	60.255	20	223	2	224	ACAACGAGGAGAACCCCAG	60.096	19	AGATCCACGTGAGAAGGCAT	59.685	20	227	2	228	ACAACGAGGAGAACCCCAG	60.096	19	TTTTGAAAGGGATTTTCGGA	59.497	20	194	2	195
F01_c3424/f1p0/1610	1	p2	(CT)6	12	270	281	CTCTACCACCCTCTCCCTCC	60.066	20	TAGAGAGGGATTTGAGGGCA	59.767	20	273	33	305	CACCTCTCCAACTGCTCCTC	59.986	20	TGCAAGTGAAAGAACGGAGA	59.566	20	151	245	395	TCACCTCTCCAACTGCTCCT	59.986	20	TGCAAGTGAAAGAACGGAGA	59.566	20	152	244	395
F01_c3424/f1p0/1610	2	p1	(T)11	11	1569	1579	GTGGGTTATTCTTCGCTGCT	59.34	20	TCAAACATACGTCGAATTAACGA	59.545	23	194	1415	1608	CTGCTTTGATCATTGGATGG	59.075	20	TCAAACATACGTCGAATTAACGA	59.545	23	179	1430	1608	TTCTTCGCTGCTTTGATCATT	59.974	21	TCAAACATACGTCGAATTAACGA	59.545	23	186	1423	1608
F01_c3435/f1p0/1281	1	p1	(A)12	12	1242	1253	CATAAGAAGCTGGCGATGGT	60.235	20	CAACACAATATGCACTTCCCA	59.454	21	166	1115	1280	GAGCATAAGAAGCTGGCGAT	59.579	20	CAACACAATATGCACTTCCCA	59.454	21	169	1112	1280	TGGGAGCATGAGTAGGGTTT	59.55	20	CAACACAATATGCACTTCCCA	59.454	21	138	1143	1280
F01_c3446/f3p0/1465	1	p2	(CT)7	14	22	35	ACACTACTCTCTGCCCGCT	57.623	19	GTTCGCTTGCCTTTTCAGAC	60	20	233	0	232	ACACTACTCTCTGCCCGCT	57.623	19	TCTCCCTTGGTTTTCCTGTG	60.081	20	186	0	185	ACACTACTCTCTGCCCGCT	57.623	19	TGTCTCCCTTGGTTTTCCTG	60.081	20	188	0	187
F01_c3446/f3p0/1465	2	p1	(T)16	16	275	290	GTCTGAAAAGGCAAGCGAAC	60	20	TAACTTGGCCTCCAAACACC	59.971	20	251	213	463	GTCTGAAAAGGCAAGCGAAC	60	20	GGCCTCCAAACACCACTTTA	59.971	20	245	213	457	GTCTGAAAAGGCAAGCGAAC	60	20	GGTAACTTGGCCTCCAAACA	59.971	20	253	213	465
F01_c3447/f1p3/1247	1	p1	(T)14	14	29	42	--
F01_c3448/f3p0/1364	1	p3	(CAC)8	24	302	325	GAACACGAGGGTGTACGGTT	59.891	20	TGGGATCGGAGACTTGATTC	60.011	20	262	276	537	AACACGAGGGTGTACGGTTC	59.891	20	TGGGATCGGAGACTTGATTC	60.011	20	261	277	537	GAACACGAGGGTGTACGGTT	59.891	20	CGGAGACTTGATTCCGAGAG	59.943	20	256	276	531
F01_c3448/f3p0/1364	2	p1	(A)11	11	1292	1302	TATGGCTGTGGAAGTGTGGA	60.112	20	GGGAATGCATAGCAGGAACA	61.003	20	203	1141	1343	GAATCCGTTGAAGCCATGTT	59.939	20	TTATTGGGGAATGCATAGCAG	59.936	21	249	1101	1349	AGGAAGTTCGCAGTTCGAGA	60.134	20	GGGAATGCATAGCAGGAACA	61.003	20	261	1083	1343
F01_c3457/f2p2/1878	1	p3	(AAG)5	15	1549	1563	ACGAAACATCGGAAACCTTG	59.971	20	AGATTAGGCAGACCCTGTGC	59.313	20	268	1323	1590	CACGAAACATCGGAAACCTT	59.971	20	AGATTAGGCAGACCCTGTGC	59.313	20	269	1322	1590	CAGTTCATGGCTACACTCGG	59.314	20	AACAAAGCCAGCGTGATCTT	59.882	20	262	1497	1758
F01_c3459/f4p1/1140	1	p5	(AATCT)5	25	2	26	--
F01_c3482/f8p0/1706	1	p1	(A)10	10	1494	1503	GAGCAAGACCCCAACAAAAA	60.088	20	TCTTGAAACCTTGCCCAAAC	60.088	20	245	1412	1656	GAGCAAGACCCCAACAAAAA	60.088	20	GTCTTGAAACCTTGCCCAAA	60.088	20	246	1412	1657	ATAGTCAGCTGGGCAGGAAA	59.836	20	TCTTGAAACCTTGCCCAAAC	60.088	20	194	1463	1656
F01_c3492/f1p4/1987	1	p3	(AAT)6	18	1901	1918	--
F01_c3496/f2p1/1450	1	p1	(A)10	10	85	94	CTCGATCGTTCCTCCATCTC	59.761	20	AAGATGGGGAGGTGGTTAGG	60.183	20	104	41	144	TCTTTTCCTCCTCCAAACCC	60.414	20	AAGAGAGAGTGGCTGACCGA	60.135	20	229	14	242	TCTTTTCCTCCTCCAAACCC	60.414	20	GAAGAGAGAGTGGCTGACCG	60.135	20	230	14	243
F01_c3497/f1p0/1243	1	p1	(A)11	11	4	14	--
F01_c3498/f1p0/1312	1	p1	(T)10	10	401	410	GCAGTGAGTTCAAGTGCTGG	59.622	20	TAGCATCCCTCGTTGTGTCA	60.263	20	262	266	527	TCACCTGATGATGGAGATGG	59.425	20	ACGTCAATTCCCACATGGTT	60.096	20	194	374	567	GTGAGTTCAAGTGCTGGACG	59.467	20	TAGCATCCCTCGTTGTGTCA	60.263	20	259	269	527
F01_c3512/f1p0/1362	1	p1	(A)13	13	88	100	GAAGAGGCGTATGAAATGACAA	59.229	22	TCTCATCACCGCATCCATAA	60.033	20	228	42	269	GAAGAGGCGTATGAAATGACAA	59.229	22	TTCTCATCACCGCATCCATA	60.033	20	229	42	270	GAAGAGGCGTATGAAATGACAA	59.229	22	TCATCACCGCATCCATAAAA	59.891	20	226	42	267
F01_c3519/f1p1/1342	1	p3	(GAG)5	15	731	745	TGATGGAGAGATGGGGAAAG	60.003	20	GTAGCAGACAGGCCCACAAT	60.142	20	161	656	816	CTTGATGGAGAGATGGGGAA	60.003	20	GTAGCAGACAGGCCCACAAT	60.142	20	163	654	816	AGAGAGACCCAGTTGCCTGA	59.986	20	GTAGCAGACAGGCCCACAAT	60.142	20	141	676	816
F01_c3521/f5p3/1886	1	p3	(ATC)5	15	199	213	CCATCAGCAAAAAGAGCACA	59.988	20	CAGACGAAGATGACGACGAC	59.42	20	206	39	244	ACGGAACCATCAGCAAAAAG	60.11	20	CAGACGAAGATGACGACGAC	59.42	20	212	33	244	GATGACAATAATGGGGCTCG	60.296	20	TCTACCACCCTCCTCTTCCC	60.447	20	201	154	354
F01_c3529/f9p4/1118	1	p1	(T)15	15	29	43	GCGTCACACTAACACATGCTC	59.384	21	ATCATGAAAGAGGGACGTGG	59.927	20	118	4	121	GCGTCACACTAACACATGCTC	59.384	21	CTCTACAGTTCGTGCGCTTG	59.805	20	239	4	242	GCGTCACACTAACACATGCTC	59.384	21	CCTCTACAGTTCGTGCGCTT	60.592	20	240	4	243
F01_c3535/f1p0/1758	1	p3	(CGG)5	15	333	347	AAGTTCATGTTGGCTTTGGG	59.971	20	CTGACAAGGGAAGGGGATCT	60.447	20	225	160	384	CCAACACCATCAAGCATCAC	59.967	20	CTGACAAGGGAAGGGGATCT	60.447	20	278	107	384	CACCAACACCATCAAGCATC	59.967	20	CTGACAAGGGAAGGGGATCT	60.447	20	280	105	384
F01_c3543/f3p0/1059	1	p3	(AAG)6	18	1	18	--
F01_c3549/f2p0/1820	1	p3	(TGA)5	15	1684	1698	GGTGAAAGTAGTGACGGGGA	59.966	20	CCACTGTCAAACACGTACAAAAA	59.984	23	175	1624	1798	CGAGCAGGATGATGATGAAA	59.756	20	CCACTGTCAAACACGTACAAAAA	59.984	23	143	1656	1798	ATCTGCAACAACTCTTGGGC	60.263	20	CCACTGTCAAACACGTACAAAAA	59.984	23	240	1559	1798
F01_c3565/f1p0/1053	1	c*	(AG)7atagat(AG)13(AGA)5*	59	124	182	GCATCGTCAACACGAAGAAA	59.847	20	ATGCTGGTCATCGATCCTTC	60.042	20	144	95	238	GCATCGTCAACACGAAGAAA	59.847	20	GCTCCCATTATGCTGGTCAT	59.923	20	153	95	247	GCATCGTCAACACGAAGAAA	59.847	20	AGCTGGTTCTGCTCCCATTA	59.836	20	163	95	257
F01_c3574/f1p3/1789	1	p2	(CT)9	18	40	57	--
F01_c3579/f1p1/1449	1	p2	(AT)8	16	1252	1267	GGATGGCGTCAACTTGCTAT	60.103	20	ACATTGAGGTACGAGGACCG	59.989	20	173	1158	1330	GGATGGCGTCAACTTGCTAT	60.103	20	CATTGAGGTACGAGGACCGT	59.989	20	172	1158	1329	CGCTGCCTCATATTCATCCT	60.199	20	CATTGAGGTACGAGGACCGT	59.989	20	199	1131	1329
F01_c3582/f1p0/1204	1	p1	(T)17	17	90	106	TCTCTCAAGCCCTCTTCTGG	59.673	20	TCAATTCCTCATCGGTAGGG	59.887	20	194	13	206	TCTCTCAAGCCCTCTTCTGG	59.673	20	TGCTCGGAGTTTGTTTTTCC	60.227	20	150	13	162	TCTCTCAAGCCCTCTTCTGG	59.673	20	CGGAGTTTGTTTTTCCTTGC	59.724	20	146	13	158
F01_c3583/f1p0/1724	1	p2	(TC)8	16	36	51	TGCAATGGAGGTCTGTAAATG	58.637	21	CACGGGACACTGTTGTATGC	60.032	20	175	2	176	cTGCAATGGAGGTCTGTAAATG	59.632	22	CACGGGACACTGTTGTATGC	60.032	20	176	1	176	TGCAATGGAGGTCTGTAAATGA	60.502	22	CACGGGACACTGTTGTATGC	60.032	20	175	2	176
F01_c3583/f1p0/1724	2	p1	(T)14	14	843	856	GGGAATGTGGTAGTGGTTGC	60.24	20	CAGTCATCCCTGTGATGGAA	59.473	20	253	700	952	GGGAATGTGGTAGTGGTTGC	60.24	20	TCATCCCTGTGATGGAAATG	59.296	20	250	700	949	GGGAATGTGGTAGTGGTTGC	60.24	20	TGGAAATGCGTTTATCAGCC	60.971	20	238	700	937
F01_c3587/f1p0/1779	1	c	(TC)7caaagaaagagaaacccatttccattttaacttc(AG)11	70	58	127	TCTTCATCCTCCGTGAAACC	60.05	20	CAGCAGCTGAGAATAAGGGG	59.971	20	178	9	186	TCTTCATCCTCCGTGAAACC	60.05	20	AAGGGGTCAGATTCCCATTC	60.133	20	164	9	172	TCTTCATCCTCCGTGAAACC	60.05	20	AAGGTGAAAAAGCGACTCCA	59.853	20	225	9	233
F01_c3596/f1p0/1556	1	p2	(TC)6	12	148	159	AGCATCAAACCTCTGCACCT	59.874	20	CAGGAGTGCTTTCTTCCCTG	59.982	20	278	33	310	ACAAGGCAAGTGAAACTGGG	60.149	20	CAGGAGTGCTTTCTTCCCTG	59.982	20	243	68	310	ACAAGGCAAGTGAAACTGGG	60.149	20	ATTTGAAGATGTGGGCTTGG	59.933	20	272	68	339
F01_c3597/f1p1/1359	1	p2	(TA)8	16	1330	1345	--
F01_c3601/f2p4/1336	1	p1	(A)10	10	1182	1191	TTCGCCCTTTCAAGAATCAC	60.192	20	CTTTGGCCTCCCACAGAATA	60.066	20	261	967	1227	GTTCGCCCTTTCAAGAATCA	60.192	20	CTTTGGCCTCCCACAGAATA	60.066	20	262	966	1227	AGCTTAATTTCGTTCGCCCT	60.224	20	CTTTGGCCTCCCACAGAATA	60.066	20	273	955	1227
F01_c3603/f1p0/1503	1	p3	(GCA)5	15	750	764	AAAATGGAAGCGGTGATGAG	60.074	20	GAAGGTGCAGGAGCTTTGAC	59.997	20	214	672	885	AAAATGGAAGCGGTGATGAG	60.074	20	TGCAGGAGCTTTGACCTTTT	59.993	20	209	672	880	AAAATGGAAGCGGTGATGAG	60.074	20	CAGCAAAGTCTCGAACCTCC	59.989	20	135	672	806
F01_c3607/f1p1/1452	1	p3	(AGG)6	18	90	107	CTCCAGATCCTCCTTCCTCC	60.149	20	CAGGCACGATCTCACTCAAG	59.571	20	198	65	262	CCTCCAGATCCTCCTTCCTC	60.149	20	CAGGCACGATCTCACTCAAG	59.571	20	199	64	262	TCCTCCAGATCCTCCTTCCT	60.149	20	CAGGCACGATCTCACTCAAG	59.571	20	200	63	262
F01_c3609/f1p0/1266	1	p1	(T)15	15	39	53	TTCCAAAACAAAGAAATCAAAGC	59.652	23	AGGGAGTGTTGCTCCAATGT	59.579	20	181	12	192	TTCCAAAACAAAGAAATCAAAGC	59.652	23	GGGAGTGTTGCTCCAATGTC	60.52	20	180	12	191	TTCCAAAACAAAGAAATCAAAGC	59.652	23	TCCAATGTCTCTTAGCCCCA	60.594	20	169	12	180
F01_c3615/f2p2/1212	1	p1	(T)10	10	21	30	--
F01_c3615/f2p2/1212	2	p3	(TGT)8	24	1133	1156	GAGGAATATCATCGCCGAAA	60.001	20	CAGGCAAAGATGATAGCTCAC	57.588	21	227	980	1206	GAGGAATATCATCGCCGAAA	60.001	20	ACAGGCAAAGATGATAGCTCA	57.588	21	228	980	1207	TCGTGGATGCAGAAGAGTTG	59.984	20	CAGGCAAAGATGATAGCTCAC	57.588	21	108	1099	1206
F01_c3626/f1p1/1600	1	p1	(T)12	12	1462	1473	GCCACAAGAGCAGTCACAAA	60.032	20	GGCAATCGGTACAAGAGGAA	60.074	20	121	1398	1518	GCCACAAGAGCAGTCACAAA	60.032	20	CAAATCTGGCAATCGGTACA	59.542	20	128	1398	1525	CATCGCAACAATTGGATTGA	60.466	20	GGCAATCGGTACAAGAGGAA	60.074	20	266	1253	1518
F01_c3633/f3p0/1177	1	p1	(T)11	11	70	80	CATTCATTTGACGAGACAACG	59.184	21	CAAAACCAACCTGCATCCTT	59.971	20	206	17	222	CATTCATTTGACGAGACAACG	59.184	21	AAAACCAACCTGCATCCTTG	59.971	20	205	17	221	CATTCATTTGACGAGACAACG	59.184	21	AAAGCACCTTTGATTGCACC	60.118	20	271	17	287
F01_c3645/f1p0/1263	1	p1	(C)13	13	51	63	CAGTCCATCGACGTTGCTAA	59.864	20	TGATGGATCACCATCTTGGA	59.85	20	220	16	235	CAGTCCATCGACGTTGCTAA	59.864	20	GCCTCCACATCTCCAAGAAA	60.195	20	171	16	186	CAGTCCATCGACGTTGCTAA	59.864	20	CAAAAGGGGTGTGGGTTTTA	59.696	20	107	16	122
F01_c3661/f2p3/1093	1	p1	(A)11	11	80	90	TTGGTTACAGTTTGGGTTCTGA	59.512	22	GCTCCACTCTACCTCTCCCC	60.216	20	162	4	165	TTGGTTACAGTTTGGGTTCTGA	59.512	22	AACCTCAGCATCACAGAGCA	59.577	20	269	4	272	TTGGTTACAGTTTGGGTTCTGA	59.512	22	GAGCAACCTCAGCATCACAG	59.577	20	273	4	276
F01_c3669/f3p0/1615	1	c	(A)12tggacatgaaaccacatcctctattgata(CAG)5	56	159	214	CTTTTCAATCCTCCGACCAA	60.044	20	AGGCTTGACCTAGCCTTTCC	59.848	20	271	58	328	CTTTTCAATCCTCCGACCAA	60.044	20	CTTTCCATAGCCAGAGCCAC	59.836	20	257	58	314	ATCACTGCGTTCCCTCAATC	60.081	20	AGGCTTGACCTAGCCTTTCC	59.848	20	242	87	328
F01_c3676/f1p2/1054	1	p3	(CCA)7	21	513	533	ACCACAACCACTTACCAGCC	59.891	20	TCAAGTACCTTGTGGCCCTC	60.111	20	268	439	706	CTTCCAGTTCCCCACCACTA	59.959	20	TTCTGGTTCCCCATGTTGTT	60.21	20	234	396	629	CTTCCAGTTCCCCACCACTA	59.959	20	TTGTTCTGGTTCCCCATGTT	60.21	20	237	396	632
F01_c3676/f1p2/1054	2	p3	(AAC)5	15	755	769	CATGAGGGCCACAAGGTACT	59.989	20	CACATACTGCTCTTCCTGGCT	59.511	21	112	684	795	CATGAGGGCCACAAGGTACT	59.989	20	TGGCACATACTGCTCTTCCT	58.47	20	115	684	798	CATGAGGGCCACAAGGTACT	59.989	20	GGCACATACTGCTCTTCCTG	58.47	20	114	684	797
F01_c3688/f2p1/1416	1	p1	(T)13	13	1330	1342	--
F01_c3690/f1p0/1149	1	p3	(CAA)7	21	90	110	CATCAAAACCTTAGCAGCGG	60.762	20	GAGTGGTGGGGGTGAGAGTA	59.962	20	182	43	224	CATCAAAACCTTAGCAGCGG	60.762	20	TTAATTGTCGGGAGTAGCGG	60.089	20	108	43	150	CATCAAAACCTTAGCAGCGG	60.762	20	TGGGGGTGAGAGTAGGAGTG	60.104	20	176	43	218
F01_c3706/f2p0/1547	1	p1	(T)12	12	1459	1470	GGCCAATTCCTGTTGATGAC	60.326	20	GGAAGACAGCAGGGTAATATTTTT	59.034	24	233	1313	1545	ATCGTTTTGGAGCTGGTGTT	59.598	20	GGAAGACAGCAGGGTAATATTTTT	59.034	24	150	1396	1545	TATTTTGGAGGAACAGGCCA	60.439	20	GGAAGACAGCAGGGTAATATTTTT	59.034	24	248	1298	1545
F01_c3717/f1p1/1734	1	p1	(T)15	15	1720	1734	--
F01_c3724/f1p2/1499	1	p2	(TC)6	12	46	57	TAGACAACGAGGAGAACCCC	59.137	20	CCACGTGAGAAGGCATCTTT	60.255	20	226	19	244	TAGACAACGAGGAGAACCCC	59.137	20	AGATCCACGTGAGAAGGCAT	59.685	20	230	19	248	ACAACGAGGAGAACCCCAG	60.096	19	CCACGTGAGAAGGCATCTTT	60.255	20	223	22	244
F01_c3725/f1p0/1125	1	p1	(A)12	12	727	738	CGGTGACGGTAACGGTAAAT	59.747	20	GAAAATTCAAGGGGCATCAA	59.878	20	237	696	932	ATACCGAGGAAGACACACGG	59.989	20	ACACCAATTAACTGCCCGAA	60.365	20	261	605	865	ATACCGAGGAAGACACACGG	59.989	20	TGAGTCTTTGGCTCTTTGGG	60.366	20	161	605	765
F01_c3728/f2p2/1929	1	p2	(TC)11	22	41	62	CCCTCTGGTCTCTCCCTACC	60.066	20	CCCAGTCCCAAATCAGAGAA	60.042	20	157	12	168	CTTCCCTCTGGTCTCTCCCT	59.801	20	CCCAGTCCCAAATCAGAGAA	60.042	20	160	9	168	CCCTCTGGTCTCTCCCTACC	60.066	20	GACAAAGCCATGCATGAAGA	59.805	20	255	12	266
F01_c3733/f1p0/1104	1	p3	(CAC)8	24	187	210	CAATCAATCCACAAAACCCC	60.029	20	GTTGGTGGTGGAAGCGTAGT	60.035	20	216	94	309	CCAATCAATCCACAAAACCC	60.029	20	GTTGGTGGTGGAAGCGTAGT	60.035	20	217	93	309	CCAATCAATCCACAAAACCC	60.029	20	GTGGAAGCGTAGTGGAGGAG	59.867	20	210	93	302
F01_c3736/f1p0/1520	1	p4	(ATTT)6	24	21	44	--
F01_c3745/f1p2/1315	1	p3	(AAT)5	15	1279	1293	--
F01_c3750/f1p4/1847	1	p3	(ATG)6	18	1227	1244	TGCTTGCTGGGTATGACAAG	59.864	20	ATTCGAAGCTGAGAAAGGCA	60.096	20	158	1132	1289	TTGCTGGGTATGACAAGCTG	59.864	20	ATTCGAAGCTGAGAAAGGCA	60.096	20	155	1135	1289	GTGGCGGTGGCTAATATGAT	59.813	20	ATTCGAAGCTGAGAAAGGCA	60.096	20	101	1189	1289
F01_c3773/f1p4/1057	1	p2	(AG)9	18	69	86	TCTTGGGTTTTGGTTGTTGG	60.756	20	TTTGGAAAACGTTACCTGCC	59.975	20	141	14	154	TCTTGGGTTTTGGTTGTTGG	60.756	20	CCATGCAATCATCTGTGGAG	60.072	20	262	14	275	GGGTTTTGGTTGTTGGGTTT	60.846	20	TTTGGAAAACGTTACCTGCC	59.975	20	137	18	154
F01_c3784/f1p3/1170	1	p3	(ATT)5	15	814	828	AACACCTAAGGGGCGTTCTT	59.998	20	CGTGACTCCGGAAAACAAAT	59.971	20	245	625	869	ATGCCTGAAGACCATGAAGG	60.073	20	CGTGACTCCGGAAAACAAAT	59.971	20	224	646	869	TGTCTGCCTCTAATTGGCCT	59.836	20	CGTGACTCCGGAAAACAAAT	59.971	20	127	743	869
F01_c3802/f2p6/1719	1	p1	(T)28	28	1	28	--
F01_c3818/f2p1/1005	1	p3	(CCA)10	30	342	371	TGTTTCAACGCTAGCACCAG	60.05	20	TTGCCTTTGATGATCCTTCC	60.014	20	183	304	486	CGCTAGCACCAGCACATCTA	60.18	20	TTGCCTTTGATGATCCTTCC	60.014	20	175	312	486	TGTTTCAACGCTAGCACCAG	60.05	20	GGATCTCAACGATTTCTCGC	59.78	20	144	304	447
F01_c3820/f3p0/1914	1	p1	(A)18	18	32	49	TTTTGTGGCCTCTAAAAGAAAAA	59.339	23	CACCGAGCAGTGAGTGGTAA	59.897	20	123	4	126	TTTTGTGGCCTCTAAAAGAAAAA	59.339	23	TGTTTTTGGCAACACTCTGC	59.888	20	167	4	170	TTTGTGGCCTCTAAAAGAAAAA	58.116	22	CACCGAGCAGTGAGTGGTAA	59.897	20	122	5	126
F01_c3820/f3p0/1914	2	p2	(CT)6	12	252	263	GCAGAGTGTTGCCAAAAACA	59.888	20	CAGCATGAGCTTGGAACTGA	60.136	20	242	151	392	GCAGAGTGTTGCCAAAAACA	59.888	20	GCAGGAATGGGATCTTCTCA	60.158	20	181	151	331	GCAGAGTGTTGCCAAAAACA	59.888	20	AGCAGCATGAGCTTGGAACT	60.164	20	244	151	394
F01_c3827/f2p7/1169	1	c	(TG)8(AG)27	70	930	999	TCCATGGGTTGAAAACACAA	59.792	20	ATCACACTTGAGCTCGCAAA	59.596	20	268	846	1113	GGATGTCAGTGAACGGCTTT	60.119	20	TGAGCTCGCAAAATCCAAAT	60.721	20	280	826	1105	TCCATGGGTTGAAAACACAA	59.792	20	TCACACTTGAGCTCGCAAAA	60.72	20	267	846	1112
F01_c3833/f2p0/1545	1	p3	(GAG)5	15	534	548	CAAGGGGGAGGATGAAGATT	60.264	20	GAACATTCTCGCCCCAATTA	59.901	20	266	361	626	CAAGGGGGAGGATGAAGATT	60.264	20	TACCTTCGCCACTCCGTACT	59.757	20	242	361	602	CAAGGGGGAGGATGAAGATT	60.264	20	ACCTTCGCCACTCCGTACTA	59.757	20	241	361	601
F01_c3843/f1p0/1066	1	p3	(CCT)6	18	23	40	--
F01_c3847/f1p0/1494	1	p1	(A)26	26	1456	1481	--
F01_c3853/f1p0/1479	1	p1	(T)10	10	1464	1473	--
F01_c3858/f4p1/1285	1	p1	(T)10	10	1107	1116	TCGCAAGCTGGTACTTGATG	60.011	20	TTCAGACTCTTTGGGTCGCT	59.989	20	176	994	1169	TACTCTCCTTGGCGTTGCTT	60.015	20	TTCAGACTCTTTGGGTCGCT	59.989	20	240	930	1169	TTATCTCTGGGAGGACGTGG	60.065	20	TTCAGACTCTTTGGGTCGCT	59.989	20	122	1048	1169
F01_c3860/f1p0/1572	1	p1	(A)11	11	8	18	--
F01_c3868/f1p4/1087	1	p4	(TCTT)5	20	9	28	--
F01_c3872/f5p2/1120	1	p6	(AAAAAG)5	30	27	56	GCATAACCAGACGCAGAAAA	58.92	20	CGAACTCCAATGGAAGTGGT	59.966	20	188	1	188	AGCATAACCAGACGCAGAAAA	59.897	21	CGAACTCCAATGGAAGTGGT	59.966	20	189	0	188	GCATAACCAGACGCAGAAAA	58.92	20	TTGTCCGGAACCTTCTTTTG	60.081	20	236	1	236
F01_c3874/f5p2/1560	1	p2	(AT)9	18	1272	1289	ACCAATGGTCCACCCAAGTA	60.088	20	TGCAATTCTCCTTGACCTCC	60.195	20	216	1135	1350	AACCAGCTTCCACAGAGCAC	60.453	20	TGCAATTCTCCTTGACCTCC	60.195	20	236	1115	1350	ACCAATGGTCCACCCAAGTA	60.088	20	CTCCTTGACCTCCCGAATCT	60.586	20	209	1135	1343
F01_c3885/f2p0/1958	1	p1	(T)11	11	141	151	CAGGCACCACCATTTTCTTT	59.971	20	GCAAAAACCAAAAAGACCCA	59.953	20	173	62	234	CTCAGGCACCACCATTTTCT	60.111	20	GCAAAAACCAAAAAGACCCA	59.953	20	175	60	234	CTCTCAGGCACCACCATTTT	60.111	20	GCAAAAACCAAAAAGACCCA	59.953	20	177	58	234
F01_c3896/f3p0/1696	1	c	(TG)8ttttattaagagatcattggtgtttgtg(T)10	54	1559	1612	CTACTCGTTTGGGATCAGCC	59.694	20	CCACAAGGACTTGGTTCACA	59.565	20	240	1423	1662	TGGGATCAGCCAACGTATTT	60.331	20	CCACAAGGACTTGGTTCACA	59.565	20	231	1432	1662	TTGGGATCAGCCAACGTATT	60.331	20	CCACAAGGACTTGGTTCACA	59.565	20	232	1431	1662
F01_c3909/f2p1/1891	1	p2	(AG)6	12	121	132	TTTCAAGGAGAGAGGGCAGA	60.065	20	AGTGATTGGTAAAGGCGGTG	59.993	20	140	44	183	TTTCAAGGAGAGAGGGCAGA	60.065	20	ACGGCAGTGATTGGTAAAGG	59.993	20	145	44	188	TTTCAAGGAGAGAGGGCAGA	60.065	20	CAGTGATTGGTAAAGGCGGT	59.993	20	141	44	184
F01_c3910/f1p3/1036	1	p1	(T)11	11	900	910	GATTCCGATGCCGAAACTAA	60.038	20	ATGCATTTCTCAACCCGTTC	59.939	20	197	766	962	GATTCCGATGCCGAAACTAA	60.038	20	AGGCTAAAAACGATCAGCCA	59.845	20	233	766	998	ACAGCGAGGACGAAGAAGAA	60.134	20	ATGCATTTCTCAACCCGTTC	59.939	20	166	797	962
F01_c3915/f2p2/1630	1	p1	(T)17	17	1322	1338	CAGCAGCCAAGAAAAGTTCC	59.993	20	CCAGACATTGCAGAAGGGTT	60.111	20	192	1261	1452	CAGCAGCCAAGAAAAGTTCC	59.993	20	GCTGCAGAGAGTGTGTCCAA	60.187	20	235	1261	1495	CAGCAGCCAAGAAAAGTTCC	59.993	20	GAGTGTGTCCAACTCCCCAC	60.421	20	227	1261	1487
F01_c3919/f1p3/1707	1	p2	(AG)6	12	30	41	ACCAAGACCCAAACAACGAA	60.388	20	CATAAACGCTGCGACAAGAA	60.014	20	242	1	242	AACCAAGACCCAAACAACGA	60.388	20	CATAAACGCTGCGACAAGAA	60.014	20	243	0	242	ACCAAGACCCAAACAACGAA	60.388	20	TAAACGCTGCGACAAGAAGA	59.752	20	240	1	240
F01_c3925/f1p0/1206	1	p2	(CT)6	12	33	44	GGCTCACTCGCTCACTCTCT	59.89	20	GGAGGTTGCGGTTGGTAGTA	59.993	20	131	2	132	GGCTCACTCGCTCACTCTCT	59.89	20	TCATGTGGGACATAAGCAGG	59.522	20	254	2	255	GGCTCACTCGCTCACTCTCT	59.89	20	CATGTGGGACATAAGCAGGA	59.522	20	253	2	254
F01_c3926/f2p0/1211	1	p1	(T)12	12	1091	1102	AACAAGTGCTTCCGCAAGAT	59.882	20	TGATAGGAAGCAAGCAAGCA	59.712	20	224	937	1160	TTGAGCAAAAATCCAGCCTT	59.823	20	TGATAGGAAGCAAGCAAGCA	59.712	20	246	915	1160	TTTGAGCAAAAATCCAGCCT	59.823	20	TGATAGGAAGCAAGCAAGCA	59.712	20	247	914	1160
F01_c3929/f3p1/1070	1	p3	(GAT)6	18	482	499	CTCCTCCATCTGCTGACACA	59.98	20	CTGACTGCTTCCTCGAGCTT	59.891	20	226	443	668	CACTCCTCCATCTGCTGACA	59.98	20	CTGACTGCTTCCTCGAGCTT	59.891	20	228	441	668	ATCTGCTCCCATCACAAAGG	60.073	20	TTTCCTCCTCGGTCTCTTCA	59.92	20	122	411	532
F01_c3936/f1p0/1329	1	p2	(GA)14	28	8	35	--
F01_c3943/f1p4/1638	1	p1	(T)18	18	1477	1494	CTACGACAAAAGCAGCCCTC	60.015	20	GCTTGGATACTCCAACCATTT	58.059	21	179	1439	1617	TACGACAAAAGCAGCCCTCT	60.015	20	GCTTGGATACTCCAACCATTT	58.059	21	178	1440	1617	AAGCAGCCCTCTTATCCTCC	59.811	20	GCTTGGATACTCCAACCATTT	58.059	21	170	1448	1617
F01_c3953/f1p0/1153	1	p3	(CCA)7	21	278	298	CTCCAACCCTCGAAAACAAA	60.081	20	TTGAAGTTGCTGCTGCTGTT	59.788	20	211	147	357	CTCCAACCCTCGAAAACAAA	60.081	20	TTTGAAGTTGCTGCTGCTGT	59.788	20	212	147	358	TCATCATCTCCCCCATTCAT	60.096	20	TTGAAGTTGCTGCTGCTGTT	59.788	20	236	122	357
F01_c3958/f1p0/1218	1	p3	(CTT)6	18	964	981	GGACATGTGAGGATGGCTTT	59.934	20	CCATACAGGGACCATCCAAC	60.05	20	270	858	1127	GGCTTTGAACTTGAACTGGC	59.859	20	CCATACAGGGACCATCCAAC	60.05	20	256	872	1127	GGACATGTGAGGATGGCTTT	59.934	20	GCAAAGGGAATATTGAGCGA	60.175	20	197	858	1054
F01_c3963/f1p1/1395	1	p2	(TG)15	30	52	81	CCCCTCCTCCTCCTTTTCAT	61.671	20	AGGGTTGTTCTTACATGCGG	59.993	20	173	17	189	CCCCTCCTCCTCCTTTTCAT	61.671	20	CATGCGGAGATGCTCTTACA	59.972	20	160	17	176	CCCTCCTCCTCCTTTTCATA	58.187	20	AGGGTTGTTCTTACATGCGG	59.993	20	172	18	189
F01_c3981/f5p0/1975	1	c	(A)10g(A)11	22	34	55	GCACTCCAACTCTAAGAATTCCC	60.479	23	ACATCAACTGCCTTAACCGC	60.14	20	226	2	227	GCACTCCAACTCTAAGAATTCCC	60.479	23	CATCAACTGCCTTAACCGCT	60.27	20	225	2	226	GCACTCCAACTCTAAGAATTCCC	60.479	23	ATCAACTGCCTTAACCGCTG	60.27	20	224	2	225
F01_c3981/f5p0/1975	2	p1	(T)11	11	466	476	CTTGTTTTGCTGCTCTCCCT	59.615	20	GCAAGGGTAAATGCCTGTGT	60	20	268	311	578	TTGTTTTGCTGCTCTCCCTC	60.517	20	GCAAGGGTAAATGCCTGTGT	60	20	267	312	578	TCTTGTTTTGCTGCTCTCCC	60.517	20	GCAAGGGTAAATGCCTGTGT	60	20	269	310	578
F01_c3989/f3p0/1752	1	p3	(TCT)5	15	238	252	CCAGCCATCCTTTCCAAATA	59.894	20	GGCCATATTTGTGTTGGACC	60.059	20	222	185	406	CCAGCCATCCTTTCCAAATA	59.894	20	CGCAACTTGGTGGAAGAAAC	60.668	20	164	185	348	CCAGCCATCCTTTCCAAATA	59.894	20	TTTGGGCCATATTTGTGTTG	59.277	20	226	185	410
F01_c3989/f3p0/1752	2	p1	(T)10	10	1635	1644	CTGTTCGGGAGATGTTGGAT	59.927	20	TTGGAACACAATTCTCACGC	59.697	20	276	1439	1714	TCAGCAAATGCGTGTCTAGC	60.165	20	TTGGAACACAATTCTCACGC	59.697	20	235	1480	1714	CAGAAGAGTCTTGCATTGCG	59.74	20	TTGGAACACAATTCTCACGC	59.697	20	210	1505	1714
F01_c3999/f1p1/2082	1	p3	(GCA)6	18	174	191	AGTCCACAAGAAATGACGGG	59.966	20	GAGGAGAGTTGGGTGATGGA	60.048	20	215	67	281	AGTCCACAAGAAATGACGGG	59.966	20	GATGGAGGAGAGTTGGGTGA	60.048	20	219	67	285	CCACAAGAAATGACGGGTCT	59.966	20	GAGGAGAGTTGGGTGATGGA	60.048	20	212	70	281
F01_c3999/f1p1/2082	2	p1	(A)11	11	1069	1079	CTTCCACCCCAAGAAAACTG	59.563	20	TCTCACTTGTGCATTGCCTC	59.992	20	243	867	1109	TTCCACCCCAAGAAAACTGA	60.465	20	TCTCACTTGTGCATTGCCTC	59.992	20	242	868	1109	CTTCCACCCCAAGAAAACTG	59.563	20	CACTTGTGCATTGCCTCCTA	59.864	20	240	867	1106
F01_c4000/f7p1/1293	1	p1	(T)11	11	63	73	GAGCACCCTCACTTCGTTTC	59.851	20	TCGATCAGTGAGAGCCAGTG	60.138	20	118	38	155	TTCGAACACCCTTCACACTG	59.72	20	TGAGAGATAGCGGAGGAGGA	60.05	20	207	4	210	ATACGAGCACCCTCACTTCG	60.277	20	GGTAATGTTTGGAGGCGAAA	59.938	20	152	34	185
F01_c4003/f1p0/1060	1	p2	(TC)6	12	226	237	GGCAGTGAAGCACACCCTAT	60.142	20	TAGCATTGAGCATGCAGGAG	60.119	20	201	74	274	TGAAGCACACCCTATTCGTG	59.716	20	TAGCATTGAGCATGCAGGAG	60.119	20	196	79	274	AACCAAAGGCAGTGAAGCAC	60.299	20	TAGCATTGAGCATGCAGGAG	60.119	20	208	67	274
F01_c4004/f1p0/1713	1	p1	(T)11	11	807	817	CCGGCAATAAGTTAGTGGGA	59.953	20	GTTCCCAATGAACTCGGGTA	59.79	20	186	712	897	TCCGGCAATAAGTTAGTGGG	59.953	20	GTTCCCAATGAACTCGGGTA	59.79	20	187	711	897	TTTCTGGTGTTGTCCCACCT	60.399	20	GTTCCCAATGAACTCGGGTA	59.79	20	247	651	897
F01_c4010/f2p1/1769	1	p1	(A)11	11	204	214	TCACCCTCATCGTCTGTTTG	59.676	20	TGTAGAGGAAATTCGGGTGC	60.074	20	245	106	350	AGAAAGAAACACCTCCACCG	59.183	20	CGAGACAAAGACGAAGAGGG	59.982	20	268	22	289	AGAAACACCTCCACCGTCTC	59.153	20	CGAGACAAAGACGAAGAGGG	59.982	20	264	26	289
F01_c4011/f2p1/1457	1	p2	(AG)6	12	122	133	TGCCCTCCGATCTGTATCTC	60.181	20	CACAAAAAGTGGTGCCAATG	60.004	20	220	90	309	TGCCCTCCGATCTGTATCTC	60.181	20	TTCACAAAAAGTGGTGCCAA	60.127	20	222	90	311	TGCCCTCCGATCTGTATCTC	60.181	20	GCAGCCGACATAAACTGTCA	59.871	20	280	90	369
F01_c4024/f1p0/1439	1	p1	(T)16	16	91	106	TCTCTCAAGCCCTCTTCTGG	59.673	20	TCAATTCCTCATCGGTAGGG	59.887	20	193	14	206	TCTCTCAAGCCCTCTTCTGG	59.673	20	TGCTCGGAGTTTGTTTTTCC	60.227	20	149	14	162	TCTCTCAAGCCCTCTTCTGG	59.673	20	CGGAGTTTGTTTTTCCTTGC	59.724	20	145	14	158
F01_c4024/f1p0/1439	2	p1	(T)11	11	1429	1439	--
F01_c4025/f1p2/1407	1	p2	(TC)10	20	85	104	GGCCGTCTTGTCTCTCCATA	60.218	20	ACGCAGGTTTTCCAAGACAC	60.156	20	146	35	180	GGCCGTCTTGTCTCTCCATA	60.218	20	ACAGAGAGCTCAACGCAGGT	60.205	20	158	35	192	GGCCGTCTTGTCTCTCCATA	60.218	20	TGGAGAGTTGCAATGGTGAA	60.24	20	262	35	296
F01_c4032/f1p0/1126	1	p1	(T)11	11	951	961	GCTTCGGAGTTACTGCTGCT	59.786	20	CAGAAAATCAAAAGCTCGCC	59.96	20	195	875	1069	AAAGCATGAGAAGGTCGTGG	60.255	20	CAGAAAATCAAAAGCTCGCC	59.96	20	214	856	1069	TCGGAGTTACTGCTGCTCAA	59.74	20	CAGAAAATCAAAAGCTCGCC	59.96	20	192	878	1069
F01_c4037/f1p1/1662	1	p3	(CCT)5	15	98	112	CCAAAACCTCCGTTTCTTCA	60.081	20	GAGTTTGGTGGTTGGCAAAT	59.836	20	211	59	269	CCAAAACCTCCGTTTCTTCA	60.081	20	AACCCACATCCCAAAGTCAA	60.21	20	277	59	335	CCAAAACCTCCGTTTCTTCA	60.081	20	ATGCATGCAAGAGTTTGGTG	59.722	20	221	59	279
F01_c4041/f1p1/1384	1	p2	(CT)19	38	31	68	AAACGTAGAGTAGATATCAACAACGC	59.269	26	CCTGCAGCTCCCAGTATAGC	60	20	260	2	261	AAACGTAGAGTAGATATCAACAACGC	59.269	26	CCATCTGGAGATTTGGAGGA	60.003	20	172	2	173	AAACGTAGAGTAGATATCAACAACGC	59.269	26	TGCTGCATCTTTTTGTTTCG	59.992	20	113	2	114
F01_c4043/f1p2/1085	1	p1	(T)17	17	1	17	--
F01_c4043/f1p2/1085	2	p1	(T)21	21	888	908	TGATCCAATCGTCCACAGAG	59.631	20	CAAATCCTTCAAACATATTTCCTCA	60.547	25	174	799	972	CTGATCCAATCGTCCACAGA	59.631	20	CAAATCCTTCAAACATATTTCCTCA	60.547	25	175	798	972	TGATCCAATCGTCCACAGAG	59.631	20	TGCTCCTAGCTAGTTAACAAATCC	58.268	24	191	799	989
F01_c4050/f2p0/1549	1	p1	(A)17	17	107	123	TGCATGAATCAGTTTTCTCCA	59.262	21	GCCACAGCACGAAGTGTCTA	60.056	20	156	6	161	TGCATGAATCAGTTTTCTCCA	59.262	21	GCAACTCCCGATCTTAACCA	60.074	20	179	6	184	TGCATGAATCAGTTTTCTCCA	59.262	21	TGCAACTCCCGATCTTAACC	60.074	20	180	6	185
F01_c4056/f1p0/1586	1	p1	(T)11	11	814	824	ATTTGCCTGCATTTCTTGCT	59.851	20	TGTTGGATATGCTTTCTTGGG	59.946	21	233	650	882	GCCTGCATTTCTTGCTTCTT	59.597	20	TGTTGGATATGCTTTCTTGGG	59.946	21	229	654	882	TTGGAAGATTTGCCTGCATT	60.585	20	TGTTGGATATGCTTTCTTGGG	59.946	21	240	643	882
F01_c4072/f2p3/1896	1	p1	(T)12	12	101	112	ACAACTCCAACTGCTAGGGC	59.357	20	TCGATAATTGGAGGAGGTGC	60.036	20	220	24	243	ACAACTCCAACTGCTAGGGC	59.357	20	CCCAGTCGATAATTGGAGGA	59.887	20	225	24	248	ACAACTCCAACTGCTAGGGC	59.357	20	TGTTCAAGTGGAAGCTGGTG	59.873	20	189	24	212
F01_c4072/f2p3/1896	2	p2	(AG)6	12	1321	1332	ATAGCCCAGCAGCTTCAAAA	59.982	20	CTTGGCCAGTGACTCTGTGA	60.022	20	233	1268	1500	ATAGCCCAGCAGCTTCAAAA	59.982	20	TCTTGGCCAGTGACTCTGTG	60.022	20	234	1268	1501	CAGCAGCTTCAAAAACACCA	60.027	20	CTTGGCCAGTGACTCTGTGA	60.022	20	227	1274	1500
F01_c4075/f3p2/1102	1	p1	(A)13	13	99	111	CCACAGATGTCCCTCACCTT	59.962	20	CGGCTGGTATGGTTTGTCTT	59.993	20	194	49	242	CCACAGATGTCCCTCACCTT	59.962	20	TATGGTTTGTCTTCCCCGAG	59.926	20	187	49	235	CCACAGATGTCCCTCACCTT	59.962	20	GTATGGTTTGTCTTCCCCGA	59.79	20	188	49	236
F01_c4075/f3p2/1102	2	p1	(T)10	10	253	262	AAGACAAACCATACCAGCCG	59.993	20	TGGGAAGATGGAGATTTTCG	60.006	20	252	223	474	CTCGGGGAAGACAAACCATA	59.926	20	TGGGAAGATGGAGATTTTCG	60.006	20	259	216	474	AAGACAAACCATACCAGCCG	59.993	20	CAGCTATTTTGGGCAAGGAG	59.839	20	227	223	449
F01_c4075/f3p2/1102	3	p1	(T)12	12	1068	1079	--
F01_c4080/f2p1/1422	1	p1	(T)12	12	1142	1153	GAGGGCCTTTACCTTCTTGG	60.068	20	CCACATGGAGCTTTGGTTTT	59.971	20	147	1063	1209	AGGGCCTTTACCTTCTTGGA	60.068	20	CCACATGGAGCTTTGGTTTT	59.971	20	146	1064	1209	AGGGCCTTTACCTTCTTGGA	60.068	20	AACATTGGCCCAACAAAAAG	59.839	20	260	1064	1323
F01_c4080/f2p1/1422	2	p3	(TCT)7	21	1286	1306	AGGGCCTTTACCTTCTTGGA	60.068	20	CATCACCCCACTTATCCTGC	60.34	20	280	1064	1343	GAGGGCCTTTACCTTCTTGG	60.068	20	CACCCCACTTATCCTGCAAC	60.375	20	278	1063	1340	AGGGCCTTTACCTTCTTGGA	60.068	20	CACCCCACTTATCCTGCAAC	60.375	20	277	1064	1340
F01_c4083/f1p1/1680	1	p2	(GC)7	14	1564	1577	TCATGCATTGTGATGGGATT	59.738	20	AGAGCAAAGGCAGCTCTTGT	59.381	20	260	1351	1610	GGAGCTGAGGCTGTTGAGTT	59.604	20	AGAGCAAAGGCAGCTCTTGT	59.381	20	240	1371	1610	CATCGCACAAACTCGTTCAG	60.449	20	AGAGCAAAGGCAGCTCTTGT	59.381	20	143	1468	1610
F01_c4090/f1p0/1239	1	p1	(T)32	32	1	32	--
F01_c4096/f1p2/1643	1	p1	(T)27	27	315	341	GTTGTCTCCATGGGAAATGG	60.173	20	TCTTAGCAAAGGCCTCAGGA	60.088	20	246	268	513	TGCAAGACAATGGCATCACT	60.272	20	CTTCACCCTGTCAGGTCCAT	59.962	20	230	172	401	CATTGTTAGACCAACCCCGT	59.711	20	CTTCACCCTGTCAGGTCCAT	59.962	20	195	207	401
F01_c4096/f1p2/1643	2	p1	(T)24	24	530	553	ATGGACCTGACAGGGTGAAG	59.962	20	TAGTGCTCCAAGCATAGCCC	60.374	20	247	382	628	CCTGAGGCCTTTGCTAAGAA	59.587	20	GAGCTCCAGCTTTGAACCAC	59.997	20	213	495	707	TGGAGAATTCCCAGGTGACT	59.505	20	GAGCTCCAGCTTTGAACCAC	59.997	20	265	443	707
F01_c4100/f1p0/1204	1	p1	(T)10	10	147	156	ATCGAGTGTTTTTGCCCATC	59.939	20	TGGTGGAAGAAATGGAAAGC	60.051	20	279	27	305	ATCGAGTGTTTTTGCCCATC	59.939	20	AACACTGCCTCGCTTTCACT	60.058	20	186	27	212	ATCGAGTGTTTTTGCCCATC	59.939	20	TTAGGGATTCGAACACTGCC	60.074	20	197	27	223
F01_c4111/f1p1/1395	1	p3	(AGA)5	15	498	512	TGGACAGCGGAGATTAAAGG	60.206	20	TCTGGTTTGCTACCCTCACC	60.111	20	218	424	641	GACCGGTGACAGAAAGGAAG	59.697	20	TCTGGTTTGCTACCCTCACC	60.111	20	199	443	641	GTCAACCCAAAGATCAACGG	60.353	20	TCTGGTTTGCTACCCTCACC	60.111	20	266	376	641
F01_c4114/f1p2/1524	1	p2	(CT)7	14	33	46	TCGACTACTACTTTGCCTCTTCC	59.101	23	GATAAACATCCGCTCCCTGT	59.009	20	230	5	234	TCGACTACTACTTTGCCTCTTCC	59.101	23	CCACCGTATCTTCAGGTTTGA	59.978	21	182	5	186	TCGACTACTACTTTGCCTCTTCC	59.101	23	TTCAACCACCGTATCTTCAGG	59.978	21	187	5	191
F01_c4123/f2p1/1070	1	p2	(TC)6	12	126	137	CTGACCTCTTGGAGACCTGC	59.986	20	AGAAACGCAAAAGAAGGCAA	59.996	20	229	89	317	ATGGCCTCTCACATCTGACC	60.08	20	AGAAACGCAAAAGAAGGCAA	59.996	20	243	75	317	CTGACCTCTTGGAGACCTGC	59.986	20	GAAACGCAAAAGAAGGCAAC	59.867	20	228	89	316
F01_c4125/f1p1/1537	1	p1	(T)11	11	2	12	--
F01_c4132/f5p0/1744	1	p1	(T)14	14	77	90	TGTCCATCTCCCTTTCGTCT	59.655	20	ATCCCAATTTGTGCTTGCTC	60.081	20	174	10	183	TCTGTCCATCTCCCTTTCGT	59.655	20	ATCCCAATTTGTGCTTGCTC	60.081	20	176	8	183	CTGTCCATCTCCCTTTCGTC	59.655	20	ATCCCAATTTGTGCTTGCTC	60.081	20	175	9	183
F01_c4137/f3p1/1096	1	p3	(CCT)6	18	19	36	--
F01_c4152/f4p2/1691	1	p2	(CT)11	22	114	135	ACCACCTCTCCCTTCCTGTT	59.968	20	TCTCTTTTTCCTTGGGGAGG	60.54	20	188	25	212	AACCACCTCTCCCTTCCTGT	59.968	20	TCTCTTTTTCCTTGGGGAGG	60.54	20	189	24	212	ACCACCTCTCCCTTCCTGTT	59.968	20	GAGGGAGGGAAGGGATTCTT	60.758	20	172	25	196
F01_c4152/f4p2/1691	2	p3	(AAG)5	15	915	929	CCAGCAATTTGTTTCCCCTA	59.931	20	GCTGTGGCTGTGAGTTTTGA	60.032	20	170	817	986	CCAGCAATTTGTTTCCCCTA	59.931	20	CATTGGTCCTGCTCTCCATT	60.073	20	235	817	1051	CCAGCAATTTGTTTCCCCTA	59.931	20	ATTGGTCCTGCTCTCCATTG	60.073	20	234	817	1050
F01_c4153/f2p0/1945	1	p1	(A)16	16	19	34	--
F01_c4164/f1p2/1754	1	p3	(AAG)5	15	1624	1638	TGAATCGGGATGGAAGACTC	60.011	20	GCAGTGGCACTACCATGAAC	59.169	20	249	1481	1729	CAATTTGTAAGCAAAGCGCA	60.017	20	GCAGTGGCACTACCATGAAC	59.169	20	224	1506	1729	TGAATCGGGATGGAAGACTC	60.011	20	TGGCACTACCATGAACATGAA	59.98	21	245	1481	1725
F01_c4170/f3p0/1603	1	p3	(GCG)6	18	246	263	GCCCAAAATCCACAGTCCTA	59.933	20	AGGAAAGGACCAAGAGGGAA	60.045	20	247	68	314	GCCCAAAATCCACAGTCCTA	59.933	20	AAGGAAAGGACCAAGAGGGA	60.045	20	248	68	315	GCCCAAAATCCACAGTCCTA	59.933	20	AGGACCAAGAGGGAAAGGAA	60.045	20	242	68	309
F01_c4179/f3p1/1444	1	p1	(A)28	28	1413	1440	--
F01_c4181/f1p1/1408	1	p3	(GGA)5	15	75	89	TGGGTGCAGATGTTCTTCAA	60.24	20	GGCGAATGAAGACAACCAGT	60.119	20	240	33	272	TGGGTGCAGATGTTCTTCAA	60.24	20	AGCACTTGCTCAATCCACCT	59.874	20	202	33	234	AAACGATGGGTGCAGATGTT	60.384	20	GGCGAATGAAGACAACCAGT	60.119	20	246	27	272
F01_c4181/f1p1/1408	2	p2	(AT)10	20	1336	1355	ACCGAAAACTGCCTTTTCCT	60.11	20	GGAAAACTTTCATTGACAGCAA	59.248	22	269	1127	1395	TTTTGTTGTATCGGGGAAGG	59.795	20	GGAAAACTTTCATTGACAGCAA	59.248	22	131	1265	1395	GTTGTATCGGGGAAGGATGA	59.75	20	GGAAAACTTTCATTGACAGCAA	59.248	22	127	1269	1395
F01_c4183/f1p0/1450	1	c	(C)13atgttcttttaccaatgaactgaca(T)10	48	1371	1418	--
F01_c4214/f2p0/1578	1	p1	(T)10	10	1487	1496	CGTTACCGAGTTCCTGCTTC	59.875	20	AAAAAGATACAACTGGAAAAACAAAAA	59.786	27	245	1284	1528	GTTACCGAGTTCCTGCTTCG	59.875	20	AAAAAGATACAACTGGAAAAACAAAAA	59.786	27	244	1285	1528	TCGTTACCGAGTTCCTGCTT	59.875	20	AAAAAGATACAACTGGAAAAACAAAAA	59.786	27	246	1283	1528
F01_c4230/f2p1/1928	1	p3	(GGT)5	15	113	127	GTGCGGGAAGATGGAATAAA	59.901	20	CGCCGGACTTGAGATAGAAG	59.971	20	222	8	229	GTGCGGGAAGATGGAATAAA	59.901	20	TAAGAGGGATATGCCAACGG	59.916	20	200	8	207	GTGCGGGAAGATGGAATAAA	59.901	20	CTTTATCTTCTCGGGATGCG	59.801	20	155	8	162
F01_c4243/f1p1/1773	1	p1	(T)10	10	43	52	CAAAGACAATTTGTTTGTCTAAATCC	59.42	26	AATGCCAAGAAGCTGCTCAT	59.985	20	259	3	261	CAAAGACAATTTGTTTGTCTAAATCC	59.42	26	AAGAAGCTGCTCATTGGGAA	59.955	20	253	3	255	CAAAGACAATTTGTTTGTCTAAATCC	59.42	26	ATTGACCAATGCCAAGAAGC	60.081	20	266	3	268
F01_c4243/f1p1/1773	2	p1	(A)27	27	1598	1624	TAACCCTCGGATAGCATTGG	59.916	20	CCAGTGTTCTTTTCGCTGGT	60.291	20	197	1524	1720	TATGCCATCGAACAACTTGC	59.694	20	CCAGTGTTCTTTTCGCTGGT	60.291	20	153	1568	1720	TAACCCTCGGATAGCATTGG	59.916	20	TCATCCAGTGTTCTTTTCGCT	59.867	21	201	1524	1724
F01_c4246/f2p0/1128	1	p1	(C)11	11	451	461	CCCCATCTCCTTCTTCCTCT	59.63	20	AGATGAAGAACTGGCGGCTA	59.978	20	231	407	637	ACCGTAACCCCATCTCCTTC	60.19	20	TTAGATCTGGCGGCGATAAG	60.323	20	258	400	657	ACCGTAACCCCATCTCCTTC	60.19	20	CTTAGATCTGGCGGCGATAA	60.323	20	259	400	658
F01_c4251/f1p0/1480	1	p1	(C)10	10	10	19	--
F01_c4252/f1p0/1001	1	p3	(GAC)8	24	381	404	CTCCTCCATCTGCTGACACA	59.98	20	CTGACTGCTTCCTCGAGCTT	59.891	20	229	345	573	CACTCCTCCATCTGCTGACA	59.98	20	CTGACTGCTTCCTCGAGCTT	59.891	20	231	343	573	ATCTGCTCCCATCACAAAGG	60.073	20	TTTCCTCCTCGGTCTCTTCA	59.92	20	125	313	437
F01_c4258/f2p1/1596	1	p2	(GA)10	20	277	296	ACAAACCGGATTCGAACAAG	59.971	20	CTCCCCAGCAAGTCCAATAA	60.066	20	239	251	489	GTGTCATCCGAAACTTCCGT	59.973	20	ACGCGACTCAGGATATTTGG	60.096	20	262	123	384	GTGTCATCCGAAACTTCCGT	59.973	20	CCACGCGACTCAGGATATTT	60.096	20	264	123	386
F01_c4261/f1p0/1465	1	p1	(T)26	26	1	26	--
F01_c4265/f1p3/1751	1	p1	(T)10	10	5	14	--
F01_c4265/f1p3/1751	2	p2	(TA)8	16	1576	1591	GGAAGAAGAAGCAGTTGGCA	60.517	20	AAAAATTATCTCGAGCTCAAACG	58.998	23	278	1343	1620	GGAAGAAGAAGCAGTTGGCA	60.517	20	AAATTATCTCGAGCTCAAACGTC	58.966	23	276	1343	1618	GGAAGAAGAAGCAGTTGGCA	60.517	20	AAAATTATCTCGAGCTCAAACGTC	60.151	24	277	1343	1619
F01_c4267/f1p0/1392	1	p1	(T)10	10	514	523	TTCATCTATTTGGTGGGCCT	59.387	20	AAGGGCCAGAGATGGAAACT	60.074	20	261	328	588	GGCCTAGCTAGCACTATCCG	59.114	20	AAGGGCCAGAGATGGAAACT	60.074	20	246	343	588	TTCATCTATTTGGTGGGCCT	59.387	20	AAAGGGCCAGAGATGGAAAC	60.443	20	262	328	589
F01_c4268/f1p2/1467	1	p6	(TCATGG)5	30	183	212	TCCGAAGATTTTTGGTCAGG	60.044	20	ACCATGAAGGCCATTTTGAG	59.933	20	172	149	320	TCCGAAGATTTTTGGTCAGG	60.044	20	CAGAACCATGAAGGCCATTT	59.933	20	176	149	324	CCGAAGATTTTTGGTCAGGA	60.044	20	ACCATGAAGGCCATTTTGAG	59.933	20	171	150	320
F01_c4274/f1p0/1308	1	p1	(T)23	23	1021	1043	TTTGATGGTGGTTTCGACTTT	59.462	21	CGGCGTGTGGGTAAGAAGTA	61.069	20	279	996	1274	TTGATGGTGGTTTCGACTTTT	59.462	21	CGGCGTGTGGGTAAGAAGTA	61.069	20	278	997	1274	TTTTGATGGTGGTTTCGACTT	59.462	21	CGGCGTGTGGGTAAGAAGTA	61.069	20	280	995	1274
F01_c4280/f1p1/1574	1	p1	(A)16	16	1493	1508	AGATGCTTGCTTTCTAGGCG	59.752	20	AATGCCAGAGCGCAATTTAC	60.238	20	269	1284	1552	GCTTGCTTTCTAGGCGTCAT	59.62	20	AATGCCAGAGCGCAATTTAC	60.238	20	265	1288	1552	ATGCTTGCTTTCTAGGCGTC	59.62	20	AATGCCAGAGCGCAATTTAC	60.238	20	267	1286	1552
F01_c4284/f1p2/1232	1	p2	(AT)6	12	838	849	GAAGTTTGGGAAGAAGCACG	59.853	20	GATCGATGACGGGCTACCTA	60.059	20	274	642	915	ACGCATTTGCAGATTCTGGT	60.667	20	AATTTGCCTGCCAACAAAAC	59.982	20	251	729	979	ACGCATTTGCAGATTCTGGT	60.667	20	GATCGATGACGGGCTACCTA	60.059	20	187	729	915
F01_c4284/f1p2/1232	2	p3	(GCG)5	15	995	1009	GGGCCATGATGTGAGTTCTT	59.934	20	CAATTGAGGGAGGAAAGCAG	59.807	20	143	932	1074	CAGGCAAATTAACCCACGTT	59.861	20	CAATTGAGGGAGGAAAGCAG	59.807	20	105	970	1074	GGGCCATGATGTGAGTTCTT	59.934	20	ACAATTGAGGGAGGAAAGCA	59.67	20	144	932	1075
F01_c4286/f4p0/1409	1	p1	(T)10	10	1329	1338	GCTCAGCAACAGCCTTGATT	60.547	20	TTCCACGTAACAAAGGGACA	59.021	20	233	1145	1377	GCTCAGCAACAGCCTTGATT	60.547	20	TCCACGTAACAAAGGGACAA	59.021	20	232	1145	1376	CATCAATGCTCAGCAACAGC	60.572	20	TCCACGTAACAAAGGGACAA	59.021	20	239	1138	1376
F01_c4291/f1p1/1307	1	p2	(AG)9	18	159	176	ATACGCCGCGTCAAAATTAG	60.116	20	ACCTTGATCTTCGGTGGTTG	59.966	20	138	116	253	ATACGCCGCGTCAAAATTAG	60.116	20	CACCTTGATCTTCGGTGGTT	59.966	20	139	116	254	ATACGCCGCGTCAAAATTAG	60.116	20	AACACCTTGATCTTCGGTGG	59.966	20	141	116	256
F01_c4298/f1p1/1291	1	p1	(T)10	10	1282	1291	--
F01_c4300/f2p4/1766	1	p3	(AAG)6	18	88	105	CGCGAATCTATTCAACAGGA	58.869	20	TGCGAGATAGGCATGAGATG	59.931	20	135	50	184	CGCGAATCTATTCAACAGGA	58.869	20	CTTTAGTGGTCAAGGAGCGG	59.869	20	202	50	251	CGCGAATCTATTCAACAGGA	58.869	20	GTACGAGGTGCGAGATAGGC	59.866	20	143	50	192
F01_c4307/f1p4/1211	1	c	(T)10aaaacactttagaccaattttctgcatttcaga(T)10	53	1067	1119	CTGGAGGTGGACATTCTGGT	59.962	20	AAAGGGACCTCTTGGATGCT	60.074	20	210	970	1179	AGGAGCTCGTGCTTGAGAAG	59.891	20	AAAGGGACCTCTTGGATGCT	60.074	20	143	1037	1179	GTGGACATTCTGGTGGCTCT	60.12	20	AAAGGGACCTCTTGGATGCT	60.074	20	204	976	1179
F01_c4310/f1p0/1464	1	p3	(ATA)5	15	13	27	--
F01_c4312/f1p1/1813	1	p3	(CTC)10	30	114	143	TGCTGCGTCCTTTATCCTCT	59.978	20	CTCATCAAAGGGACGAGAGC	59.95	20	233	53	285	GTGCTGCGTCCTTTATCCTC	59.843	20	CTCATCAAAGGGACGAGAGC	59.95	20	234	52	285	TGCTGCGTCCTTTATCCTCT	59.978	20	TCAACTCTTCCTGTACCGCC	60.255	20	201	53	253
F01_c4312/f1p1/1813	2	p1	(T)10	10	1734	1743	TGTTGTCTCCCGTCTCACAG	59.864	20	ATTTCCCGATCACAACGAAG	59.933	20	263	1537	1799	CTGTTGTCTCCCGTCTCACA	59.864	20	ATTTCCCGATCACAACGAAG	59.933	20	264	1536	1799	GTTTCATGGAGGAGTTTCGC	59.676	20	ATTTCCCGATCACAACGAAG	59.933	20	231	1569	1799
F01_c4326/f2p0/1393	1	p1	(A)10	10	1243	1252	CAGGCTGATTTTTGCTGTCA	59.988	20	ACCACGAGTACCGCAGTTTC	60.179	20	207	1098	1304	CAGGCTGATTTTTGCTGTCA	59.988	20	CCACGAGTACCGCAGTTTCT	60.312	20	206	1098	1303	GGAACCCTCCAGTGTGACAT	59.817	20	ACCACGAGTACCGCAGTTTC	60.179	20	271	1034	1304
F01_c4329/f1p3/1838	1	p1	(T)10	10	173	182	AGCCTCCTCTGCTCTAACCC	59.979	20	TGCTCCATGTTGTACCCAAA	59.964	20	268	59	326	GCCTCCTCTGCTCTAACCCT	59.979	20	TGCTCCATGTTGTACCCAAA	59.964	20	267	60	326	CCCTTAGCCTCCTCTGCTCT	60.11	20	TGCTCCATGTTGTACCCAAA	59.964	20	273	54	326
F01_c4332/f1p0/1776	1	p1	(A)13	13	671	683	ACCCATAACAATCAACTCATAACA	57.518	24	CCGTGAGAGGGAAAGAAGAA	59.401	20	222	622	843	CCCATAACAATCAACTCATAACATTT	59.501	26	CCGTGAGAGGGAAAGAAGAA	59.401	20	221	623	843	ACCCATAACAATCAACTCATAACA	57.518	24	GAGAAAACCGTGAGAGGGAA	59.259	20	229	622	850
F01_c4332/f1p0/1776	2	p1	(T)13	13	870	882	TTCTTCTTTCCCTCTCACGG	59.401	20	TTCGAAAACGACTCGAAAAGA	59.982	21	277	824	1100	TTCTTCTTTCCCTCTCACGG	59.401	20	TCGAAAACGACTCGAAAAGAA	59.982	21	276	824	1099	TTCCCTCTCACGGTTTTCTC	59.259	20	TCGAAAACGACTCGAAAAGAA	59.982	21	269	831	1099
F01_c4334/f1p5/1728	1	p1	(A)36	36	1677	1712	--
F01_c4340/f2p0/1104	1	p3	(GCA)6	18	511	528	GTGGAAGGGCTGTTGTTGTT	60.012	20	CGTCAACCAATGGACACAAG	60.001	20	237	375	611	GTGGAAGGGCTGTTGTTGTT	60.012	20	ATGTGTCCGCATTTTGTTGA	59.972	20	262	375	636	GTGGAAGGGCTGTTGTTGTT	60.012	20	TGTCCGCATTTTGTTGACAT	59.972	20	259	375	633
F01_c4346/f2p0/1172	1	p1	(A)11	11	1048	1058	CTGGAGCTCTGCTCAAATCC	60.096	20	AAGGCATTCAAGTACGCAGG	60.27	20	268	841	1108	GCTGGAGCTCTGCTCAAATC	60.249	20	AAGGCATTCAAGTACGCAGG	60.27	20	269	840	1108	CGGTAGACCAACTTGCTTCC	59.734	20	AAGGCATTCAAGTACGCAGG	60.27	20	201	908	1108
F01_c4352/f2p0/1224	1	p1	(A)10	10	123	132	TCTTCTGCAACAACCACAGC	60.032	20	GACATGGGGTTTTTGGTTTG	60.066	20	142	23	164	TCTTCTGCAACAACCACAGC	60.032	20	TGACATGGGGTTTTTGGTTT	60.066	20	143	23	165	TCTTCTGCAACAACCACAGC	60.032	20	GAGAAGCAGCTCTTGCAGGT	59.898	20	186	23	208
F01_c4352/f2p0/1224	2	p1	(A)23	23	1200	1222	--
F01_c4359/f2p0/1083	1	p1	(A)11	11	53	63	GCAATTTTGAAACTTCAGAAAAATA	58.101	25	CTGGCTGATTTCGGAGAAAG	59.948	20	211	4	214	GGCAATTTTGAAACTTCAGAAAAATA	60.948	26	CTGGCTGATTTCGGAGAAAG	59.948	20	212	3	214	GCAATTTTGAAACTTCAGAAAAATA	58.101	25	AAGAAACCAAAATCCAGGGG	60.159	20	240	4	243
F01_c4370/f2p1/1856	1	p1	(T)11	11	50	60	GGGTTTCTTTTCTTTTCTCTTTCTT	58.986	25	AAAAGATCGGAAAGCGGACT	60.208	20	129	12	140	GGGTTTCTTTTCTTTTCTCTTTCTTT	60.044	26	AAAAGATCGGAAAGCGGACT	60.208	20	129	12	140	GGGTTTCTTTTCTTTTCTCTTTCT	57.833	24	AAAAGATCGGAAAGCGGACT	60.208	20	129	12	140
F01_c4370/f2p1/1856	2	p1	(A)21	21	1829	1849	--
F01_c4373/f1p6/1929	1	p2	(TA)7	14	1862	1875	GATGGCTGGAACCAAGAAAA	60.051	20	TCACAAGCGGTGGATCATAA	60.073	20	269	1640	1908	GATGGCTGGAACCAAGAAAA	60.051	20	TTCACAAGCGGTGGATCATA	60.073	20	270	1640	1909	AAGGGAAGGGTTTGCCTTTA	59.939	20	TTCACAAGCGGTGGATCATA	60.073	20	194	1716	1909
F01_c4375/f2p2/1077	1	c	(AAG)5aatcaatttcttattcctgtattttaataagagatccccctcccccc(CT)6	74	87	160	TCTCTCATCTATCGCCACCC	60.181	20	TTTCCGGTTATTGCAGTTCC	59.938	20	268	55	322	TCTCTCATCTATCGCCACCC	60.181	20	TCCAGCAGCAGGCTTCTTAT	60.118	20	251	55	305	TCTCTCATCTATCGCCACCC	60.181	20	TATTGCAGTTCCAGCAGCAG	60.157	20	260	55	314
F01_c4375/f2p2/1077	2	p1	(T)11	11	967	977	CCTGGAAGCCACACTACCAT	59.989	20	TACGCAACGTCACAATCACA	59.746	20	181	859	1039	CCTGGAAGCCACACTACCAT	59.989	20	GCAGCTGACACTTACGCAAC	59.67	20	193	859	1051	GCTTGAAGGCTCTGCGTAAC	60.162	20	TACGCAACGTCACAATCACA	59.746	20	276	764	1039
F01_c4379/f1p0/1307	1	p1	(T)11	11	1155	1165	TTTGTTCAATCTGGCTGCTG	59.988	20	CAATTCCAAATATGCCCTCG	60.281	20	150	1075	1224	TTTGTTCAATCTGGCTGCTG	59.988	20	TGCAATTCCAAATATGCCCT	60.289	20	152	1075	1226	TTTGTTCAATCTGGCTGCTG	59.988	20	CTGCAATTCCAAATATGCCC	60.289	20	153	1075	1227
F01_c4382/f3p0/1406	1	p1	(A)16	16	1100	1115	TTGCCCATTATTCTTTTCGC	60.04	20	TCTGTTCCCACACATTTGGA	59.935	20	271	1001	1271	ATTTGGGTTATAGCCTGGGG	60.034	20	TGATGCATCTTGGAGGACAA	60.201	20	184	968	1151	TTGCCCATTATTCTTTTCGC	60.04	20	TGATGCATCTTGGAGGACAA	60.201	20	151	1001	1151
F01_c4383/f2p0/1890	1	p1	(A)29	29	1856	1884	--
F01_c4388/f2p1/1446	1	p1	(A)16	16	1273	1288	TGGGCCTCCACAAGTAAAAC	59.971	20	TGCAGAAAGTTCTGTTTGCATT	59.926	22	279	1087	1365	TTGTAAGGAAGCCGGTTTTG	60.103	20	TGCAGAAAGTTCTGTTTGCATT	59.926	22	246	1120	1365	TTGTAAGGAAGCCGGTTTTG	60.103	20	TCAAGAGAACTCACTTTGCTGC	59.803	22	265	1120	1384
F01_c4398/f1p1/1127	1	p1	(A)10	10	1084	1093	AGGATTGAAGGGCTGGAGAT	60.037	20	AAATCCCAACATTGTTATTTTCA	57.509	23	150	970	1119	GTTTGGGGATTTGGGTTTTT	59.903	20	AAATCCCAACATTGTTATTTTCA	57.509	23	103	1017	1119	GAAGAGGAGGATTGAAGGGC	60.154	20	AAATCCCAACATTGTTATTTTCA	57.509	23	157	963	1119
F01_c4401/f1p4/1314	1	c	(T)10(A)16	26	630	655	GAAGACTTTGCTTCGTTGCC	60	20	GTTGCTTTCTTTGCTTTGCC	60.003	20	185	562	746	AAGGAGGAGAAGGAACCGAG	59.811	20	GTTGCTTTCTTTGCTTTGCC	60.003	20	239	508	746	CTTAGATTGAGCCGGATTGC	59.807	20	GTTGCTTTCTTTGCTTTGCC	60.003	20	145	602	746
F01_c4404/f1p4/1971	1	p1	(T)10	10	1181	1190	GCTGCAACCACCAGGATTAT	59.962	20	AAGCATCTGCCTCGCTTTAC	59.62	20	228	1044	1271	GCTGCAACCACCAGGATTAT	59.962	20	CATCTGCCTCGCTTTACAGA	59.174	20	225	1044	1268	GCTGCAACCACCAGGATTAT	59.962	20	TTTATGCAAGCATCTGCCTC	59.019	20	235	1044	1278
F01_c4412/f1p1/1780	1	p4	(CCTC)5	20	1406	1425	TCACTGAGCAATCCAACTGC	59.992	20	CACGTTCACTAGCCCAACCT	60.171	20	245	1227	1471	GGATTGGGGCCATTACTTTT	60.02	20	CACGTTCACTAGCCCAACCT	60.171	20	199	1273	1471	GGATTGGGGCCATTACTTTT	60.02	20	TGCATGGAGAATCTTGGTGA	60.201	20	257	1273	1529
F01_c4441/f2p0/1548	1	p2	(AG)9	18	28	45	--
F01_c4445/f3p2/1532	1	p2	(TC)6	12	138	149	CACTGTCACCACCAAAATCG	60.001	20	GTGCGAGAGGAGAGAATTGG	59.95	20	186	49	234	CACTGTCACCACCAAAATCG	60.001	20	GGTGCGAGAGGAGAGAATTG	59.95	20	187	49	235	CACTGTCACCACCAAAATCG	60.001	20	AGCAACAGTGCTCATTGACG	60.056	20	230	49	278
F01_c4450/f1p2/1145	1	p1	(A)11	11	23	33	GGGGGCAATTTTGACAAC	58.745	18	GGAGGGGCTGTGTTTGTTTA	59.971	20	138	0	137	GGGGGCAATTTTGACAAC	58.745	18	CCGGTGAGAATGAGGAAAAA	60.044	20	244	0	243	GGGGGCAATTTTGACAAC	58.745	18	GCTGCTGTGATTTTCTTCCC	59.82	20	118	0	117
F01_c4450/f1p2/1145	2	p1	(T)10	10	220	229	CCACTGGACCGTTTTTGATT	59.83	20	GAGCAGAGGGAGGATCTGTG	59.945	20	254	138	391	CCACTGGACCGTTTTTGATT	59.83	20	GGAGAGCAGAGGGAGGATCT	59.913	20	257	138	394	CCACTGGACCGTTTTTGATT	59.83	20	CAGAGGGAGGATCTGTGGAG	59.785	20	251	138	388
F01_c4450/f1p2/1145	3	c	(A)29taatagtaaaagtgtatgtgtgtgtttgtgtttgttttatgaatttgttattt(TTTA)5	102	999	1100	--
F01_c4451/f1p8/1468	1	p2	(CT)12	24	46	69	GCCACAAGCATCTCCTTCTC	59.957	20	AGCTTTGTTGCTGCTACGGT	60.081	20	125	5	129	GCCACAAGCATCTCCTTCTC	59.957	20	GGATCGCCATCTTGAACAAT	59.9	20	248	5	252	GCCACAAGCATCTCCTTCTC	59.957	20	CAAGCTTTGTTGCTGCTACG	59.815	20	127	5	131
F01_c4453/f1p0/1613	1	p2	(AG)8	16	242	257	CGTCCTCATTTCATTGCCTT	60.074	20	CTTCCTTCCAGCAACCTCTG	59.982	20	197	144	340	CGTCCTCATTTCATTGCCTT	60.074	20	CAACCCTTCCCTTCTTCCTC	60.045	20	151	144	294	CGTCCTCATTTCATTGCCTT	60.074	20	TGTATCAGCCCTTCCAATCC	59.894	20	179	144	322
F01_c4468/f1p0/1753	1	p3	(CTT)8	24	157	180	GACTTCAGTTTCCGACCTGC	59.851	20	GCAGAAAGACTCCTCATCCG	59.95	20	247	44	290	GACTTCAGTTTCCGACCTGC	59.851	20	GTGCAAGACCGAGTCCATTT	60.119	20	267	44	310	CCTGACTTCAGTTTCCGACC	59.697	20	GCAGAAAGACTCCTCATCCG	59.95	20	250	41	290
F01_c4469/f1p0/1424	1	p2	(AT)13	26	891	916	GGCCATACTGACCTGGTTGT	59.851	20	GAGAACGGAATATTTCCCCC	59.605	20	262	733	994	GTGGCCATACTGACCTGGTT	59.851	20	GAGAACGGAATATTTCCCCC	59.605	20	264	731	994	TTTGCCAGAGAAATGCTCAA	59.542	20	CGATGATGAGGAAGGTGGAT	59.886	20	171	868	1038
F01_c4483/f1p1/1695	1	p2	(AC)13	26	1	26	--
F01_c4484/f11p0/1231	1	c	(T)13(A)11	24	83	106	GCCTCTTTCTCCTCCCATCT	59.778	20	ATACGAAGTGGCGGATTTTG	59.96	20	156	26	181	GCCTCTTTCTCCTCCCATCT	59.778	20	GATTTTGGACCGGAAAGTGA	59.91	20	143	26	168	GCCTCTTTCTCCTCCCATCT	59.778	20	GCTGCTGCTGTTGTTGTTGT	60.104	20	222	26	247
F01_c4490/f1p3/1762	1	p1	(A)12	12	1737	1748	--
F01_c4493/f5p2/1774	1	p2	(AG)10	20	17	36	--
F01_c4500/f1p0/1061	1	p3	(GGT)5	15	210	224	GAAAAAGAATCTGGGAAGGAAA	58.733	22	CTTTCATCCTCACTCTCGGC	59.95	20	261	60	320	GAAAAAGAATCTGGGAAGGAAA	58.733	22	TCGTAGTCGGATCTTCCACC	60.073	20	219	60	278	AAGAAAAAGAATCTGGGAAGGAA	59.617	23	CTTTCATCCTCACTCTCGGC	59.95	20	263	58	320
F01_c4510/f1p0/1136	1	c	(T)11gtttcctccttaactcgctccttttcacattctggctctttttgccaaatcttgcttttattgtgttttggttccacatgagatcaatcaaatcgatg(T)11	120	1010	1129	--
F01_c4512/f1p0/1138	1	p3	(ATC)5	15	80	94	AAACTCTTCCATCGGTTCCA	59.526	20	CGGGTTTTCTCTCTCCCTCT	59.811	20	144	45	188	AAACTCTTCCATCGGTTCCA	59.526	20	GTGGTAGTGACCGCATACCC	60.263	20	168	45	212	AAACTCTTCCATCGGTTCCA	59.526	20	ACGGGTTTTCTCTCTCCCTC	59.676	20	145	45	189
F01_c4513/f1p1/1658	1	p1	(A)16	16	1588	1603	CCTCCTTTGATTCTCCCCTC	60.008	20	TTTCATCTGGAATGGGAAGG	59.864	20	216	1432	1647	TCCTCCTTTGATTCTCCCCT	60.008	20	CATCTGGAATGGGAAGGAAA	59.864	20	214	1431	1644	TCCTCCTTTGATTCTCCCCT	60.008	20	TTTCATCTGGAATGGGAAGG	59.864	20	217	1431	1647
F01_c4517/f1p3/1083	1	p2	(GA)6	12	13	24	--
F01_c4517/f1p3/1083	2	p1	(A)33	33	1029	1061	--
F01_c4521/f1p3/1126	1	p1	(A)10	10	19	28	--
F01_c4523/f1p0/1540	1	p1	(T)15	15	1261	1275	CGATTAGAAGGAAGCATCGC	59.945	20	CTGAAGAAGGTGCAGGGAAG	59.982	20	219	1210	1428	CGATTAGAAGGAAGCATCGC	59.945	20	TGCACGAACTGAAGAAGGTG	60.025	20	227	1210	1436	GAAGCATCGCGAGCTCTAGT	59.888	20	CTGAAGAAGGTGCAGGGAAG	59.982	20	209	1220	1428
F01_c4523/f1p0/1540	2	p1	(T)10	10	1390	1399	CGATTAGAAGGAAGCATCGC	59.945	20	CTGAAGAAGGTGCAGGGAAG	59.982	20	219	1210	1428	CGATTAGAAGGAAGCATCGC	59.945	20	TGCACGAACTGAAGAAGGTG	60.025	20	227	1210	1436	GAAGCATCGCGAGCTCTAGT	59.888	20	CTGAAGAAGGTGCAGGGAAG	59.982	20	209	1220	1428
F01_c4526/f1p0/1367	1	p3	(CCA)6	18	303	320	CGGCAGTGGCTAGAATCAAT	60.235	20	TTCTTGGGATCACGACCTTC	60.05	20	267	189	455	GATATAACACCGGCAGTGGC	60.361	20	TTCTTGGGATCACGACCTTC	60.05	20	277	179	455	ATATAACACCGGCAGTGGCT	59.481	20	TTCTTGGGATCACGACCTTC	60.05	20	276	180	455
F01_c4542/f2p0/1135	1	p2	(AG)16	32	34	65	--
F01_c4547/f2p0/1553	1	p1	(A)11	11	1373	1383	CACGAGCTTCAGCAAAATCA	60.134	20	ACGAAGAGCATTCCCTGCTA	59.978	20	240	1263	1502	CACGAGCTTCAGCAAAATCA	60.134	20	TCAAGTGGTTTGCTTTGCAC	59.888	20	258	1263	1520	CACGAGCTTCAGCAAAATCA	60.134	20	CCCTGCTAAAAGACACGAGG	59.869	20	228	1263	1490
F01_c4554/f5p2/1794	1	p1	(T)13	13	1751	1763	--
F01_c4568/f1p2/1941	1	p3	(AGA)6	18	61	78	GAACCTCTCAAAGCCGTGAA	60.375	20	CGTTGAGGGTAGTTTGGGAA	59.964	20	213	2	214	GAACCTCTCAAAGCCGTGAA	60.375	20	CCATTTAGCATTTGGCGAGT	60.096	20	263	2	264	GAACCTCTCAAAGCCGTGAA	60.375	20	CGCCTATGTGGAGGTAGAGC	59.859	20	240	2	241
F01_c4572/f1p2/1347	1	p1	(A)18	18	1125	1142	GGGGAGGGATCCTGATTTTA	60.089	20	AACCCTATACGCAAGGAGCA	59.73	20	148	1028	1175	TTACCAGAGGTCCACGAAGG	60.103	20	AACCCTATACGCAAGGAGCA	59.73	20	203	973	1175	GCCCAATCGATTTACCAGAG	59.528	20	AACCCTATACGCAAGGAGCA	59.73	20	214	962	1175
F01_c4576/f2p0/1253	1	p2	(AG)6	12	15	26	--
F01_c4584/f3p0/1791	1	p3	(CAC)9	27	261	287	AAAAGTTCAAGGCAAGCCAA	59.861	20	CGACCCAAATGATTGTTGTG	59.816	20	153	169	321	AAAAGTTCAAGGCAAGCCAA	59.861	20	ATGCGACCCAAATGATTGTT	60.199	20	156	169	324	AAAAGTTCAAGGCAAGCCAA	59.861	20	ACCCCCGTAGTTTTGAGAGG	60.353	20	189	169	357
F01_c4585/f1p1/1412	1	p1	(T)11	11	1310	1320	CCACGACAGGAACAGGTTTT	60.005	20	CAGTTGCTTTTTATTCTGAAAGTTGA	60.202	26	225	1174	1398	CGGCCCTGACATTGACTATT	59.955	20	CAGTTGCTTTTTATTCTGAAAGTTGA	60.202	26	252	1147	1398	CCACGACAGGAACAGGTTTT	60.005	20	CAGTTGCTTTTTATTCTGAAAGTTG	58.668	25	225	1174	1398
F01_c4587/f1p0/1360	1	p1	(A)14	14	5	18	--
F01_c4593/f1p1/1114	1	p5	(AGAGG)5	25	50	74	GGAGGACGGCAGTAAGGAGT	60.649	20	CACGCCTGCTGTTACTCAAA	60.05	20	229	2	230	GGAGGACGGCAGTAAGGAGT	60.649	20	CAACAAAAGGGCTGGGACTA	60.103	20	178	2	179	AGGAGGACGGCAGTAAGGAG	60.776	20	CACGCCTGCTGTTACTCAAA	60.05	20	230	1	230
F01_c4598/f2p1/1790	1	p5	(AAAAG)6	30	19	48	--
F01_c4598/f2p1/1790	2	p3	(CCG)6	18	165	182	GATTCTTTGCTTCCCTTCCC	60.017	20	GCCTTGCCACTCCAAAATTA	60.074	20	260	134	393	TTCTTTGCTTCCCTTCCCTT	60.18	20	GCCTTGCCACTCCAAAATTA	60.074	20	258	136	393	GATTCTTTGCTTCCCTTCCC	60.017	20	TCACCAGCTCGTACCTCTCC	60.408	20	224	134	357
F01_c4598/f2p1/1790	3	p3	(AGA)9	27	1341	1367	CCCCCAGTATCCCGATCTAT	59.996	20	AACTGACATGAACTTCCCCG	59.966	20	181	1242	1422	ATCCCGATCTATTGGAGGCT	59.888	20	AACTGACATGAACTTCCCCG	59.966	20	173	1250	1422	GAAGAGGCCAAGATTCCTCC	60.154	20	AACTGACATGAACTTCCCCG	59.966	20	199	1224	1422
F01_c4603/f2p0/1346	1	p1	(A)13	13	45	57	GGGGAACACTACAGTTCTGAAAA	59.552	23	TCCCCAATTCTATTTGCTGC	60.038	20	186	0	185	GGGGAACACTACAGTTCTGAAAA	59.552	23	GTTCGCTATCAGCCTGGTTC	59.843	20	246	0	245	GGGGAACACTACAGTTCTGAAAA	59.552	23	GGTTCGGTAGCAGAGGATCA	60.218	20	231	0	230
F01_c4623/f1p1/1955	1	c	(CTC)6cttcttcttcactcagtaga(TC)6	50	28	77	--
F01_c4628/f1p0/1320	1	p3	(TTC)5	15	275	289	GGTCAGCGTAGCAGTCAACA	60.056	20	TTGACTGGCAGCACCATTAG	59.864	20	190	212	401	GGTCAGCGTAGCAGTCAACA	60.056	20	CTTGACTGGCAGCACCATTA	59.864	20	191	212	402	TGGTCAGCGTAGCAGTCAAC	60.056	20	TTGACTGGCAGCACCATTAG	59.864	20	191	211	401
F01_c4630/f1p1/1132	1	p1	(T)10	10	979	988	GAGCGCATGCAAGTTTACAA	60.021	20	CAGCATCCTAATCTGCTTCG	58.625	20	247	846	1092	CAGCCGCAGATGAAGTATCA	59.972	20	CAGCATCCTAATCTGCTTCG	58.625	20	277	816	1092	ATTATGGAACACTCGCCAGG	59.955	20	CAGCATCCTAATCTGCTTCG	58.625	20	218	875	1092
F01_c4648/f1p0/1115	1	p2	(CT)10	20	54	73	CCCCTCCTCCTCTCTCTTCA	60.859	20	TGAATTTGGACCCCATTGTT	60.029	20	229	31	259	CCCCTCCTCCTCTCTCTTCA	60.859	20	GAATTTGGACCCCATTGTTG	60.029	20	228	31	258	TACCTCCCCCTCCTCCTCT	60.012	19	TGAATTTGGACCCCATTGTT	60.029	20	235	25	259
F01_c4656/f3p2/1678	1	c	(T)16atgtttattatattctgtagatacaaaaaattaacgtgttttgatcatttaattagaaatttaaagtacaaagataattttaaaag(A)12	114	1562	1675	--
F01_c4663/f1p0/1591	1	p5	(CCCAC)5	25	21	45	--
F01_c4672/f1p1/1375	1	p1	(T)10	10	118	127	TCTCCTCCTCCTCCACTTCA	59.913	20	GTGACACCTCCGAATTCCAT	59.786	20	209	58	266	TCTCCTCCTCCTCCACTTCA	59.913	20	ATTGCCATTAAAAGCAGCGT	59.748	20	248	58	305	TCTCCTCCTCCTCCACTTCA	59.913	20	GTCGACTCTGCCTCTCTTGC	60.292	20	230	58	287
F01_c4676/f1p0/1155	1	p1	(T)14	14	1141	1154	--
F01_c4679/f3p0/1757	1	p2	(CA)23	46	5	50	--
F01_c4680/f1p5/1703	1	p3	(ACG)6	18	1418	1435	GATGATGCTGCCCAGAAAGT	60.226	20	TCAACACACCAAATTCCCAA	59.792	20	277	1359	1635	CCAGATGGACAGGACTTGGT	59.962	20	ACCCTTGAAACACGAGCAAT	59.598	20	219	1250	1468	GAAGAATGGTGGGCTCGTTA	60.074	20	ACCCTTGAAACACGAGCAAT	59.598	20	187	1282	1468
F01_c4680/f1p5/1703	2	p1	(T)11	11	1693	1703	--
F01_c4711/f1p0/1684	1	p2	(TC)14	28	23	50	--
F01_c4719/f2p0/1449	1	p1	(T)10	10	314	323	GTCACCAAGGCACGATTTTT	59.978	20	ACATAACAAGCTTGGCACCC	60	20	208	257	464	GTCACCAAGGCACGATTTTT	59.978	20	ACCGATAACTGACACAGCCC	59.997	20	125	257	381	CTTCTTCTTTCATGCCCGAG	59.948	20	ACATAACAAGCTTGGCACCC	60	20	269	196	464
F01_c4722/f2p5/1352	1	p1	(C)36	36	277	312	GTCACACCTCCTCCACCAGT	60.006	20	ACTTGTAAGGGTGCGTTGGT	59.52	20	112	250	361	ACACCTCCTCCACCAGTCAC	60.006	20	ACTTGTAAGGGTGCGTTGGT	59.52	20	109	253	361	CCATCAGAAAGCACAGCAAA	59.988	20	ACTTGTAAGGGTGCGTTGGT	59.52	20	264	98	361
F01_c4722/f2p5/1352	2	p3	(CCA)5	15	940	954	ACCCCTACCACCCAAGAAAC	60.088	20	AATGAGGTGGTGGTGGAGAC	59.817	20	161	821	981	CCACCCAAGAAACCCTACAA	59.824	20	AATGAGGTGGTGGTGGAGAC	59.817	20	154	828	981	CCACCCAAGAAACCCTACAA	59.824	20	TGTAATGAGGTGGTGGTGGA	59.806	20	157	828	984
F01_c4723/f1p2/1933	1	p2	(AT)6	12	112	123	GTTCATTGCACAGAACACGG	60.16	20	CACAAAACAGCATCTGTGGG	60.152	20	197	73	269	GTTCATTGCACAGAACACGG	60.16	20	AGACGGGAAATTCAAGCTCA	59.813	20	219	73	291	GTTCATTGCACAGAACACGG	60.16	20	GACGGGAAATTCAAGCTCAA	60.192	20	218	73	290
F01_c4733/f3p1/1480	1	p3	(AGC)5	15	40	54	TCACATTACCTTATTAAAAACCAAAA	57.479	26	GTTTCTTGCAACTCCTTCGC	60	20	178	5	182	TCACATTACCTTATTAAAAACCAAAA	57.479	26	TCGAGCTACCTCTTCCTCCA	60.088	20	146	5	150	TCACATTACCTTATTAAAAACCAAAA	57.479	26	TTTCTTGCAACTCCTTCGCT	60.132	20	177	5	181
F01_c4743/f1p1/1219	1	p1	(A)10	10	1144	1153	GACAGAAGGCTGGAAATTGG	59.67	20	GTTACAAACGGAACAAGGGC	59.476	20	189	992	1180	CTGCAATGCTTGAGCTGATT	59.178	20	GTTACAAACGGAACAAGGGC	59.476	20	146	1035	1180	CAGAAGGCTGGAAATTGGTT	59.17	20	GTTACAAACGGAACAAGGGC	59.476	20	187	994	1180
F01_c4745/f1p2/1957	1	p3	(CCT)6	18	107	124	TGTTTGTTTCTTTGCTGCAT	57.003	20	GCAAAGGAAGGAATGGATGA	60.014	20	102	53	154	TGTTTCTTTGCTGCATAGGACT	59.044	22	TCAACAGCGTCAGCTTGTTC	60.183	20	253	57	309	TGTTTCTTTGCTGCATAGGACT	59.044	22	CGAGCTGATCCAACCTCATT	60.218	20	175	57	231
F01_c4751/f1p2/1198	1	p1	(A)10	10	260	269	ATCTCCCTTCTCCCCTTTGA	60.008	20	GATGGGGGAAATGGTTCTTT	59.996	20	145	180	324	GCACACAAAGCCTTCTCCTC	59.997	20	CGAGCCCCTCTTTCTTCTTT	59.955	20	269	207	475	GCACACAAAGCCTTCTCCTC	59.997	20	CAAAGGCCAAAGGAAAATGA	60.046	20	156	207	362
F01_c4751/f1p2/1198	2	p1	(A)17	17	1165	1181	--
F01_c4752/f1p0/1273	1	p1	(A)11	11	94	104	CCTTCCGTTGCCTTTTCTTT	60.584	20	AGGAGAAGCAGCTCTTGCAG	60.035	20	150	33	182	CCTTCCGTTGCCTTTTCTTT	60.584	20	GACATGGGGTTTTTGGTTTG	60.066	20	104	33	136	CCTTCCGTTGCCTTTTCTTT	60.584	20	TGACATGGGGTTTTTGGTTT	60.066	20	105	33	137
F01_c4752/f1p0/1273	2	p1	(T)10	10	1107	1116	ACTCATGCCCAGAGTATGCC	60.104	20	AAAACTGACCTTCGCAAACC	59.218	20	221	1023	1243	TGCCAACCAACACTTCTCAA	60.278	20	AAAACTGACCTTCGCAAACC	59.218	20	205	1039	1243	CCCAGAGTATGCCAACCAAC	60.375	20	AAAACTGACCTTCGCAAACC	59.218	20	214	1030	1243
F01_c4756/f1p1/1022	1	p3	(ACA)5	15	538	552	CGCAACAACAATAACAACGG	60.029	20	AAAATGCCCACTGCTACCAC	60	20	165	437	601	CCGCAACAACAATAACAACG	60.029	20	AAAATGCCCACTGCTACCAC	60	20	166	436	601	TATTGAAGTTACTGCCCCCG	59.953	20	AAAATGCCCACTGCTACCAC	60	20	235	367	601
F01_c4757/f1p0/1084	1	p3	(ATG)5	15	733	747	TCGTTACAAGATAACCGCCC	59.96	20	CTCCTCATCCTCCTCTCGTG	59.937	20	219	611	829	TACAAGATAACCGCCCCAAG	59.953	20	CTCCTCATCCTCCTCTCGTG	59.937	20	215	615	829	GTTACAAGATAACCGCCCCA	59.823	20	CTCCTCATCCTCCTCTCGTG	59.937	20	217	613	829
F01_c4760/f1p0/1074	1	p3	(CTC)8	24	112	135	ACTCCTGCTTTGTCCCTGAA	59.844	20	CATTGAATCTCAGCCGGTTT	60.074	20	152	85	236	AACTCCTGCTTTGTCCCTGA	59.844	20	CATTGAATCTCAGCCGGTTT	60.074	20	153	84	236	CTCCTGCTTTGTCCCTGAAC	59.844	20	CATTGAATCTCAGCCGGTTT	60.074	20	151	86	236
F01_c4761/f3p5/1927	1	p2	(AG)7	14	38	51	CACACCCTCTATTAAAGATACAAGCA	59.98	26	TATCGGATGGATTTCGGAAG	59.856	20	136	3	138	CACACCCTCTATTAAAGATACAAGCA	59.98	26	GAGTTTAAGCTCGGCAGCAC	60.162	20	243	3	245	CACACCCTCTATTAAAGATACAAGCA	59.98	26	TGCTCTCCTCCACCTCTCTC	59.663	20	179	3	181
F01_c4762/f1p1/1276	1	p1	(T)12	12	256	267	GCCATCTTCATCTTCACCGT	60.081	20	AGGAAGTAAATGCAGGGGCT	60.096	20	222	217	438	TCCCTGCACAAAAGAAAACC	60.088	20	AGGAAGTAAATGCAGGGGCT	60.096	20	276	163	438	GCCATCTTCATCTTCACCGT	60.081	20	CAGGAGAGGAAAATAGGGGG	59.89	20	198	217	414
F01_c4763/f2p3/1664	1	c	(A)11c(AG)6	24	6	29	--
F01_c4763/f2p3/1664	2	p1	(A)10	10	999	1008	TGGCCCCTGATCGTATAGTC	59.917	20	TGCGTCTCCAAGTAGCCTTT	60.015	20	241	930	1170	TGGCCCCTGATCGTATAGTC	59.917	20	GCGTCTCCAAGTAGCCTTTG	60.015	20	240	930	1169	TGGCCCCTGATCGTATAGTC	59.917	20	AGATTTCGTGATGCGTCTCC	60.226	20	252	930	1181
F01_c4769/f1p0/1856	1	p1	(A)10	10	1801	1810	--
F01_c4771/f6p7/1876	1	p1	(A)12	12	1847	1858	--
F01_c4775/f1p0/1098	1	p3	(TTG)5	15	140	154	CCTTCATCGTTCCACGATCT	60.073	20	GGGCAAAAATCCCCATTACT	60.02	20	224	3	226	CCTTCATCGTTCCACGATCT	60.073	20	CCCGCGTACAACCAATAAAT	59.72	20	252	3	254	CCTTCATCGTTCCACGATCT	60.073	20	AATAGCTGGTAAAACCCCGC	60.332	20	267	3	269
F01_c4778/f2p0/1692	1	p2	(GA)13	26	27	52	TGCTGTACATTCAGGCTTCA	57.997	20	GCGATTGAGAAGTGCAATGA	59.955	20	253	4	256	CAGTGCTGTACATTCAGGCTTC	59.943	22	GCGATTGAGAAGTGCAATGA	59.955	20	256	1	256	AGTGCTGTACATTCAGGCTTCA	59.943	22	GCGATTGAGAAGTGCAATGA	59.955	20	255	2	256
F01_c4790/f3p0/1686	1	p1	(A)12	12	127	138	ACGACTCAACGAATCCCATC	59.934	20	ATCGAAAGCTAAGCCGATGA	59.945	20	174	38	211	ACGACTCAACGAATCCCATC	59.934	20	TCGCCATTTCCAACTAAACC	59.938	20	243	38	280	ACGACTCAACGAATCCCATC	59.934	20	TACCTTTCGCCATTTCCAAC	59.938	20	249	38	286
F01_c4790/f3p0/1686	2	p1	(G)10	10	1408	1417	GCGTAGAGAAGGCATTGGAG	59.978	20	GGCAGGCGTACTGAAGGTAA	60.27	20	270	1326	1595	ACGTAGGCGTAGAGAAGGCA	60.037	20	GGCAGGCGTACTGAAGGTAA	60.27	20	276	1320	1595	CGTAGAGAAGGCATTGGAGG	59.83	20	GGCAGGCGTACTGAAGGTAA	60.27	20	269	1327	1595
F01_c4809/f3p1/1625	1	p2	(AG)10	20	181	200	CGCTCTCTCCCTCTCCAAAT	60.862	20	GGTTGGCAATTGAATGGACT	59.797	20	273	35	307	CGCTCTCTCCCTCTCCAAAT	60.862	20	GAATGCATCATTTTCTCCCC	59.324	20	196	35	230	CGCTCTCTCCCTCTCCAAAT	60.862	20	CTATGGCATCGGATTGTGGT	60.744	20	237	35	271
F01_c4809/f3p1/1625	2	c	(ATT)7actactattattatctacgagttctggagg(AT)11	73	1465	1537	CATCTGCTCGGTGCTAATGA	59.972	20	TCACATGAAATTCACACGGAA	59.956	21	142	1420	1561	CATCTGCTCGGTGCTAATGA	59.972	20	CATCACATGAAATTCACACGG	59.832	21	144	1420	1563	TGTAGACAGCATCTGCTCGG	60.16	20	TCACATGAAATTCACACGGAA	59.956	21	151	1411	1561
F01_c4814/f1p10/1203	1	p1	(T)10	10	810	819	TGGTATACATGGTTGGGGGT	59.79	20	AGAAAAGGAAAAACGAGGGC	59.704	20	182	739	920	TTGGTATACATGGTTGGGGG	60.301	20	AGAAAAGGAAAAACGAGGGC	59.704	20	183	738	920	ATACATGGTTGGGGGTCTTG	59.526	20	AGAAAAGGAAAAACGAGGGC	59.704	20	178	743	920
F01_c4814/f1p10/1203	2	p1	(T)10	10	1128	1137	GCCTTGCGATTGTATCCTGT	60.103	20	CCAAGCAAAATTGACAAATTCA	59.979	22	154	1019	1172	GCCCTCGTTTTTCCTTTTCT	59.704	20	CCAAGCAAAATTGACAAATTCA	59.979	22	272	901	1172	GCAACACCAAGGGATTTCTG	60.495	20	CCAAGCAAAATTGACAAATTCA	59.979	22	118	1055	1172
F01_c4817/f1p4/1088	1	p1	(A)45	45	1043	1087	--
F01_c4822/f1p5/1561	1	p3	(AAG)5	15	293	307	AAATCGTTCTTGCATTTCCG	60.074	20	GGTAGCTCTGTTGGGTTTGC	59.74	20	124	221	344	AAATCGTTCTTGCATTTCCG	60.074	20	AGCTCTGTTGGGTTTGCATC	60.263	20	121	221	341	AAATCGTTCTTGCATTTCCG	60.074	20	TCTGTTGGGTTTGCATCAAG	59.691	20	118	221	338
F01_c4829/f1p2/1542	1	c	(T)18acaaaaagtaactctttcttc(CA)6	51	379	429	GATCTCGTGGCAGGATCATT	60.042	20	ATCTCCAGGCCCCTCTAGTC	59.659	20	196	273	468	ATCATTCGCTGGAGGAACAG	60.218	20	ATCTCCAGGCCCCTCTAGTC	59.659	20	182	287	468	GATCTCGTGGCAGGATCATT	60.042	20	CATCTCCAGGCCCCTCTAGT	60.607	20	197	273	469
F01_c4831/f1p3/1994	1	p1	(T)10	10	1794	1803	AGAGAGTGCTTGAAGCTGCC	59.898	20	CCAGGAACATGAGCACAAGA	59.831	20	251	1694	1944	AGAGAGTGCTTGAAGCTGCC	59.898	20	GCACAAGAGTCAACGCAGAA	60.183	20	239	1694	1932	CTGTCAAAGCTTGGAGACCC	59.844	20	CCAGGAACATGAGCACAAGA	59.831	20	200	1745	1944
F01_c4836/f2p0/1031	1	c	(T)13agctgatgccccttgttaattttctccgcccctgcctctaaatttttctcatctcccccccgaataaattcg(C)13	98	851	948	CGGTTTAGGTGATGGGTTTC	59.288	20	GTGATTTTGGCCAAGCAGAT	60.081	20	266	756	1021	TTCGGTTTAGGTGATGGGTT	59.288	20	GTGATTTTGGCCAAGCAGAT	60.081	20	268	754	1021	TTTCGGTTTAGGTGATGGGT	59.288	20	GTGATTTTGGCCAAGCAGAT	60.081	20	269	753	1021
F01_c4847/f9p1/1014	1	p2	(TC)6	12	8	19	--
F01_c4849/f3p0/1244	1	p3	(CCG)6	18	206	223	AGAGCTTCAGCGCAAACTTC	59.904	20	CGGAATTAGCATCCGGTTTA	59.922	20	154	128	281	AGAGCTTCAGCGCAAACTTC	59.904	20	TGACATTAATGCGTCGTCGT	60.142	20	231	128	358	TTCAGCGCAAACTTCAAAGA	59.729	20	CGGAATTAGCATCCGGTTTA	59.922	20	149	133	281
F01_c4860/f1p0/1040	1	p3	(GCA)5	15	139	153	AAAATGGAAGCGGTGATGAG	60.074	20	GAAGGTGCAGGAGCTTTGAC	59.997	20	214	61	274	AAAATGGAAGCGGTGATGAG	60.074	20	TGCAGGAGCTTTGACCTTTT	59.993	20	209	61	269	AAAATGGAAGCGGTGATGAG	60.074	20	CAGCAAAGTCTCGAACCTCC	59.989	20	135	61	195
F01_c4861/f1p4/1213	1	p2	(CT)9	18	80	97	GTTTTACCTCCTCCCTTCGC	60.074	20	GCAGGTGGGATATCAAGCAT	59.923	20	217	32	248	GTTTTACCTCCTCCCTTCGC	60.074	20	CACACCATTCAATGCCTCAG	60.112	20	239	32	270	GTTTTACCTCCTCCCTTCGC	60.074	20	CGAGAACGCTAACTGGTTCC	59.875	20	105	32	136
F01_c4862/f1p0/1809	1	p3	(CAC)8	24	349	372	TTTCTTCTTGCGTCCCACTT	59.853	20	CGACCCAAATGATTGTTGTG	59.816	20	258	149	406	TTTCTTCTTGCGTCCCACTT	59.853	20	ATGCGACCCAAATGATTGTT	60.199	20	261	149	409	ATCTTTCTTCTTGCGTCCCA	59.813	20	CGACCCAAATGATTGTTGTG	59.816	20	261	146	406
F01_c4869/f1p1/1713	1	p6	(CAGCAA)6	36	171	206	GATGACCCTTCTGTTTCCGA	60.05	20	TTGAAGGTGGAGAATTTGGC	60.051	20	148	146	293	TGACCCTTCTGTTTCCGAAC	60.088	20	TTGAAGGTGGAGAATTTGGC	60.051	20	146	148	293	GATGACCCTTCTGTTTCCGA	60.05	20	GTGGATCAGAGGATCGAAGC	59.768	20	262	146	407
F01_c4871/f3p0/1545	1	c	(T)12gtaatttcaaaagatgaattctttatgttag(T)10	53	1367	1419	TATAAAGCCACGTCGTGCAA	60.273	20	TCATCAAAATTGATCATGCTCTT	58.709	23	137	1332	1468	TTTGTGTTGAAGCTGGGATG	59.691	20	TCATCAAAATTGATCATGCTCTT	58.709	23	268	1201	1468	TATCATCCAAGTGCAAGCGA	60.366	20	TCATCAAAATTGATCATGCTCTT	58.709	23	195	1274	1468
F01_c4874/f2p0/1425	1	p1	(T)13	13	1239	1251	AGATGGCAAGCATTAGGTGC	60.243	20	aaatgcgcaaGTGAAAATGG	60.999	20	242	1175	1416	AGATGGCAAGCATTAGGTGC	60.243	20	aatgcgcaaGTGAAAATGG	59.679	19	241	1175	1415	TCTGTTGGAGGCTGTGTTGT	59.31	20	aaatgcgcaaGTGAAAATGG	60.999	20	211	1206	1416
F01_c4880/f1p0/1340	1	p2	(TC)12	24	38	61	AAGCCCAGCTACACCTTGAC	59.357	20	GCCTTCTTTTCCCTCTTGCT	59.962	20	276	11	286	AAGCCCAGCTACACCTTGAC	59.357	20	CGGTTGGGTGTCCATAATTC	60.051	20	204	11	214	CCCAGCTACACCTTGACGAC	60.711	20	GCCTTCTTTTCCCTCTTGCT	59.962	20	273	14	286
F01_c4883/f1p0/1934	1	p4	(TCTT)5	20	52	71	TGCTTTTTGTTTCTCTCACTGC	59.677	22	TTTTTCCGTTGAGGGTTTTC	59.04	20	228	21	248	TGCTTTTTGTTTCTCTCACTGC	59.677	22	TTGGTCGAAGACGAAGAAGAA	59.978	21	174	21	194	TGCTTTTTGTTTCTCTCACTGC	59.677	22	TTTTTCCGTTGAGGGTTTTCT	59.967	21	228	21	248
F01_c4890/f1p1/1318	1	p3	(GAG)6	18	449	466	CATCATGACCAGCTTCCCTT	60.073	20	GTTTCGTCTTTTTGGCTTGC	59.867	20	252	319	570	GCTTCAAGCCAAACACCAAT	60.118	20	CCCAGGAACAAGCCTTTGTA	60.103	20	276	391	666	CATCATGACCAGCTTCCCTT	60.073	20	GTCTTTTTGGCTTGCGAATC	59.829	20	247	319	565
F01_c4890/f1p1/1318	2	p2	(GT)6	12	1022	1033	TGATTAGGGCTGGAGTGAGC	60.362	20	GCCAACCCTACAAACTCCAA	59.971	20	275	939	1213	CATTCTTGGTGGGAATACCG	60.184	20	TCAACGCAACTCAAGCTAACA	59.665	21	276	882	1157	GATTAGGGCTGGAGTGAGCA	60.362	20	ATGGTTCAACGCAACTCAAG	58.775	20	223	940	1162
F01_c4916/f1p1/1557	1	p3	(CTT)7	21	1261	1281	CTTCCCATGGATCTTCTCCA	60.003	20	ATCACTGAACGGCATCAACA	60.12	20	143	1181	1323	CTTCCCATGGATCTTCTCCA	60.003	20	TCACTGAACGGCATCAACAT	60.12	20	142	1181	1322	GGTACCGGATTGAGAGCAAA	60.074	20	ATCACTGAACGGCATCAACA	60.12	20	185	1139	1323
F01_c4918/f2p0/1926	1	c	(T)13cttgctagggagattgaatgaagcttttgtggactaggttttagacgaaggtcaaaaggaagccatttaa(TAG)5	98	1625	1722	GGTTTGGATGATGAAAGCAAA	59.93	21	AAAATAGCAGCAACCCCTGA	59.708	20	236	1510	1745	TTTGGTTTGGATGATGAAAGC	59.93	21	AAAATAGCAGCAACCCCTGA	59.708	20	239	1507	1745	GGTTTGGATGATGAAAGCAAA	59.93	21	CAAAATAGCAGCAACCCCTG	60.628	20	237	1510	1746
F01_c4930/f2p3/1693	1	p1	(T)21	21	1623	1643	TTGTATTGCTTCTAGCGGGG	60.223	20	CAACCATGGGAAATACAGGG	60.044	20	230	1447	1676	TGTATTGCTTCTAGCGGGGT	59.73	20	CAACCATGGGAAATACAGGG	60.044	20	229	1448	1676	TTGTATTGCTTCTAGCGGGG	60.223	20	GGAGTGATTCAACCATGGGA	60.725	20	239	1447	1685
F01_c4935/f6p5/1951	1	p1	(A)10	10	93	102	TCAACGCAGAGTACATGGGA	60.263	20	GCATGAAAGCAGAGAGAGGG	60.096	20	135	23	157	TTCAACGCAGAGTACATGGG	59.716	20	GCATGAAAGCAGAGAGAGGG	60.096	20	136	22	157	TCAACGCAGAGTACATGGGA	60.263	20	CGGTGATCTTGGTAACGGAT	59.813	20	224	23	246
F01_c4942/f4p2/1733	1	c	(TTC)7ttttttttta(G)10	41	1555	1595	TTCGGATCGACACAATTGAA	60.049	20	GCCATCATCAATGAGCCTTC	60.579	20	219	1507	1725	AATTCTGAAGCAAGGGTTCG	59.312	20	CCATCATCAATGAGCCTTCA	59.604	20	234	1491	1724	TTCGGATCGACACAATTGAA	60.049	20	AACAAGCCATCATCAATGAGC	60.096	21	224	1507	1730
F01_c4952/f1p0/1187	1	p2	(CT)6	12	10	21	--
F01_c4959/f5p5/1819	1	p2	(AT)7	14	1482	1495	AGACTTCAGGCAACGCATCT	60.02	20	GCCAAAAGAACAACTCCGAA	60.227	20	231	1405	1635	AAGGTCTGCCAATGATGGTC	59.934	20	GCCAAAAGAACAACTCCGAA	60.227	20	253	1383	1635	TCTGCCAATGATGGTCTCAG	59.787	20	GCCAAAAGAACAACTCCGAA	60.227	20	249	1387	1635
F01_c4962/f2p3/1972	1	p1	(A)10	10	274	283	AAATGGGCAAGAGGGAGAGT	60.074	20	AAACCCGATGGATTCCTTTC	60.131	20	161	196	356	TCCTCTGATTCTTCCATGCC	60.158	20	AAACCCGATGGATTCCTTTC	60.131	20	233	124	356	AAATGGGCAAGAGGGAGAGT	60.074	20	AACCCGATGGATTCCTTTCT	59.766	20	160	196	355
F01_c4962/f2p3/1972	2	p2	(GA)12	24	1882	1905	GCGCCTGTAGCCAATGTTAT	60.124	20	GGGCAGATTCATTCATTACGA	59.915	21	150	1815	1964	TGAGGCGGTAAAAAGGACAG	60.241	20	GGGCAGATTCATTCATTACGA	59.915	21	245	1720	1964	ATGAGGCGGTAAAAAGGACA	59.569	20	GGGCAGATTCATTCATTACGA	59.915	21	246	1719	1964
F01_c4972/f2p2/1679	1	p1	(A)20	20	1659	1678	--
F01_c4984/f1p0/1852	1	p1	(A)21	21	1010	1030	CTGACCCGAGCTCATTTTTC	59.813	20	TCCATACACCTCGGAACTCA	59.086	20	271	930	1200	TCTGGCCTGCAAATCTCTCT	60.096	20	TCACGCTTTCTATGAGGAGGA	59.963	21	248	881	1128	TCTGGCCTGCAAATCTCTCT	60.096	20	GGCCAGTGGAGTTCATCAAA	61.046	20	206	881	1086
F01_c5006/f1p1/1914	1	p1	(T)16	16	1139	1154	CGGAAAACGAATCGACATCT	60.074	20	AGAAGCCCCAAATCCTTGAT	59.903	20	254	1103	1356	CGGAAAACGAATCGACATCT	60.074	20	CACTTCTTTTTCTCCGTGCC	59.853	20	164	1103	1266	GGGGTTATGAATTCCCCATC	60.21	20	CACTTCTTTTTCTCCGTGCC	59.853	20	194	1073	1266
F01_c5008/f1p0/1331	1	p1	(A)28	28	1300	1327	--
F01_c5014/f1p3/1255	1	p1	(A)11	11	49	59	TTTAGGAGGCAACACAAGGG	60.103	20	CTGCTGTGGAGTGTTGTCGT	59.94	20	272	18	289	TTTAGGAGGCAACACAAGGG	60.103	20	AAAAATCAAAAGGTGGGGCT	59.814	20	164	18	181	TTTAGGAGGCAACACAAGGG	60.103	20	GCCGGGTAAGGAAGAAGAAG	60.2	20	139	18	156
F01_c5014/f1p3/1255	2	p1	(T)10	10	246	255	TTTAGGAGGCAACACAAGGG	60.103	20	CTGCTGTGGAGTGTTGTCGT	59.94	20	272	18	289	TTTAGGAGGCAACACAAGGG	60.103	20	AAAAATCAAAAGGTGGGGCT	59.814	20	164	18	181	TTTAGGAGGCAACACAAGGG	60.103	20	GCCGGGTAAGGAAGAAGAAG	60.2	20	139	18	156
F01_c5014/f1p3/1255	3	p1	(A)11	11	782	792	GCTGAACCATATCCGAAGGA	60.036	20	ACAAATCACCTGCAACCACA	60.008	20	116	727	842	GCTGAACCATATCCGAAGGA	60.036	20	CACAAATCACCTGCAACCAC	60.008	20	117	727	843	GCTGAACCATATCCGAAGGA	60.036	20	ACACAAATCACCTGCAACCA	60.008	20	118	727	844
F01_c5014/f1p3/1255	4	p1	(A)30	30	1215	1244	--
F01_c5017/f1p0/1319	1	c	(T)10a(ATT)7	32	1288	1319	--
F01_c5029/f1p0/1212	1	p3	(TCT)5	15	249	263	TCCTGGTGGGAATCAGTCTC	60.048	20	AGGAGAGGAGGGAGTAAGCG	59.972	20	175	173	347	TCCTGGTGGGAATCAGTCTC	60.048	20	GGAGAGGAGGGAGTAAGCGT	59.84	20	174	173	346	GAATCAGTCTCAAAAGCCCG	59.813	20	AGGAGAGGAGGGAGTAAGCG	59.972	20	166	182	347
F01_c5038/f2p0/1263	1	p2	(AG)7	14	784	797	TTGAAGGGAGAGAAGAAGCG	59.688	20	AAAAAGAGGCCAGTCTGCAA	59.993	20	218	761	978	TTGAAGGGAGAGAAGAAGCG	59.688	20	GATAATGCCCCTCTAAGCCC	59.894	20	190	761	950	TTGAAGGGAGAGAAGAAGCG	59.688	20	TAAGCCCACAGGCCAGTAAC	60.132	20	177	761	937
F01_c5038/f2p0/1263	2	p1	(T)10	10	1010	1019	TTGCAGACTGGCCTCTTTTT	59.993	20	GCTGATGAAAAACGCTACTGG	59.897	21	221	959	1179	GGGCTTAGAGGGGCATTATC	59.894	20	TGGAAGAATGGAATTGACCA	58.897	20	124	931	1054	GGGCTTAGAGGGGCATTATC	59.894	20	GCTGATGAAAAACGCTACTGG	59.897	21	249	931	1179
F01_c5045/f1p0/1278	1	p3	(GCT)9	27	699	725	ATGGCCTTCATAGGCCTTCT	60.06	20	CACCCCATCGGTCTGTATCT	59.803	20	263	651	913	ATGGCCTTCATAGGCCTTCT	60.06	20	ACCCCATCGGTCTGTATCTG	59.803	20	262	651	912	ATGGCCTTCATAGGCCTTCT	60.06	20	TTGTCAGAATCTGGAGGGCT	59.803	20	201	651	851
F01_c5054/f2p2/1510	1	p3	(AAG)7	21	159	179	TTCCCACAAAGTCACCATCA	59.935	20	CGTGGTTTTCTCTCCATCGT	60.111	20	271	57	327	TTCCCACAAAGTCACCATCA	59.935	20	CGTCGTGGTTTTCTCTCCAT	60.111	20	274	57	330	TTCCCACAAAGTCACCATCA	59.935	20	GACGTCGTGGTTTTCTCTCC	59.703	20	276	57	332
F01_c5057/f3p0/1774	1	p1	(T)10	10	1704	1713	--
F01_c5062/f1p0/1060	1	p2	(GA)14	28	20	47	--
F01_c5064/f2p0/1562	1	p1	(A)13	13	1408	1420	CAATCCCTTTTGCCAGATGT	59.933	20	ATGTCCTGCCAAAAATCCAT	59.249	20	185	1352	1536	CAATCCCTTTTGCCAGATGT	59.933	20	CCTGCCAAAAATCCATATCC	59.23	20	181	1352	1532	TTTGGGATTTGGAGAACCAG	59.903	20	ATGTCCTGCCAAAAATCCAT	59.249	20	259	1278	1536
F01_c5072/f2p1/1762	1	p1	(T)11	11	1473	1483	TGGGTATGAAAAGGAGCAGG	60.066	20	ATTGTGTTCCCCAATTGCAT	60.059	20	231	1277	1507	ATTCAGTCCGGACACAGAGG	60.112	20	ATTGTGTTCCCCAATTGCAT	60.059	20	177	1331	1507	CGCACATATGGTAGCCTCCT	60.118	20	ATTGTGTTCCCCAATTGCAT	60.059	20	134	1374	1507
F01_c5085/f4p0/1920	1	c	(T)12aaataaagaaccaaagccaaaagaatccattaatcattatcgagcttcgctctcatagtctcatttgcttagggtttgttttccctttaaatcctg(A)11	119	1	119	--
F01_c5088/f1p0/1413	1	p2	(AG)6	12	205	216	GTTAAAACCGCCCTCTCCTC	60.074	20	ATCAAAATTATGAAGCGGCG	60.061	20	278	64	341	GTTAAAACCGCCCTCTCCTC	60.074	20	TCTTGTCCCATGGCCATAAT	60.155	20	247	64	310	TTAAAACCGCCCTCTCCTCT	60.2	20	ATCAAAATTATGAAGCGGCG	60.061	20	277	65	341
F01_c5091/f5p4/1967	1	c	(TC)15taacttgtca(CT)6	52	42	93	GGAATCACATGGGCTTGTTG	61.309	20	GCCATGGATGGAGAAAAGAA	60.014	20	249	12	260	TGGAATCACATGGGCTTGTT	61.309	20	GCCATGGATGGAGAAAAGAA	60.014	20	250	11	260	TGGAATCACATGGGCTTGTT	61.309	20	CATTTCCTTATCTTCGGCCA	60.031	20	266	11	276
F01_c5091/f5p4/1967	2	p1	(G)11	11	1452	1462	AATTTAATGCACCTGGCTGG	59.96	20	GGAGAAACAATGTGGGAGGA	59.903	20	219	1371	1589	AATTTAATGCACCTGGCTGG	59.96	20	TGACAAAAGGGGATGGGATA	60.126	20	241	1371	1611	TACCGGATCATGTGAAACGA	59.924	20	GGAGAAACAATGTGGGAGGA	59.903	20	251	1339	1589
F01_c5101/f1p0/1003	1	p1	(A)11	11	45	55	GGAGAGAATTGGGGGAAAAC	59.744	20	GCTTTTTGATGGTTTTGGGA	59.916	20	206	1	206	GGAGAGAATTGGGGGAAAAC	59.744	20	AGATGGGGGAGCTTTTTGAT	59.903	20	216	1	216	GGAGAGAATTGGGGGAAAAC	59.744	20	ATGGTTTTGGGAGAGAACCC	60.169	20	198	1	198
F01_c5102/f2p1/1902	1	p1	(T)16	16	1816	1831	AGCTCCATCCCTGTTAGGGT	59.957	20	TCCACTCTAATCTATTGCACCA	57.395	22	129	1731	1859	AGCTCCATCCCTGTTAGGGT	59.957	20	TCCACTCTAATCTATTGCACCAC	58.277	23	129	1731	1859	TATTTCCCCCTTATTGTGCG	59.789	20	TCCACTCTAATCTATTGCACCA	57.395	22	110	1750	1859
F01_c5107/f1p0/1249	1	p2	(TC)6	12	71	82	ATGGCAGATCACTTTGGAGG	60.073	20	GATTGGATGCTGTTGTGGTG	59.967	20	200	45	244	CCTCAACAAAATTCTCCCCA	59.903	20	GATTGGATGCTGTTGTGGTG	59.967	20	224	21	244	CCTCAACAAAATTCTCCCCA	59.903	20	GATCGGAGGAGGAGTCATCA	60.16	20	100	21	120
F01_c5144/f2p2/1015	1	p1	(T)16	16	804	819	GGTGGCAAGAGTGGGAGTTA	60.111	20	TCAAATTCCACCGACACAAA	59.941	20	216	696	911	AATGTGGGCTTCTGTTTTGC	60.118	20	TCAAATTCCACCGACACAAA	59.941	20	180	732	911	GGTGGCAAGAGTGGGAGTTA	60.111	20	GTGGCAAACAAAAGGGAAGA	60.088	20	237	696	932
F01_c5144/f2p2/1015	2	p1	(T)10	10	979	988	--
F01_c5145/f5p1/1259	1	p1	(T)11	11	1142	1152	TTCCGATCGTATGCCTTTTC	60.038	20	CTTCACGCTCTAAAATCCGA	58.12	20	211	982	1192	TTCCGATCGTATGCCTTTTC	60.038	20	ACTTCACGCTCTAAAATCCGA	58.986	21	212	982	1193	AGCGGAAACGATTGTCAGTT	59.74	20	CTTCACGCTCTAAAATCCGA	58.12	20	144	1049	1192
F01_c5152/f2p0/1726	1	p1	(A)10	10	1395	1404	GAAACAGCAAAACTGGGGAA	60.088	20	CCTGGTTCTGTTTCTCTCCG	59.837	20	171	1299	1469	AAAACTGGGGAAAGAATCGG	60.291	20	TGTTTCTCTGTTTCCCCTGG	60.081	20	178	1307	1484	GGAAAGAATCGGCAGATCAC	59.635	20	TGTTTCTCTGTTTCCCCTGG	60.081	20	170	1315	1484
F01_c5159/f4p1/1663	1	p1	(A)10	10	40	49	TCCTGAGAGAGAGAAAAGAGAACTT	58.554	25	ACGCAGCCACAATCACAATA	60.142	20	211	0	210	TCCTGAGAGAGAGAAAAGAGAACTT	58.554	25	TACGCAGCCACAATCACAAT	60.142	20	212	0	211	TCCTGAGAGAGAGAAAAGAGAACTT	58.554	25	GCAGCACAAATTGAAGCAGA	60.142	20	146	0	145
F01_c5163/f1p0/1257	1	p1	(A)10	10	27	36	TTGCACTGTTTTCTTTCCCA	59.293	20	GCTTGAGCTCCTGTCCATTC	59.957	20	227	5	231	TTGCACTGTTTTCTTTCCCA	59.293	20	AGAGCTTGAGCTCCTGTCCA	60.284	20	230	5	234	TGCACTGTTTTCTTTCCCAG	58.897	20	GCTTGAGCTCCTGTCCATTC	59.957	20	226	6	231
F01_c5163/f1p0/1257	2	p2	(TG)7	14	190	203	TTGCACTGTTTTCTTTCCCA	59.293	20	GCTTGAGCTCCTGTCCATTC	59.957	20	227	5	231	TTGCACTGTTTTCTTTCCCA	59.293	20	AGAGCTTGAGCTCCTGTCCA	60.284	20	230	5	234	TGCACTGTTTTCTTTCCCAG	58.897	20	GCTTGAGCTCCTGTCCATTC	59.957	20	226	6	231
F01_c5163/f1p0/1257	3	p1	(A)10	10	1221	1230	--
F01_c5164/f3p0/1414	1	p2	(TC)6	12	48	59	CGTCCCACACATCATCATTC	59.769	20	TTGATCGAAAATCCCTGACC	59.871	20	234	9	242	CGTCCCACACATCATCATTC	59.769	20	GATCGAAAATCCCTGACCAA	59.871	20	232	9	240	CGTCCCACACATCATCATTC	59.769	20	GAGAAGCTTATAGCACGGCG	60.138	20	102	9	110
F01_c5164/f3p0/1414	2	p3	(ATA)6	18	259	276	CAAACAACCCGCTTCTCTTC	59.853	20	TTGCGTAGCATCTTGTTTGC	60.021	20	210	150	359	AGGGTTGGTCAGGGATTTTC	60.169	20	TTGCGTAGCATCTTGTTTGC	60.021	20	143	217	359	GAAAGGGTTGGTCAGGGATT	60.169	20	TTGCGTAGCATCTTGTTTGC	60.021	20	146	214	359
F01_c5172/f1p0/1336	1	p2	(GA)7	14	46	59	GCCTGACAAAGAAGAGAAAAGA	57.867	22	CCACCGAGTTCGCATTAACT	60.132	20	141	0	140	GCCTGACAAAGAAGAGAAAAGA	57.867	22	GCAAGATTTTTCCGCCATAG	59.682	20	238	0	237	GCCTGACAAAGAAGAGAAAAGA	57.867	22	CGACGCAGTAAAACCAGCTT	60.44	20	186	0	185
F01_c5179/f2p0/1392	1	p1	(T)13	13	1138	1150	TGTAGAATGCACTCGTCGAAA	59.478	21	CAAGAATTGGGCCTCAAGAA	60.184	20	202	983	1184	TGTAGAATGCACTCGTCGAAA	59.478	21	ACAAGAATTGGGCCTCAAGA	59.67	20	203	983	1185	TGTAGAATGCACTCGTCGAAA	59.478	21	GGCCTCAAGAATATCAACCG	59.528	20	193	983	1175
F01_c5196/f2p0/1221	1	p1	(T)14	14	1151	1164	TTGATGGGAAGGAGTTACGC	60.074	20	caccaactgcatACTTATTTGTCA	59.12	24	252	969	1220	ATGTCAAGGCCCTTATTCCC	60.152	20	caccaactgcatACTTATTTGTCA	59.12	24	188	1033	1220	TGATGGGAAGGAGTTACGCT	59.694	20	caccaactgcatACTTATTTGTCA	59.12	24	251	970	1220
F01_c5198/f1p1/1911	1	p1	(T)11	11	6	16	--
F01_c5200/f2p0/1432	1	c	(T)22g(GA)6ttctgaggaaccaaacaagcctctatt(TC)6	74	26	99	GAGACAACAAGCCAAGAAAAGAA	59.92	23	CCAACAAGCCTAAAATGGCA	60.989	20	246	0	245	GAGACAACAAGCCAAGAAAAGAA	59.92	23	CACGAACCCAATTGAAAAAGA	59.961	21	209	0	208	GAGACAACAAGCCAAGAAAAGAA	59.92	23	ACCCAACAAGCCTAAAATGG	58.949	20	248	0	247
F01_c5209/f5p1/1945	1	p1	(T)20	20	1746	1765	TTCCAGAAGAGGGAAAAGCA	59.926	20	ATCGAGACTCCTCGGCAGTA	59.973	20	221	1647	1867	AAGGGCTTGACAGAGTTCCA	59.844	20	ATCGAGACTCCTCGGCAGTA	59.973	20	236	1632	1867	CATCTCAAGGATGGAAGCGT	60.218	20	ATCGAGACTCCTCGGCAGTA	59.973	20	197	1671	1867
F01_c5211/f1p1/1090	1	p3	(AAG)9	27	153	179	TCCGGCATTGGCTTATATTC	59.892	20	CTCCTCCGATCAGCAAAATC	59.773	20	114	111	224	TCCGGCATTGGCTTATATTC	59.892	20	TCCTCCGATCAGCAAAATCT	59.773	20	113	111	223	TCCGGCATTGGCTTATATTC	59.892	20	TCTCCTCCGATCAGCAAAAT	59.773	20	115	111	225
F01_c5221/f1p1/1973	1	p1	(A)12	12	183	194	CCCTTATAGCGAGCAACGAG	59.996	20	GCTCAAGTCAACCACCCATT	59.973	20	130	125	254	CCCTTATAGCGAGCAACGAG	59.996	20	GGGTGAGCGATGAAGAGAAG	59.95	20	149	125	273	TTACACTCTTCCACCCCCAG	59.959	20	GCTCAAGTCAACCACCCATT	59.973	20	174	81	254
F01_c5221/f1p1/1973	2	p3	(AGA)7	21	1721	1741	GAATGCAGAGCTGTGGACAA	59.992	20	AAGAACAATGCCTTTGGTGG	59.971	20	251	1608	1858	GAATGCAGAGCTGTGGACAA	59.992	20	CTCACCCTTGAGCTTCTTCG	60.126	20	168	1608	1775	AGGCCTTTGCAACACCTCTA	59.875	20	AAGAACAATGCCTTTGGTGG	59.971	20	211	1648	1858
F01_c5226/f1p4/1298	1	p1	(T)21	21	1184	1204	AGCAAGGTATTTCGGGTCCT	59.962	20	GACTGGTTACGGAGGGAACA	59.966	20	221	1023	1243	AGCAAGGTATTTCGGGTCCT	59.962	20	TGACTGGTTACGGAGGGAAC	59.966	20	222	1023	1244	AGCAAGGTATTTCGGGTCCT	59.962	20	GATGACTGGTTACGGAGGGA	59.927	20	224	1023	1246
F01_c5228/f1p0/1265	1	p2	(GA)11	22	17	38	--
F01_c5228/f1p0/1265	2	p3	(TTC)5	15	567	581	CTGGTTTGGACAGCTTGTGA	59.873	20	TGGCAAATTACTTCCTTGGG	59.931	20	272	503	774	CTGGTTTGGACAGCTTGTGA	59.873	20	AGATGAAGTCCCCTGGTCCT	59.929	20	182	503	684	CTGGTTTGGACAGCTTGTGA	59.873	20	CAGGTGAGGCATACACGCTA	59.888	20	134	503	636
F01_c5233/f1p2/1306	1	p1	(T)10	10	1043	1052	TCTATTCTGCTCAGCCGCTT	60.257	20	TTGGGTTCAATCAATCTCCC	59.727	20	168	993	1160	TCTATTCTGCTCAGCCGCTT	60.257	20	GGGTTCAATCAATCTCCCAA	59.727	20	166	993	1158	TGGTATTGCTCTCGCTCTGA	59.697	20	GGGTTCAATCAATCTCCCAA	59.727	20	209	950	1158
F01_c5240/f1p0/1408	1	p1	(C)10	10	160	169	CAGCAACTGCAGCCAAATAA	60.014	20	AGAACCCTGCTGTTGAAGGA	59.844	20	279	8	286	CAGCAACTGCAGCCAAATAA	60.014	20	GAACCCTGCTGTTGAAGGAG	59.844	20	278	8	285	CCCTCCCTCATCGAAACATA	59.887	20	ATCCAAGAACCCTGCTGTTG	60.111	20	228	64	291
F01_c5241/f2p1/1110	1	c	(AT)6actcgggctgacattgttagctagctttgttcctatgaagtatctggttgtataaaatatccattgaat(A)12t(A)10	104	996	1099	--
F01_c5248/f1p2/1317	1	p1	(T)10	10	1152	1161	GATTGTCTCACGGCACTGAA	59.837	20	TTCCATATGGCAGAAAAGGG	59.894	20	197	1100	1296	GATCTGATTGTCTCACGGCA	59.794	20	TTCCATATGGCAGAAAAGGG	59.894	20	202	1095	1296	TGATCTGATTGTCTCACGGC	59.794	20	TTCCATATGGCAGAAAAGGG	59.894	20	203	1094	1296
F01_c5253/f1p0/1225	1	p3	(AGA)8	24	325	348	CAGCTCAAGATGACCCACAA	59.831	20	CGACCAGCTTCCTCAAAAAC	59.853	20	181	272	452	CAGCTCAAGATGACCCACAA	59.831	20	ACGACCAGCTTCCTCAAAAA	59.853	20	182	272	453	CAGCTCAAGATGACCCACAA	59.831	20	TTGTAACAAACCCAAAGCCC	59.839	20	248	272	519
F01_c5263/f4p0/1855	1	p3	(GAA)7	21	149	169	CCTCGCCTCACTCAACTCTC	60.135	20	TTTGGGATTCGAGGTCTTTG	60.044	20	167	66	232	TCCTCGCCTCACTCAACTCT	60.135	20	TTTGGGATTCGAGGTCTTTG	60.044	20	168	65	232	CTCCTCGCCTCACTCAACTC	60.135	20	TTTGGGATTCGAGGTCTTTG	60.044	20	169	64	232
F01_c5264/f2p4/1394	1	p1	(A)11	11	36	46	CCACAGAGCAAACACACTTCTC	59.953	22	TGGTTCCCAAAACTTACCCA	60.198	20	123	2	124	TCCACAGAGCAAACACACTTCT	59.953	22	TGGTTCCCAAAACTTACCCA	60.198	20	124	1	124	TCCACAGAGCAAACACACTTC	58.92	21	TGGTTCCCAAAACTTACCCA	60.198	20	124	1	124
F01_c5265/f2p1/1550	1	p1	(T)10	10	137	146	GCAAGGAAGGGCTTCTCTAAA	59.973	21	GCTGTTTCAGCGAATCAACA	59.995	20	270	16	285	GCAAGGAAGGGCTTCTCTAAA	59.973	21	GAGTCACCTCCGGTCCACTA	60.112	20	246	16	261	GCAAGGAAGGGCTTCTCTAAA	59.973	21	GTCACCTCCGGTCCACTAGA	60.112	20	244	16	259
F01_c5265/f2p1/1550	2	p3	(TTA)5	15	1526	1540	--
F01_c5266/f2p0/1121	1	p2	(AG)10	20	15	34	--
F01_c5269/f3p4/1236	1	p1	(C)11	11	1117	1127	TGGAGAATTGGTGCCCTAAG	60.066	20	TTGATCGGCAAGCTTAATCA	59.401	20	116	1094	1209	CGTGTTGGTAGTGAAGCCAA	59.758	20	TTGATCGGCAAGCTTAATCA	59.401	20	274	936	1209	TGGAGAATTGGTGCCCTAAG	60.066	20	CCCATTAAACTTGATCGGCA	60.827	20	126	1094	1219
F01_c5270/f1p0/1618	1	c	(CT)6ccctctcc(CT)9	38	193	230	CTCTCCATTTTTCCATCCCA	59.864	20	TGCTGGTGTTTGCAGAGTTC	60.032	20	261	89	349	TCCCTTCTCATTGGATGACC	59.862	20	TGCTGGTGTTTGCAGAGTTC	60.032	20	198	152	349	CTCTCCATTTTTCCATCCCA	59.864	20	CAGAGTTCTTCAGGCCTTGC	60.134	20	249	89	337
F01_c5275/f1p1/1527	1	p3	(AAG)5	15	267	281	CAAGTCCCGGTTGAAGAAAA	60.081	20	ACTCCCCAGAAGGGAAAAGA	60.045	20	262	157	418	CAAGTCCCGGTTGAAGAAAA	60.081	20	GGAAAAGATCCACGACAGGA	60.05	20	250	157	406	CAAGTCCCGGTTGAAGAAAA	60.081	20	AAACTCCCCAGAAGGGAAAA	59.912	20	264	157	420
F01_c5284/f1p1/1210	1	p3	(CTT)5	15	59	73	GAACGCGAAAACGACTGACT	60.44	20	GAGAGGGGGAGGGAGTGTAG	60.066	20	114	21	134	AACGCGAAAACGACTGACTC	60.44	20	GAGAGGGGGAGGGAGTGTAG	60.066	20	113	22	134	GAACGCGAAAACGACTGACT	60.44	20	GCTAGCTTGCTCATCTTGGG	60.118	20	240	21	260
F01_c5297/f1p2/2034	1	p3	(TGC)5	15	44	58	CTCTTGGGAATGGGAGTCTG	59.649	20	TGATTTTGCAATTCTGCTGC	59.96	20	136	6	141	CTCTTGGGAATGGGAGTCTG	59.649	20	AGTTTGGCCCTAAAGCACCT	60.13	20	105	6	110	CCTCTTGGGAATGGGAGTCT	60.447	20	TGATTTTGCAATTCTGCTGC	59.96	20	137	5	141
F01_c5304/f1p1/1203	1	c	(T)10(A)11	21	1176	1196	--
F01_c5307/f1p0/1024	1	p1	(T)26	26	823	848	TCTGTGAAGGTGCCTGTCTG	60.022	20	AGGGGAAGGAAAAGAGCAAC	59.691	20	220	712	931	TCTGTGAAGGTGCCTGTCTG	60.022	20	AAGGAAAAGAGCAACCCACC	60.476	20	215	712	926	CTTGCGAAGCACATAGCTGA	60.302	20	AGGGGAAGGAAAAGAGCAAC	59.691	20	269	663	931
F01_c5313/f2p0/1550	1	p3	(AGG)5	15	27	41	--
F01_c5314/f1p0/1718	1	p1	(A)10	10	1244	1253	TTCAAATTTCCGATTCCAGC	60.016	20	AATTTTCTGCAAAATGGGCA	60.436	20	239	1148	1386	TTCAAATTTCCGATTCCAGC	60.016	20	TTTTCTGCAAAATGGGCAGT	60.617	20	237	1148	1384	TTCAAATTTCCGATTCCAGC	60.016	20	AGATGGGGAAAATTGTCGAA	59.363	20	206	1148	1353
F01_c5322/f1p1/1461	1	p3	(GGC)5	15	1209	1223	CAGCAGTGGAAGATGGTGAA	59.831	20	CAGCAGAGGCACCATAAACA	59.864	20	237	1053	1289	TCAGGCTGTGGTGAAGATTG	59.831	20	CAGCAGAGGCACCATAAACA	59.864	20	203	1087	1289	CAGCAGTGGAAGATGGTGAA	59.831	20	GAGAATCGGGGAAGAAGAGG	60.147	20	206	1053	1258
F01_c5323/f1p1/1708	1	p1	(T)13	13	251	263	GCTTTAGCCAGCAACATTCC	59.851	20	CAAATCCACAACAGGACGTG	60.001	20	269	144	412	GCTTTAGCCAGCAACATTCC	59.851	20	TCTTCTTGTCCATTTTGCCC	60.051	20	216	144	359	CTTTAGCCAGCAACATTCCC	59.708	20	CAAATCCACAACAGGACGTG	60.001	20	268	145	412
F01_c5331/f2p0/1162	1	p1	(T)14	14	851	864	TCTGTTACCACGCTTCATGC	59.871	20	GATGATCACCAATCCAACCC	59.995	20	270	625	894	GGAATGGGACAGTTGTCGTT	59.827	20	GATGATCACCAATCCAACCC	59.995	20	239	656	894	TCTGTTACCACGCTTCATGC	59.871	20	CCATGATGATCACCAATCCA	60.137	20	274	625	898
F01_c5340/f2p1/1529	1	p1	(T)13	13	1513	1525	--
F01_c5349/f2p6/1914	1	p2	(CT)7	14	1606	1619	TCAGGAGGAGGTTCATTTGG	60.042	20	GAAACATGGTACGGAAACCG	60.227	20	229	1497	1725	AGGAGGAGGTTCATTTGGGT	59.795	20	GAAACATGGTACGGAAACCG	60.227	20	227	1499	1725	GTGCCTGAAGATCAGGAGGA	60.349	20	GAAACATGGTACGGAAACCG	60.227	20	240	1486	1725
F01_c5349/f2p6/1914	2	p1	(A)26	26	1791	1816	AAACTCTGTCACGGTTTCCG	60.149	20	gaccaaacccagatccttcC	60.693	20	217	1695	1911	AAACTCTGTCACGGTTTCCG	60.149	20	gagaccaaacccagatccttc	59.927	21	219	1695	1913	AAACTCTGTCACGGTTTCCG	60.149	20	ccaaacccagatccttcCAT	61.076	20	215	1695	1909
F01_c5384/f2p2/1413	1	p1	(T)12	12	1298	1309	CGAGAGGCTCGAGAAAAATG	60.088	20	ATGCACAGCGCATTCAATTA	60.245	20	275	1083	1357	GCAAGCTTATTCCCTGAACG	59.845	20	TTCGTCATCTTTCATTGCCA	60.197	20	270	1139	1408	TTGTCGATGTTGCTGGTAGC	59.871	20	ATGCACAGCGCATTCAATTA	60.245	20	237	1121	1357
F01_c5388/f2p0/1842	1	p4	(CTCC)5	20	81	100	acGCTAAACCCAATCCCAAC	61.099	20	GAAGAGAAGGAAACGGAGGG	60.183	20	274	2	275	acGCTAAACCCAATCCCAAC	61.099	20	AAGAGAAGGAAACGGAGGGA	60.183	20	273	2	274	acGCTAAACCCAATCCCAAC	61.099	20	TATAAAGAGACCGGGGGAGG	60.271	20	174	2	175
F01_c5396/f2p0/1267	1	p1	(T)26	26	1159	1184	AACCTTGTGGGATGGCTATG	59.813	20	TGTTCCTCTTTCGTTCCATTG	60.096	21	274	987	1260	AACCTTGTGGGATGGCTATG	59.813	20	CACTGTTCCTCTTTCGTTCCA	60.275	21	277	987	1263	AGAACCTTGTGGGATGGCTA	59.55	20	TGTTCCTCTTTCGTTCCATTG	60.096	21	276	985	1260
F01_c5410/f1p1/1152	1	c	(CT)17(AT)10	54	34	87	--
F01_c5416/f1p0/1113	1	p1	(T)13	13	1043	1055	AATGTTGAAATTGGACCGGA	60.17	20	TCACCATGGACAAACTCCAA	59.935	20	184	913	1096	ATGTTGAAATTGGACCGGAG	59.79	20	TCACCATGGACAAACTCCAA	59.935	20	183	914	1096	GGGAAAAGATTTTAGGGCCA	60.252	20	TCACCATGGACAAACTCCAA	59.935	20	207	890	1096
F01_c5417/f4p2/1924	1	p2	(CT)8	16	79	94	CCAAACCTCTTTCTGTCCGA	60.224	20	GACTTGAGCGTTTTGCTTCC	60	20	277	3	279	TTACATCCCCCTCTTCCCTT	59.761	20	GACTTGAGCGTTTTGCTTCC	60	20	231	49	279	TTTACATCCCCCTCTTCCCT	59.761	20	GACTTGAGCGTTTTGCTTCC	60	20	232	48	279
F01_c5423/f1p1/1275	1	p3	(ATT)7	21	202	222	AGGAATTGTGTGTGGTGGGT	60.135	20	CCTCATTCATTTTGAACGCA	59.664	20	232	104	335	AGAATCGGGTGCATTTTCTG	60.074	20	CACTGGTTGCATTATCCCAA	59.395	20	232	42	273	AGGAATTGTGTGTGGTGGGT	60.135	20	CACTGGTTGCATTATCCCAA	59.395	20	170	104	273
F01_c5429/f1p0/1020	1	p1	(T)18	18	148	165	CGCCCTTGACATTTTTGTTT	59.975	20	ATTTTTGTGGCTTCCCTGTG	59.971	20	185	86	270	CGCCCTTGACATTTTTGTTT	59.975	20	GGTTGTTCGGTTTTGAAGGA	59.948	20	216	86	301	CGCCCTTGACATTTTTGTTT	59.975	20	AGGATTTTTGTGGCTTCCCT	59.94	20	188	86	273
F01_c5436/f1p0/1547	1	p3	(TCC)8	24	686	709	CCCAGCAAATGAACCAAGTT	59.971	20	ATACATGGCTTCGAAATGGC	59.929	20	207	657	863	ATCCCAGCAAATGAACCAAG	59.933	20	ATACATGGCTTCGAAATGGC	59.929	20	209	655	863	GGATGCATAACCCTTCTCCA	59.894	20	ATACATGGCTTCGAAATGGC	59.929	20	255	609	863
F01_c5462/f1p0/1892	1	p1	(A)13	13	1646	1658	CAGCCTCGGCCACATATAAT	59.945	20	TGTTCATCTCCCTGACACCA	60.088	20	209	1544	1752	ATGTTCATTAGACTCCGCCG	60.096	20	TGTTCATCTCCCTGACACCA	60.088	20	187	1566	1752	CAGCCTCGGCCACATATAAT	59.945	20	TTCCCAGTGAGAAAGCACCT	59.844	20	151	1544	1694
F01_c5463/f2p0/1033	1	p3	(ACC)7	21	719	739	CTGCTGTTGCACTTGCAGAT	60.207	20	TCAAGGAAGGCGAAGTTCAT	59.813	20	137	655	791	CTGCTGTTGCACTTGCAGAT	60.207	20	TCAAGGAAGGCGAAGTTCAT	59.813	20	176	616	791	CTGCTGTTGCACTTGCAGAT	60.207	20	ACCTCAAGCACCACTCAAGG	60.298	20	151	655	805
F01_c5475/f3p0/1677	1	p1	(T)17	17	1377	1393	ATTGAGTTCCTCAAGCAGGC	59.434	20	AAAACCCCAAAGAAACAGGG	60.193	20	124	1336	1459	ATTGAGTTCCTCAAGCAGGC	59.434	20	AAACCCCAAAGAAACAGGGT	59.707	20	123	1336	1458	ATTGAGTTCCTCAAGCAGGC	59.434	20	ACCCCAAAGAAACAGGGTGT	60.64	20	121	1336	1456
F01_c5477/f1p1/1660	1	p3	(CTC)5	15	25	39	GCTCACCCAAAAACCAGATT	59.031	20	ACGAGAGCGTCCACTGAACT	60.057	20	213	2	214	GCTCACCCAAAAACCAGATT	59.031	20	CATCCCTTCAATGGCATCTT	59.894	20	273	2	274	GCTCACCCAAAAACCAGATT	59.031	20	GCTTCAAGAAGATGGCCAAA	60.331	20	176	2	177
F01_c5482/f1p0/1270	1	c	(CAG)7caacagcaacaga(CT)8	50	16	65	--
F01_c5489/f3p3/1179	1	p2	(GA)6	12	32	43	--
F01_c5502/f1p1/1211	1	p2	(TC)7	14	15	28	--
F01_c5516/f1p3/1779	1	p2	(GA)10	20	1278	1297	CTTTGTGCAAGGAGGGAGAG	59.982	20	GAAACAAGATCACCCTTGCTG	59.726	21	119	1203	1321	CTTTGTGCAAGGAGGGAGAG	59.982	20	TGCTTTGCTAGACCATTGAGG	60.393	21	184	1203	1386	CTTTGTGCAAGGAGGGAGAG	59.982	20	GCAATGCCATTCCTTCAATA	58.577	20	229	1203	1431
F01_c5520/f1p1/1613	1	c	(T)13aagtattgccgtaggaacatatttttggacataaaagaaggaaatgttgatt(A)11tattactggatcctcagg(T)10	104	1405	1508	AAGCACATTGCTGATGCTTG	60.019	20	TCTTTCAATTCAACCCCCAC	59.767	20	247	1327	1573	ATATTTTGCTGTTGACCGGC	59.967	20	TCTTTCAATTCAACCCCCAC	59.767	20	276	1298	1573	ACATTGCTGATGCTTGAACG	59.871	20	TCTTTCAATTCAACCCCCAC	59.767	20	243	1331	1573
F01_c5522/f1p0/1417	1	p1	(A)10	10	29	38	--
F01_c5522/f1p0/1417	2	p1	(A)11	11	905	915	AGTCGCCTCACCATCTTCAC	60.269	20	AAAGCAAACCCCAAACACAG	60.008	20	185	794	978	ATCTTCACCGTCAGCCGTAG	60.277	20	AAAGCAAACCCCAAACACAG	60.008	20	173	806	978	TCCTTCCCCTTCGTAACAGA	59.665	20	AAAGCAAACCCCAAACACAG	60.008	20	131	848	978
F01_c5534/f1p3/1552	1	p1	(A)19	19	151	169	GACATTTTCCTCACCGTCCA	60.903	20	GTTGATCCAGCTTTTTCCCA	60.051	20	252	128	379	TGACATTTTCCTCACCGTCC	60.903	20	GTTGATCCAGCTTTTTCCCA	60.051	20	253	127	379	GACATTTTCCTCACCGTCCA	60.903	20	CTCGAGATCGTCTCCTTTCG	60.088	20	124	128	251
F01_c5544/f3p1/1347	1	p2	(AG)6	12	478	489	AAGGAGGCATGCAGGATATG	60.059	20	TGTAAACTCATTTTCCCGGC	59.938	20	125	435	559	AAGGAGGCATGCAGGATATG	60.059	20	CGTTTGTCCTTTCCAAGCTC	59.853	20	244	435	678	AAAATGAAGGAGGCATGCAG	60.214	20	TGTAAACTCATTTTCCCGGC	59.938	20	131	429	559
F01_c5545/f2p0/1041	1	p3	(AGA)6	18	120	137	GCTTGTCGTTGATCCAAGGT	60.119	20	GGGAAGGATGGAAGAAGAGG	60.008	20	185	31	215	CCAAGGTTATTCTTCTGCGG	59.702	20	GGGAAGGATGGAAGAAGAGG	60.008	20	172	44	215	GCTTGTCGTTGATCCAAGGT	60.119	20	TAGCAGAGGGAAGGATGGAA	59.767	20	192	31	222
F01_c5546/f2p1/1818	1	p2	(TC)12	24	6	29	--
F01_c5546/f2p1/1818	2	p1	(T)15	15	1777	1791	--
F01_c5552/f3p0/1031	1	p3	(GGC)5	15	661	675	CTTACGGACGGCCAGTGTAT	60.015	20	TTGTGCATGACGAGGGATTA	60.073	20	123	628	750	CTTACGGACGGCCAGTGTAT	60.015	20	TCACATGATTGTGCATGACG	60.122	20	131	628	758	CTTACGGACGGCCAGTGTAT	60.015	20	CAAAATGCAGCCAAAACTGA	59.849	20	275	628	902
F01_c5553/f3p2/1195	1	p1	(A)14	14	243	256	GCGTCCAACACTTCCCTCTA	60.255	20	CTAATGCTGGGCGTGATTTT	60.096	20	202	150	351	GCGTCCAACACTTCCCTCTA	60.255	20	GCTGGGCGTGATTTTTCTAA	60.209	20	197	150	346	GCGTCCAACACTTCCCTCTA	60.255	20	AGATTCTAATGCTGGGCGTG	60.235	20	207	150	356
F01_c5558/f1p2/1198	1	p3	(CCG)9	27	72	98	CGCCATTCAAATTAAAATACCA	58.909	22	TCTTTGGCTCTTTTGCCAAT	59.823	20	236	1	236	CGCCATTCAAATTAAAATACCA	58.909	22	ATGAAATGGAAAACGCCAAC	59.807	20	132	1	132	CGCCATTCAAATTAAAATACCA	58.909	22	AATGAAATGGAAAACGCCAA	60.302	20	133	1	133
F01_c5566/f2p0/1934	1	p3	(GCA)5	15	1316	1330	TTGGCAAGATGCTTTCTCCT	59.955	20	TTCAATTGACGGAGCCTTCT	59.813	20	275	1139	1413	TGGCAAGATGCTTTCTCCTT	59.955	20	TTCAATTGACGGAGCCTTCT	59.813	20	274	1140	1413	TTGGCAAGATGCTTTCTCCT	59.955	20	TCAATTGACGGAGCCTTCTT	59.813	20	274	1139	1412
F01_c5571/f2p1/1105	1	p3	(CAC)5	15	562	576	CTTCTCACCAAGCCCAACTC	59.844	20	GGGAAAAGGCTGTTTCATCA	60.051	20	270	425	694	CTTCTCACCAAGCCCAACTC	59.844	20	AGGGGAAAAGGCTGTTTCAT	59.94	20	272	425	696	CTTCTCACCAAGCCCAACTC	59.844	20	GATGATGACACAATGTCGCC	59.933	20	220	425	644
F01_c5576/f1p0/1293	1	p3	(ACC)5	15	814	828	CACCGCCACAAGCCTATTAT	59.982	20	GAATGGTGAACTCTCCCCAA	59.903	20	229	773	1001	CACCGCCACAAGCCTATTAT	59.982	20	GAATGGTGAACTCTCCCCAA	59.903	20	256	746	1001	CACCGCCACAAGCCTATTAT	59.982	20	TCCAAAACGATGAATGGTGA	59.9	20	240	773	1012
F01_c5589/f1p1/1384	1	p1	(A)10	10	83	92	TGTTGAAGTGCGTTATCCAAG	58.833	21	TAGCATCCTCAACGGTTTCC	60.074	20	156	49	204	TGTTGAAGTGCGTTATCCAA	57.763	20	TAGCATCCTCAACGGTTTCC	60.074	20	156	49	204	TGTTGAAGTGCGTTATCCAAG	58.833	21	TCAAATACTTGACGCAACGG	59.729	20	177	49	225
F01_c5591/f8p1/1977	1	p1	(A)12	12	16	27	--
F01_c5601/f1p1/1554	1	p2	(CT)9	18	41	58	GTCAGGCGACAATTCCAACT	60.119	20	AGGGTGTAGGGAGTGTGGTG	59.876	20	139	7	145	GTCAGGCGACAATTCCAACT	60.119	20	GTGAGATGAGGGAGAGTGGC	59.799	20	163	7	169	CGACAATTCCAACTGAACCA	59.541	20	AGGGTGTAGGGAGTGTGGTG	59.876	20	133	13	145
F01_c5609/f2p0/1750	1	p2	(TA)7	14	1727	1740	--
F01_c5613/f2p2/1831	1	p1	(A)13	13	1723	1735	CATGACTAATGTGCGCAAGG	60.28	20	CAAGTTCAGTTCATACCAAGTGTCA	60.481	25	172	1630	1801	ATGTCTGCCTGTGCTGAGTG	60.055	20	TTCAGTTCATACCAAGTGTCAGTTT	59.164	25	279	1519	1797	CTGCCTGTGCTGAGTGACAT	60.055	20	TTCAGTTCATACCAAGTGTCAGTTT	59.164	25	275	1523	1797
F01_c5627/f4p0/1992	1	c	(A)10ccattcca(CT)8cccccac(A)15	56	13	68	--
F01_c5627/f4p0/1992	2	p1	(A)19	19	1962	1980	--
F01_c5628/f1p0/1594	1	p1	(A)11	11	1496	1506	TCTGTTGCTTGCTGGTATCG	60.011	20	ggcattgccgtaaagTTTCA	60.999	20	132	1460	1591	GTCTGGTTTCATGCGGATTT	59.939	20	ggcattgccgtaaagTTTCA	60.999	20	248	1344	1591	CTGGTTTCATGCGGATTTCT	60.074	20	ggcattgccgtaaagTTTCA	60.999	20	246	1346	1591
F01_c5633/f1p1/1381	1	p1	(A)24	24	239	262	TTTCTTGGGCCTGTTCTTTG	60.22	20	CCACTAACACCACCCCAACT	59.739	20	246	96	341	TGAGGTTCTGTGCATTGGAA	60.24	20	CCACTAACACCACCCCAACT	59.739	20	136	206	341	TCTTGGGCCTGTTCTTTGTT	59.711	20	CCACTAACACCACCCCAACT	59.739	20	244	98	341
F01_c5636/f2p0/1172	1	p3	(CAG)7	21	560	580	CATGGTAATCACCCTGGTCC	60.05	20	CCACCAGGGAGGAAATTACA	59.784	20	271	505	775	CATGGTAATCACCCTGGTCC	60.05	20	GTAGCGGCTCTAGGGTTTCC	60.228	20	209	505	713	CTGGTCCAGTTATGATGCCC	60.34	20	CCACCAGGGAGGAAATTACA	59.784	20	258	518	775
F01_c5636/f2p0/1172	2	p1	(T)17	17	1038	1054	GCCACATGCGTTGTTTCTTA	59.735	20	TCATACTTGGCCCATGGTTT	60.192	20	126	1013	1138	GCTGGGCTCTAATATGTGGC	59.696	20	TCATACTTGGCCCATGGTTT	60.192	20	168	971	1138	GCCACATGCGTTGTTTCTTA	59.735	20	CATACTTGGCCCATGGTTTT	59.685	20	125	1013	1137
F01_c5640/f1p1/1772	1	p1	(T)10	10	1538	1547	GCCAAAGTCAGTTAGGCGAG	60.015	20	TGCTTGAAACCAAACACTGG	59.734	20	275	1328	1602	GCCAAAGTCAGTTAGGCGAG	60.015	20	ACCAAACACTGGTTTCCACC	59.721	20	267	1328	1594	TCCTCCTTGCCAAAGTCAGT	59.844	20	ACCAAACACTGGTTTCCACC	59.721	20	275	1320	1594
F01_c5640/f1p1/1772	2	p1	(A)16	16	1735	1750	--
F01_c5647/f1p2/1235	1	p1	(A)10	10	157	166	CTGGTCTTGCCTGTTTCCTC	59.844	20	ACGATCATCGGTTCCTTCAC	59.934	20	272	70	341	CTGGTCTTGCCTGTTTCCTC	59.844	20	ACACGATCATCGGTTCCTTC	59.934	20	274	70	343	CTGGTCTTGCCTGTTTCCTC	59.844	20	CGATCATCGGTTCCTTCACT	60.073	20	271	70	340
F01_c5654/f1p0/1677	1	p1	(T)18	18	1548	1565	TTTGCAACGAAGTGGATGTC	59.697	20	CATCACGTTCCAATTTTCCA	59.371	20	195	1407	1601	TTGATTTGCAACGAAGTGGA	60.234	20	TCACGTTCCAATTTTCCAGG	60.863	20	197	1403	1599	GATATGTGCCAAGGCTACCG	60.49	20	CATCACGTTCCAATTTTCCA	59.371	20	252	1350	1601
F01_c5670/f3p0/1593	1	p1	(A)13	13	12	24	--
F01_c5670/f3p0/1593	2	p1	(T)11	11	1360	1370	GGCCAAGCATGGAACTAATC	59.533	20	TACATCCCCACTTCACGACA	59.96	20	236	1246	1481	GGCCAAGCATGGAACTAATC	59.533	20	CCACTTCACGACAAGACCCT	60.151	20	229	1246	1474	CCAAGCATGGAACTAATCGC	60.606	20	TACATCCCCACTTCACGACA	59.96	20	234	1248	1481
F01_c5675/f3p2/1740	1	p3	(GAT)5	15	1184	1198	CCCAGCTGTTGTCAGTCAAA	59.873	20	TGCATTTCCACTTGCTCTTG	59.988	20	179	1152	1330	CCCAGCTGTTGTCAGTCAAA	59.873	20	CTCCTCTCCTTGCTCCACAC	59.986	20	109	1152	1260	TTACAGGCAAGTACCCCAGC	60.132	20	TGCATTTCCACTTGCTCTTG	59.988	20	193	1138	1330
F01_c5683/f1p0/1170	1	p1	(T)15	15	1081	1095	TAACTTGTGCTGATGCGGAG	60.011	20	ACACGTACAAAAGGGGCAAG	60.03	20	100	1029	1128	CATAACTTGTGCTGATGCGG	60.28	20	ACACGTACAAAAGGGGCAAG	60.03	20	102	1027	1128	TAACTTGTGCTGATGCGGAG	60.011	20	CGAAACACGTACAAAAGGGG	60.391	20	104	1029	1132
F01_c5694/f2p0/1244	1	p3	(TTC)6	18	347	364	GACAGTAACAAGCAAGGGGC	59.74	20	TCCTCCCTACAACCGTTGAC	59.966	20	145	320	464	GACAGTAACAAGCAAGGGGC	59.74	20	CTTCCACGCTTGATTTCCAT	60.074	20	211	320	530	TGCCGTCTAGTGTAGGAGGG	60.269	20	TGATTCAGTGGTGCCAAAAA	60.088	20	245	153	397
F01_c5709/f4p5/1871	1	p2	(AG)7	14	32	45	CTTCGTTCTCAAGACAAAAGGT	57.664	22	GCGGCGCTAGATGGTTATTA	60.213	20	219	6	224	ACTTCGTTCTCAAGACAAAAGG	57.664	22	GCGGCGCTAGATGGTTATTA	60.213	20	220	5	224	CTTCGTTCTCAAGACAAAAGGT	57.664	22	AAGAGAGAGAGACGCAACGG	59.745	20	182	6	187
F01_c5714/f1p1/1820	1	p1	(T)15	15	1651	1665	GATTGGCCCAAGATTTCTCA	60.014	20	TCCAAATTTTAACTGAAATTGCC	59.408	23	166	1533	1698	TCTGCTGGGTGAAAGTTGTG	59.873	20	TCCAAATTTTAACTGAAATTGCC	59.408	23	203	1496	1698	CTGCTGGGTGAAAGTTGTGA	59.873	20	TCCAAATTTTAACTGAAATTGCC	59.408	23	202	1497	1698
F01_c5719/f5p3/1874	1	p2	(AT)6	12	1174	1185	CCTGGTATGAAGCTGCCACT	60.277	20	GATCCGAAGACAACTTTGGG	59.526	20	266	1040	1305	AGCGCTCAAGGTTTGTCAAT	59.882	20	CCTTGGATCCGAAGACAACT	59.137	20	249	1062	1310	ATGAAGCTGCCACTAAAGCG	60.543	20	GATCCGAAGACAACTTTGGG	59.526	20	260	1046	1305
F01_c5719/f5p3/1874	2	p3	(TTC)5	15	1456	1470	TGCAAAAACTGCCGATACAG	59.872	20	TGAAACACCTTGGAACACCA	59.976	20	217	1375	1591	TGCAAAAACTGCCGATACAG	59.872	20	TCTGCAAATTGGGACACAAA	60.088	20	170	1375	1544	TGATGCAAAAACTGCCGATA	60.215	20	TGAAACACCTTGGAACACCA	59.976	20	220	1372	1591
F01_c5720/f1p0/1176	1	p3	(TTA)5	15	1141	1155	--
F01_c5722/f1p1/1280	1	p1	(A)10	10	631	640	TTTTCCCATTCAGATCCAGC	60.014	20	GTGCTTGGGTGGCATTTACT	60	20	133	603	735	TCCATCCATCCTGTTCACAA	59.893	20	GTGCTTGGGTGGCATTTACT	60	20	212	524	735	TTTTCCCATTCAGATCCAGC	60.014	20	ATGACTGCGGCAAACTTTTT	59.752	20	210	603	812
F01_c5728/f1p3/1712	1	p1	(A)15	15	1532	1546	AGTCCACGCAAAAAGCAGTT	59.92	20	GGACAACTCCCGTATTTTGG	59.288	20	239	1356	1594	AGTCCACGCAAAAAGCAGTT	59.92	20	CTCCCGTATTTTGGGATGTC	59.244	20	233	1356	1588	ACTGTGACCCCAAACTCCAC	59.859	20	GGGACAACTCCCGTATTTTG	59.288	20	160	1436	1595
F01_c5739/f1p0/1102	1	p1	(C)15	15	109	123	AGAATAAAAGTAGCCGCGCA	60.006	20	AGACTGTCCCAATGCTGAGG	60.261	20	245	10	254	AACGCTTCCAAGACCTGAGA	59.989	20	AGACTGTCCCAATGCTGAGG	60.261	20	206	49	254	AGAATAAAAGTAGCCGCGCA	60.006	20	AACCGTTAGAGAGCATGGGA	59.694	20	161	10	170
F01_c5740/f2p2/1164	1	p2	(TC)11	22	21	42	--
F01_c5749/f1p0/1448	1	p1	(T)10	10	735	744	TGAGGAGAAGGCTTTGGCTA	60.088	20	ACCGGATGTTTGTGAAAAGC	59.978	20	264	680	943	TGAGGAGAAGGCTTTGGCTA	60.088	20	TTCAACCGGATGTTTGTGAA	59.941	20	268	680	947	TGAGGAGAAGGCTTTGGCTA	60.088	20	TCAACCGGATGTTTGTGAAA	59.941	20	267	680	946
F01_c5764/f2p3/1788	1	p1	(T)12	12	1662	1673	TGTTTTCCGATGGTTGAGTG	59.541	20	CAGGCTAGCATCCCAATTTT	59.182	20	205	1524	1728	AAAAATGATGGGTGGGTTTG	59.523	20	CAGGCTAGCATCCCAATTTT	59.182	20	170	1559	1728	GACACGTAGCAAAGCAACCC	60.699	20	CAGGCTAGCATCCCAATTTT	59.182	20	271	1458	1728
F01_c5792/f3p0/1704	1	p1	(A)12	12	1413	1424	GTGCCCGCTGTCATTACTTT	60.14	20	GCTCCCCTACCACTTCAATG	59.55	20	234	1293	1526	AGCCTGTTCTTTGGTTGTGG	60.149	20	GCTCCCCTACCACTTCAATG	59.55	20	274	1253	1526	TTCTTTGGTTGTGGCAACTG	59.734	20	GCTCCCCTACCACTTCAATG	59.55	20	268	1259	1526
F01_c5795/f2p2/1891	1	p1	(T)12	12	1768	1779	GAGTACCCTTAAGGCCTGGG	59.955	20	TCGAACTAAATACGGGCACC	59.96	20	271	1539	1809	GAGAATGTGGAGAAGGCTCG	59.95	20	TCGAACTAAATACGGGCACC	59.96	20	240	1570	1809	CGAGAATGTGGAGAAGGCTC	59.95	20	TCGAACTAAATACGGGCACC	59.96	20	241	1569	1809
F01_c5800/f1p2/1536	1	c	(T)10gttttttttg(T)11	31	1371	1401	AAGCCCAACGCCTAAGAGAT	60.228	20	CATTCACCGGGAAAGAGAGA	60.187	20	221	1294	1514	AAGCCCAACGCCTAAGAGAT	60.228	20	TCATTCACCGGGAAAGAGAG	60.187	20	222	1294	1515	AAGCCCAACGCCTAAGAGAT	60.228	20	TCACCGGGAAAGAGAGAAAA	59.784	20	218	1294	1511
F01_c5802/f2p2/1676	1	p1	(A)11	11	16	26	--
F01_c5811/f2p0/1717	1	p3	(ATC)5	15	311	325	TGCATTTTCATGCTTTGGTG	60.644	20	TTGTGCTGGCTGAAGATGAC	59.992	20	224	281	504	TGTGCATTTTCATGCTTTGG	60.644	20	TTGTGCTGGCTGAAGATGAC	59.992	20	226	279	504	TGCATTTTCATGCTTTGGTG	60.644	20	GTGCTGGCTGAAGATGACAA	59.992	20	222	281	502
F01_c5811/f2p0/1717	2	p3	(TGA)5	15	1585	1599	CTTCCTCGTTCCGTTTGTTC	59.711	20	CAGGCATGCTTAAATGCTCA	59.976	20	131	1505	1635	CGCTGATCAGAAGACTCGGT	60.555	20	CAGGCATGCTTAAATGCTCA	59.976	20	112	1524	1635	TTCGCTGATCAGAAGACTCG	59.267	20	CAGGCATGCTTAAATGCTCA	59.976	20	114	1522	1635
F01_c5813/f1p0/1334	1	c	(GGT)7(GAT)6	39	384	422	GAAACGAGAGCGTATCAGGG	59.836	20	ACGGGCAGTCATTTTGAGAG	60.255	20	260	357	616	AAACGAGAGCGTATCAGGGA	59.836	20	ACGGGCAGTCATTTTGAGAG	60.255	20	259	358	616	AAACGAGAGCGTATCAGGGA	59.836	20	TTTTGAGAGCAGAAGGAGGC	59.694	20	248	358	605
F01_c5825/f1p1/1418	1	p1	(C)11	11	1289	1299	CAGTAATGGGGGTGTTGTCC	60.088	20	TCATCACAAGAAAATCGCTCA	59.41	21	277	1102	1378	GTAATGGGGGTGTTGTCCTG	60.088	20	TCATCACAAGAAAATCGCTCA	59.41	21	275	1104	1378	CAGTAATGGGGGTGTTGTCC	60.088	20	TCACAAGAAAATCGCTCACTG	59.061	21	274	1102	1375
F01_c5829/f1p0/1633	1	p1	(T)14	14	254	267	TTGAGCATCTGGGGATCAAT	60.426	20	TGCACGTCTCTAAACCGAGA	59.591	20	261	229	489	TTGAGCATCTGGGGATCAAT	60.426	20	TTTGCACGTCTCTAAACCGA	59.464	20	263	229	491	ATGATTGAGCATCTGGGGAT	59.321	20	TGCACGTCTCTAAACCGAGA	59.591	20	265	225	489
F01_c5833/f3p2/1026	1	c	(T)10cttttttgaccctgttcta(T)13	42	841	882	CCGACTTAAACCCAACTCCA	59.964	20	TCACTGAGCTCAAGGCAAGA	59.855	20	251	686	936	CGGTGTGTCACCAAACTCAG	60.194	20	TCACTGAGCTCAAGGCAAGA	59.855	20	223	714	936	TTGTTCGTGAGTTTCGTTGG	59.734	20	TCACTGAGCTCAAGGCAAGA	59.855	20	195	742	936
F01_c5834/f2p1/1347	1	p3	(ACC)5	15	916	930	CTGCCACAACAACAACCATC	60.008	20	TCAGCTGTAACAATGCTGCC	60.019	20	266	783	1048	GGCAAAAGATCCGAAATCAA	60.016	20	TCAGCTGTAACAATGCTGCC	60.019	20	240	809	1048	TGAAAACGACCCTTCACTCC	60.088	20	TCAGCTGTAACAATGCTGCC	60.019	20	214	835	1048
F01_c5837/f1p3/1319	1	p1	(C)23	23	169	191	CAAAAATGGGGTTTCCAATG	60.024	20	GGTGGTGGGGATTTGTAGTG	60.088	20	199	28	226	CCATCAGAAAGCACAGCAAA	59.988	20	TACACTGGAGGAGGAGGTGG	60.104	20	146	96	241	CAAAAATGGGGTTTCCAATG	60.024	20	TACACTGGAGGAGGAGGTGG	60.104	20	214	28	241
F01_c5837/f1p3/1319	2	p3	(CCA)5	15	910	924	ACCCCTACCACCCAAGAAAC	60.088	20	AATGAGGTGGTGGTGGAGAC	59.817	20	161	791	951	CCACCCAAGAAACCCTACAA	59.824	20	AATGAGGTGGTGGTGGAGAC	59.817	20	154	798	951	CCACCCAAGAAACCCTACAA	59.824	20	TGTAATGAGGTGGTGGTGGA	59.806	20	157	798	954
F01_c5839/f1p3/1351	1	p1	(A)12	12	335	346	CGAACCAGAGAAGCCAAGAC	59.989	20	GAAAAGGCACAAGGGAACAA	60.088	20	233	158	390	CGAACCAGAGAAGCCAAGAC	59.989	20	TTCAAAAAGGAGGGGGAGAT	59.875	20	262	158	419	TGCAAGAACAAAACTCACGG	59.881	20	CCTTGGTCTCCTGGTTTTCA	60.081	20	131	305	435
F01_c5839/f1p3/1351	2	c	(TG)8ttttattattattatttattatatgaattat(A)10	57	1140	1196	AACTGTGGGTGAGTCAGCAT	58.142	20	AGCCCACTTCTAAAGCTACGA	58.301	21	233	1107	1339	AACTGTGGGTGAGTCAGCAT	58.142	20	GCCCACTTCTAAAGCTACGA	57.275	20	232	1107	1338	TAACTGTGGGTGAGTCAGCA	57.81	20	AGCCCACTTCTAAAGCTACGA	58.301	21	234	1106	1339
F01_c5846/f1p0/1164	1	p2	(TA)6	12	1132	1143	--
F01_c5851/f1p4/1393	1	p1	(A)10	10	114	123	CTGGCTGCTTGATTTCCAAT	60.214	20	TATCGCCTTGTCTGGCTTCT	59.978	20	126	47	172	CTGGCTGCTTGATTTCCAAT	60.214	20	TGTGCATCCTCACCAACAAT	59.967	20	277	47	323	CTGGCTGCTTGATTTCCAAT	60.214	20	ATCGTTATCGCCTTGTCTGG	60.096	20	131	47	177
F01_c5855/f2p0/1591	1	p1	(A)15	15	51	65	TAAGGAGGCAACAAAACCCA	60.472	20	AAGATGATGTGATCGGAGCC	60.042	20	147	6	152	TAAGGAGGCAACAAAACCCA	60.472	20	TTGGTTTGCATGAGAATGGA	60.049	20	126	6	131	TAAGGAGGCAACAAAACCCA	60.472	20	GGACTGGATCGTAGGGTGAA	59.927	20	109	6	114
F01_c5860/f4p4/1148	1	c	(AG)12ggagggaggggataagagaggtgcgcagtggtactacttattttcaagtattggaggg(T)11	93	45	137	TGCACGAAATTAACATCAACAA	59.121	22	TCCGTTACCAATTCCTCCAG	59.926	20	232	15	246	TTGCACGAAATTAACATCAACA	59.121	22	TCCGTTACCAATTCCTCCAG	59.926	20	233	14	246	TGCACGAAATTAACATCAACAA	59.121	22	TCTTTGCAACCTCACCATCA	60.24	20	254	15	268
F01_c5860/f4p4/1148	2	p1	(T)18	18	1008	1025	TGATCCAATCGTCCACAGAG	59.631	20	TCCCTTCAAACATATTTCCTCA	58.556	22	168	919	1086	CTGATCCAATCGTCCACAGA	59.631	20	TCCCTTCAAACATATTTCCTCA	58.556	22	169	918	1086	GTCAGCTGATCCAATCGTCC	60.633	20	TCCCTTCAAACATATTTCCTCA	58.556	22	174	913	1086
F01_c5864/f1p1/1781	1	p2	(AT)7	14	1738	1751	TATCAAAACCCTCCAACCCA	60.162	20	AATTGATCTTGCTCTTGCTCG	59.606	21	148	1628	1775	TGGTTCTTCTAAATTCGCCG	60.202	20	AATTGATCTTGCTCTTGCTCG	59.606	21	220	1556	1775	TATCAAAACCCTCCAACCCA	60.162	20	gGGGAAATTGATCTTGCTCTT	59.546	21	153	1628	1780
F01_c5870/f1p3/1858	1	p1	(T)37	37	609	645	AAACTCCTGAGCAATGTGGG	60.111	20	TGAAATCTGAGCATGTTGCC	59.805	20	253	563	815	AAACTCCTGAGCAATGTGGG	60.111	20	ATTCTCACCCTCAGAAGGCA	59.803	20	198	563	760	AAACTCCTGAGCAATGTGGG	60.111	20	CATTCTCACCCTCAGAAGGC	59.803	20	199	563	761
F01_c5881/f1p2/1029	1	p1	(T)11	11	943	953	TATCCCATTCAACCCCATGT	59.871	20	TGCTGGAGTATTCATCGTTGTC	60.14	22	167	848	1014	TATCCCATTCAACCCCATGT	59.871	20	GCTGGAGTATTCATCGTTGTCA	60.14	22	166	848	1013	CACATAGCCAAGTCGTTGGA	59.716	20	GCTGGAGTATTCATCGTTGTCA	60.14	22	280	734	1013
F01_c5882/f1p1/1201	1	p3	(AAG)6	18	89	106	CGCGAATCTATTCAACAGGA	58.869	20	TGCGAGATAGGCATGAGATG	59.931	20	135	51	185	CGCGAATCTATTCAACAGGA	58.869	20	CTTTAGTGGTCAAGGAGCGG	59.869	20	202	51	252	CGCGAATCTATTCAACAGGA	58.869	20	GTACGAGGTGCGAGATAGGC	59.866	20	143	51	193
F01_c5884/f1p1/1112	1	p3	(GAG)5	15	661	675	GCCACAGAAGAGGACTTTGC	59.997	20	TTTGCTTCTCCAAATCCACC	60.051	20	273	563	835	GCCACAGAAGAGGACTTTGC	59.997	20	CTCCAAATCCACCATTTGCT	59.933	20	266	563	828	GCCACAGAAGAGGACTTTGC	59.997	20	CCTTTGCTTCTCCAAATCCA	60.184	20	275	563	837
F01_c5892/f2p0/1081	1	c	(T)15cctttttaacttcttttcttttaggtagacaagggaactactaattgatgttgtagctgaagctttagcg(T)19	104	834	937	GCGAGGGAGAGAGGAGAGAT	60.058	20	CCCCTCCAACCTCAACATTA	59.784	20	210	793	1002	AGTGGAATTAGTGCGAGGGA	59.694	20	CCCCTCCAACCTCAACATTA	59.784	20	222	781	1002	GTGGAATTAGTGCGAGGGAG	59.694	20	CCCCTCCAACCTCAACATTA	59.784	20	221	782	1002
F01_c5894/f2p4/1513	1	p2	(TC)6	12	90	101	TTTGCTGCTCCTTTGAACCT	59.993	20	TCCCACTCCAAAACTCCTTG	60.081	20	138	54	191	TTTGCTGCTCCTTTGAACCT	59.993	20	GCTTCCCTCACTGAGCTTTG	60.134	20	103	54	156	TCGTTCTTTTGCTGCTCCTT	60.132	20	TCCCACTCCAAAACTCCTTG	60.081	20	145	47	191
F01_c5898/f1p1/1566	1	p1	(A)12	12	105	116	GCATTTTCACTCCCCAAAAA	59.916	20	ACCTGCACCGACGAGAATAG	60.277	20	175	35	209	GCATTTTCACTCCCCAAAAA	59.916	20	AGAATACCTGCACCGACGAG	60.277	20	180	35	214	GCATTTTCACTCCCCAAAAA	59.916	20	CCTGCACCGACGAGAATAGT	60.277	20	174	35	208
F01_c5899/f2p1/1600	1	p2	(AG)9	18	25	42	gCGAAGACAACAGAGCAAAC	58.652	20	CGAAAATCGAGCAAACCAGT	60.249	20	255	0	254	gCGAAGACAACAGAGCAAAC	58.652	20	AATCGAGCAAACCAGTCAGG	60.255	20	251	0	250	gCGAAGACAACAGAGCAAAC	58.652	20	GGAATGGATTCAAACCGAAA	59.739	20	270	0	269
F01_c5902/f3p11/1809	1	p1	(T)10	10	1713	1722	GGGGCTAGGTGTGAGAGTTG	59.721	20	TCCAAGTTTCCACAATATCCAA	59.315	22	245	1524	1768	CCAAGTAGGGGCTAGGTGTG	59.61	20	TCCAAGTTTCCACAATATCCAA	59.315	22	252	1517	1768	CCAAGTAGGGGCTAGGTGTG	59.61	20	TTCCAAGTTTCCACAATATCCA	59.315	22	253	1517	1769
F01_c5914/f1p0/1090	1	p3	(GAG)5	15	739	753	GGGTTGATGAACCAGAGCAT	59.934	20	CTCTTCCGACTCAAACCCAA	60.224	20	158	658	815	TTGATGAGGACGATGAACCA	60.048	20	CTCAAACCCAATCCTCTTGC	59.67	20	277	530	806	TTGATGAGGACGATGAACCA	60.048	20	GACCACTGCCAAATTCCTTC	59.532	20	257	530	786
F01_c5914/f1p0/1090	2	p1	(T)13	13	951	963	GTCGTCGAATGACAGTGGTG	60.162	20	TCACTGCGTGGCAAAATAAA	60.251	20	234	844	1077	GTCGTCGAATGACAGTGGTG	60.162	20	TTCACTGCGTGGCAAAATAA	60.251	20	235	844	1078	GTCGTCGAATGACAGTGGTG	60.162	20	TTTCACTGCGTGGCAAAATA	60.251	20	236	844	1079
F01_c5917/f2p0/1643	1	p1	(T)15	15	4	18	--
F01_c5917/f2p0/1643	2	p1	(T)11	11	1584	1594	--
F01_c5918/f2p2/1638	1	p3	(GTG)6	18	447	464	TTTAGAAAAATCATGGCGGC	60.04	20	TGATCCATTTGCTTGGTGAA	60.049	20	198	424	621	TTTAGAAAAATCATGGCGGC	60.04	20	TTGATCCATTTGCTTGGTGA	60.049	20	199	424	622	TTTAGAAAAATCATGGCGGC	60.04	20	TTTGCTTGGTGAACATCTGC	59.847	20	191	424	614
F01_c5926/f1p1/1060	1	p3	(GAT)6	18	481	498	CTCCTCCATCTGCTGACACA	59.98	20	CTGACTGCTTCCTCGAGCTT	59.891	20	226	442	667	CACTCCTCCATCTGCTGACA	59.98	20	CTGACTGCTTCCTCGAGCTT	59.891	20	228	440	667	ATCTGCTCCCATCACAAAGG	60.073	20	TTTCCTCCTCGGTCTCTTCA	59.92	20	122	410	531
F01_c5949/f4p1/1007	1	p3	(GAA)8	24	17	40	--
F01_c5955/f1p0/1343	1	p2	(TC)6	12	4	15	--
F01_c5956/f1p1/1060	1	p1	(T)12	12	308	319	AAGGTGGAATGCTCGATGTC	60.081	20	CGTCATTGACCCCTCATTCT	59.927	20	226	202	427	GTCCTGGAATCAAGGTGGAA	59.903	20	CGTCATTGACCCCTCATTCT	59.927	20	237	191	427	TTGAAAAATTTGACCCGTCC	59.778	20	CGTCATTGACCCCTCATTCT	59.927	20	253	175	427
F01_c5963/f13p3/1468	1	p2	(AG)13	26	30	55	GAGCAGGGAAATAAAGGAAAA	57.511	21	TTCCTAGGCAAGATCCTCCA	59.767	20	208	6	213	AGAGCAGGGAAATAAAGGAAAA	58.459	22	TTCCTAGGCAAGATCCTCCA	59.767	20	209	5	213	GAGCAGGGAAATAAAGGAAAA	57.511	21	CTCCTTGACCATCCCATTTG	60.309	20	240	6	245
F01_c5974/f5p7/1241	1	c	(TG)17(AG)13	60	925	984	GGATGTCAGTGAACGGCTTT	60.119	20	AGCTCGCAAAATCCAAACAT	59.713	20	268	821	1088	TCCATGGGTTGAAAACACAA	59.792	20	AGCTCGCAAAATCCAAACAT	59.713	20	248	841	1088	GGATGTCAGTGAACGGCTTT	60.119	20	ATCACACTTGAGCTCGCAAA	59.596	20	278	821	1098
F01_c5976/f1p0/1140	1	p3	(GGT)6	18	166	183	AAAGAAGAGAGAGAGGCGGC	60.233	20	GATGCCAATACAGCGAGGAT	60.066	20	213	60	272	AAAGAAGAGAGAGAGGCGGC	60.233	20	TACCCTTTGCATGATTTCCC	59.762	20	155	60	214	AAAGAAGAGAGAGAGGCGGC	60.233	20	ATGCCAATACAGCGAGGATT	59.556	20	212	60	271
F01_c5980/f1p1/1316	1	p3	(TTC)6	18	27	44	--
F01_c6005/f1p0/1127	1	p1	(T)12	12	994	1005	TTCTGACAGCCTGAAAATGC	59.002	20	TGCGCATCATTCTGTATCTGA	60.381	21	242	880	1121	TTCTGACAGCCTGAAAATGC	59.002	20	TGCGCATCATTCTGTATCTG	58.39	20	242	880	1121	TTTCTGACAGCCTGAAAATGC	60.38	21	TGCGCATCATTCTGTATCTGA	60.381	21	243	879	1121
F01_c6012/f2p1/1115	1	p3	(CAA)6	18	151	168	CGCTTCCCTCTACCTCTTCC	60.34	20	GGCGGACTAATGGGTCACTA	59.955	20	208	115	322	CCGCTTCCCTCTACCTCTTC	60.34	20	GGCGGACTAATGGGTCACTA	59.955	20	209	114	322	CGCTTCCCTCTACCTCTTCC	60.34	20	CGTGGCACTTAACGATGTTG	60.172	20	274	115	388
F01_c6013/f3p3/1465	1	p3	(AGA)7	21	111	131	TTTGCTCTCTCTCTGCCTCC	59.827	20	TCGGCGATTAGGTTTATTGG	59.922	20	197	7	203	GCCTCCCCGTATATCTTTCC	59.761	20	TCGGCGATTAGGTTTATTGG	59.922	20	183	21	203	GCATTTGCTCTCTCTCTGCC	60.249	20	TCGGCGATTAGGTTTATTGG	59.922	20	200	4	203
F01_c6030/f5p0/1059	1	p2	(TC)7	14	77	90	CATCTGACCTCTCGGAGACC	59.792	20	AGAAACGCAAAAGAAGGCAA	59.996	20	249	36	284	CATCTGACCTCTCGGAGACC	59.792	20	CGAACGGAGAAATCCAAAAA	60.046	20	143	36	178	GCTTTGCGTGTAGAAATCCC	59.713	20	CGAACGGAGAAATCCAAAAA	60.046	20	175	4	178
F01_c6032/f1p0/1365	1	p1	(T)11	11	98	108	TCGCAGTTGATCTTGAGAGAGA	60.277	22	CAATCAAAGCAGAGCCCATT	60.214	20	217	4	220	TCGCAGTTGATCTTGAGAGAGA	60.277	22	ACAATCAAAGCAGAGCCCAT	59.7	20	218	4	221	GATCGCAGTTGATCTTGAGAGA	59.579	22	CAATCAAAGCAGAGCCCATT	60.214	20	219	2	220
F01_c6043/f7p2/1881	1	p2	(CT)8	16	20	35	--
F01_c6051/f3p1/1451	1	p3	(TCT)5	15	126	140	TCTTCTCCCTCTCCCTCTCC	59.883	20	AGCGGGTTGTTTGGATACAG	59.993	20	155	33	187	ATCCGTGCCGTGTTATTAGC	59.988	20	AATCCCTAAACCCAACCAGC	60.187	20	156	99	254	TCTTCTCCCTCTCCCTCTCC	59.883	20	GCGGGTTGTTTGGATACAGT	59.859	20	154	33	186
F01_c6063/f1p0/1134	1	c	(C)25(A)10	35	77	111	CTTCACACACCAAGCACAACT	58.843	21	GGAGTTGGGGAGAGTTAGGG	59.928	20	202	19	220	TCACACACCAAGCACAACTACA	60.259	22	GGAGTTGGGGAGAGTTAGGG	59.928	20	200	21	220	ACTTCACACACCAAGCACAACT	59.735	22	GGAGTTGGGGAGAGTTAGGG	59.928	20	203	18	220
F01_c6063/f1p0/1134	2	p2	(TC)6	12	1018	1029	AGGGGTTAGCATTTGCATTG	59.96	20	AATGAAGCCATTGTTTTCGC	60.081	20	166	916	1081	CAAGGATTACTTTGCCGCAT	60.096	20	AATGAAGCCATTGTTTTCGC	60.081	20	191	891	1081	CAAGGATTACTTTGCCGCAT	60.096	20	GAAGCCATTGTTTTCGCAAT	60.081	20	188	891	1078
F01_c6064/f1p0/1572	1	p2	(TC)7	14	47	60	ACATGCATGCTCTCCCTTGT	60.688	20	AATCGTCAGAACCACCCTTG	59.966	20	262	8	269	ACACATGCATGCTCTCCCTT	60.688	20	AATCGTCAGAACCACCCTTG	59.966	20	264	6	269	ACATGCATGCTCTCCCTTGT	60.688	20	CCACCCTTGCTCGTATGATT	59.955	20	251	8	258
F01_c6064/f1p0/1572	2	p2	(TA)6	12	315	326	CAAGGGTGGTTCTGACGATT	59.966	20	GAAATTGGACGCGAACTGAT	60.081	20	251	250	500	AATCATACGAGCAAGGGTGG	59.955	20	GAAATTGGACGCGAACTGAT	60.081	20	262	239	500	TGGTTCTGACGATTCATCCA	60.048	20	GAAATTGGACGCGAACTGAT	60.081	20	245	256	500
F01_c6064/f1p0/1572	3	p4	(TTGA)5	20	1434	1453	TGGAGGGGTTTGTCCTTATG	59.784	20	TAAACCTTGGGCATTTGCTT	59.586	20	178	1316	1493	TGGAGGGGTTTGTCCTTATG	59.784	20	AAACCTTGGGCATTTGCTTA	59.586	20	177	1316	1492	ACTCAAGCTTGCCGTATGGT	59.763	20	TAAACCTTGGGCATTTGCTT	59.586	20	204	1290	1493
F01_c6066/f1p0/1103	1	p1	(T)12	12	869	880	TTTGCAATCTGCCAATGCTA	60.356	20	ATTAATGCTGCATCCTTCGG	60.06	20	193	784	976	TTTGCAATCTGCCAATGCTA	60.356	20	TGGCGGACTTTATTCACACA	60.111	20	132	784	915	TTTGCAATCTGCCAATGCTA	60.356	20	TTCGGTCCAATTATGCCATT	60.153	20	178	784	961
F01_c6067/f1p1/1566	1	c	(GAA)7ggggggaaaggctagaggagaagaaagaaagtaaaagaaaggaaaacaatcgtgtgactgtgtggtggtcatttgggtcaagcatttccaactctc(CT)9(A)21cctcttcccaatccgtctctttctttacccatctatcaagcagcgctgttaattaacagcgcgaaagagagattaga(TAT)5cactcatagattctacaatcaatcgatcaaccatcaatattaggattagggaa(AGC)5	316	42	357	--
F01_c6071/f1p1/1023	1	p1	(T)16	16	859	874	GGGACTAAAGCCTGGATGGT	60.328	20	CAACATCAGCACTCTGCCAT	59.862	20	201	772	972	GGGACTAAAGCCTGGATGGT	60.328	20	CATCAGCACTCTGCCATCAT	59.819	20	198	772	969	GTGGGACTAAAGCCTGGATG	59.55	20	CAACATCAGCACTCTGCCAT	59.862	20	203	770	972
F01_c6086/f1p1/1370	1	p1	(A)13	13	1343	1355	--
F01_c6104/f1p0/1784	1	p2	(CT)6	12	136	147	TCACACATTAACATCGTCTCCC	59.859	22	TTGTGTGGAGTTTCCTGCAA	60.278	20	266	23	288	TCACACATTAACATCGTCTCCC	59.859	22	AGCGGATTTATCGGTTTTCC	60.28	20	188	23	210	TCACACATTAACATCGTCTCCC	59.859	22	CTTCTCACAGAGGTGGGACC	59.682	20	243	23	265
F01_c6108/f1p0/1776	1	p1	(A)10	10	1631	1640	TGCTAGAGCTATGTGCACGG	60.18	20	CCTTTTCTCCCAGCAATGAA	60.184	20	204	1499	1702	GCTGGTGTGCTAAAGCCATT	60.278	20	CCTTTTCTCCCAGCAATGAA	60.184	20	154	1549	1702	TGCTAGAGCTATGTGCACGG	60.18	20	ACCTTTTCTCCCAGCAATGA	59.67	20	205	1499	1703
F01_c6116/f2p3/1348	1	p1	(T)10	10	1127	1136	TACTCTCCTTGGCGTTGCTT	60.015	20	TGGGTCACTCCATCACCATA	59.762	20	227	952	1178	TTCGTACTCTCCTTGGCGTT	59.875	20	TGGGTCACTCCATCACCATA	59.762	20	231	948	1178	TACTCTCCTTGGCGTTGCTT	60.015	20	CTTTGGGTCACTCCATCACC	60.363	20	230	952	1181
F01_c6128/f1p0/1579	1	p3	(GAG)8	24	28	51	ggaAACAGAAACCAAATCAAAGA	59.51	23	GAGTAGGTAAGGGCAGCACG	59.898	20	158	0	157	ggaAACAGAAACCAAATCAAAGA	59.51	23	CATCTCGAAGAAGGTGGGAC	59.655	20	109	0	108	ggaAACAGAAACCAAATCAAAGA	59.51	23	ACCGACATAAGCAGCGAAAA	60.772	20	242	0	241
F01_c6128/f1p0/1579	2	p1	(T)11	11	1471	1481	GACGGCACTTGATCCATCTT	60.081	20	CCAACAACACGGTTGTGAAT	59.314	20	169	1403	1571	CTACCAGGACGGCACTTGAT	60.134	20	CCAACAACACGGTTGTGAAT	59.314	20	176	1396	1571	TAGTCCTACCAGGACGGCAC	60.134	20	CCAACAACACGGTTGTGAAT	59.314	20	181	1391	1571
F01_c6138/f2p0/1137	1	p1	(T)15	15	992	1006	TAGCTGTTATGCATGGCTGG	59.856	20	AAGAACTGAAGCCCCTGGTT	60.11	20	280	801	1080	TAGCTGTTATGCATGGCTGG	59.856	20	AGAACTGAAGCCCCTGGTTT	60.11	20	279	801	1079	GGAGGTGCCAGAGAATTCAA	60.195	20	AAGAACTGAAGCCCCTGGTT	60.11	20	253	828	1080
F01_c6142/f1p5/1398	1	p1	(A)10	10	1162	1171	TTCATTCATCCCCAGGAGTC	59.862	20	ACCAACACACACATCCCCTT	60.135	20	181	1036	1216	GGTTCTCTTTTTCTGCGGTG	59.853	20	ACCAACACACACATCCCCTT	60.135	20	259	958	1216	GTTCTCTTTTTCTGCGGTGG	59.853	20	ACCAACACACACATCCCCTT	60.135	20	258	959	1216
F01_c6142/f1p5/1398	2	c	(TA)10(T)10	30	1369	1398	--
F01_c6143/f2p1/1982	1	p1	(T)13	13	1970	1982	--
F01_c6145/f1p1/1117	1	p1	(A)15	15	14	28	--
F01_c6146/f1p2/1495	1	c	(TCCG)6tccatgatccatccatccaacccttacaaaattatataaaaatgaagt(A)17	89	45	133	TCTTTTTGTCACCGACAACG	59.734	20	AACTCATGTAACGGCAAGGG	59.993	20	186	4	189	TCTTTTTGTCACCGACAACG	59.734	20	ATGTAACGGCAAGGGAGAGA	59.694	20	181	4	184	TCTTTTTGTCACCGACAACG	59.734	20	TGTAACGGCAAGGGAGAGAG	60.388	20	180	4	183
F01_c6146/f1p2/1495	2	p5	(ATCTG)6	30	272	301	CCCTTGCCGTTACATGAGTT	59.993	20	TCTGGAGTCGCTTGACACAC	60.03	20	223	170	392	CCCTTGCCGTTACATGAGTT	59.993	20	TGACACACGATTTCTCAGCC	59.837	20	211	170	380	CCCTTGCCGTTACATGAGTT	59.993	20	GACACACGATTTCTCAGCCA	59.837	20	210	170	379
F01_c6153/f1p1/1094	1	p1	(A)10	10	31	40	--
F01_c6153/f1p1/1094	2	p2	(AC)8	16	335	350	CAGCAATGCAAGGAATGAAA	59.809	20	GGAGAATCAAGCTTTGGCTG	59.955	20	269	293	561	CAGCAATGCAAGGAATGAAA	59.809	20	TTTGGCTGAAGCCATCTTCT	59.955	20	257	293	549	CATGCTGTCAAACCAACGTC	60.16	20	TCTCAAAAGGGAGGCAACTG	60.366	20	231	233	463
F01_c6160/f2p0/1490	1	p3	(CTC)5	15	969	983	ACGTTCCTCGAACACCAAAC	60.012	20	AGCTCCCTCCCATATCCAGT	59.919	20	206	893	1098	ACGTTCCTCGAACACCAAAC	60.012	20	CAGAATCCAGCCCTTCAAAA	60.184	20	266	893	1158	ACGTTCCTCGAACACCAAAC	60.012	20	TCGGATCCTGATTCCCATTA	60.23	20	146	893	1038
F01_c6160/f2p0/1490	2	p1	(T)12	12	1393	1404	ATGGTGGTGGCGAGAGTTAC	59.997	20	CCGCTTTTACTTGCCATCAT	60.096	20	187	1275	1461	ATGGTGGTGGCGAGAGTTAC	59.997	20	CTTCACCGCTTTTACTTGCC	59.883	20	192	1275	1466	GTGGGGAGTGGGGAAATAGT	60.052	20	CCGCTTTTACTTGCCATCAT	60.096	20	160	1302	1461
F01_c6161/f4p1/1381	1	c	(CT)10atctgtctctcagggtgctcctcctcgtctttcctttttctacgtacctgag(T)17	89	8	96	--
F01_c6162/f1p1/1190	1	p1	(T)15	15	1119	1133	CAGAAGTCCTTCCCTGCAAA	60.366	20	AAACATTTTTCTTTTTGTCCTTTTT	57.99	25	235	947	1181	CAGAAGTCCTTCCCTGCAAA	60.366	20	AAAACATTTTTCTTTTTGTCCTTTT	57.99	25	236	947	1182	CAGAAGTCCTTCCCTGCAAA	60.366	20	AAAAACATTTTTCTTTTTGTCCTTT	57.99	25	237	947	1183
F01_c6168/f1p5/1442	1	p1	(A)14	14	1419	1432	--
F01_c6169/f1p1/1453	1	p5	(AGAAG)5	25	87	111	CTCACTTGCCCACCTACCAT	59.989	20	ATTGACCCTGCATAATCGGA	60.296	20	251	29	279	AACCAGATCAACCCTACCCC	60.052	20	ATTGACCCTGCATAATCGGA	60.296	20	227	53	279	CACTTTCCCTCTCACTTGCC	59.844	20	ATTGACCCTGCATAATCGGA	60.296	20	261	19	279
F01_c6169/f1p1/1453	2	p1	(T)13	13	1357	1369	TCTCGCAGACTTGCAGTTGT	59.776	20	CATACAACCTAAGGGAAGATGG	57.637	22	126	1269	1394	TCTCGCAGACTTGCAGTTGT	59.776	20	ACATACAACCTAAGGGAAGATGG	58.466	23	127	1269	1395	TTTCTCTCGCAGACTTGCAG	59.465	20	CATACAACCTAAGGGAAGATGG	57.637	22	130	1265	1394
F01_c6170/f3p0/1110	1	p3	(GCT)6	18	963	980	TATGAACATGCTCAGGCTGG	59.823	20	ATGACCATTGTGAGCCGTC	59.494	19	144	861	1004	TATGAACATGCTCAGGCTGG	59.823	20	GATGACCATTGTGAGCCGTC	61.515	20	145	861	1005	GGTGGTGGCTTAGCTGAAAA	60.249	20	GATGACCATTGTGAGCCGT	59.494	19	121	885	1005
F01_c6179/f1p0/1962	1	p1	(T)11	11	876	886	CATCCCCATTTCCTTTCCTT	60.124	20	GGGCAAGAATTTTTCCCATT	60.13	20	242	847	1088	CATCCCCATTTCCTTTCCTT	60.124	20	TTCCCGGAATACACAGGAAC	59.79	20	276	847	1122	TCCCCATTTCCTTTCCTTTT	59.75	20	GGGCAAGAATTTTTCCCATT	60.13	20	240	849	1088
F01_c6179/f1p0/1962	2	p1	(T)10	10	1858	1867	GCCAAATTAAGTCAGGGCAA	60.074	20	AGTTCTTAGTGTTACGGGGCA	58.778	21	165	1727	1891	GCCAAATTAAGTCAGGGCAA	60.074	20	GTTCTTAGTGTTACGGGGCA	57.757	20	164	1727	1890	ACAAGGAACAGTGGGTGAGC	60.159	20	AGTTCTTAGTGTTACGGGGCA	58.778	21	121	1771	1891
F01_c6181/f4p91/1295	1	p1	(A)33	33	1236	1268	AATTCAATTCCTACGCCACG	59.96	20	AAATTATGGTGTATCAACGCAGA	58.579	23	262	1033	1294	AATTCCTACGCCACGACTTG	60.132	20	AAATTATGGTGTATCAACGCAGA	58.579	23	257	1038	1294	CAATTCCTACGCCACGACTT	60.132	20	AAATTATGGTGTATCAACGCAGA	58.579	23	258	1037	1294
F01_c6189/f1p2/1174	1	p1	(A)29	29	1076	1104	CGTGTGAATTTCAATGTGCC	59.972	20	AAGATCGCAGTTTTTGGTCC	59.174	20	184	960	1143	CGTGTGAATTTCAATGTGCC	59.972	20	TTTGGTCCCAGAAATCAACG	60.863	20	172	960	1131	TAGCCGTTACTCCTGCTGCT	60.176	20	AAGATCGCAGTTTTTGGTCC	59.174	20	107	1037	1143
F01_c6206/f1p2/1610	1	p2	(CT)11	22	144	165	TCATTCGCTGTCTTATGCTTTT	59.036	22	TTTTGGCTATCCATAAAATTTGAAC	59.68	25	206	77	282	TTCATTCGCTGTCTTATGCTTT	59.036	22	TTTTGGCTATCCATAAAATTTGAAC	59.68	25	207	76	282	GGACCTTTGGTAATGGAAATG	58.29	21	TTTGTTTCTTAGGCAATGATTTTT	58.377	24	231	0	230
F01_c6208/f2p6/1768	1	p2	(AG)6	12	38	49	AAACACACACAGAGGACAGGC	60.213	21	GATACATTCCTCTGGCCGAA	60.036	20	225	14	238	AAACACACACAGAGGACAGGC	60.213	21	GGAAGCTCTGTTTGAATCGC	59.962	20	267	14	280	AACACACACAGAGGACAGGC	58.728	20	GATACATTCCTCTGGCCGAA	60.036	20	224	15	238
F01_c6217/f3p1/1925	1	c	(GCT)7cctcaggtgccaaagaagagaggccgaaaacccaagcccaaagaagat(CAGCAA)5	99	175	273	GACAGACCCTCCCTCCTCTC	60.198	20	TGCCTTCTTTCCCTCTTTCA	59.926	20	220	89	308	GACAGACCCTCCCTCCTCTC	60.198	20	CAACAGAGTGTTGGTGTGCC	60.203	20	236	89	324	CTCCCTCCTCTCAGGGTTTT	59.671	20	TGCCTTCTTTCCCTCTTTCA	59.926	20	212	97	308
F01_c6219/f2p1/1662	1	c	(A)17tcaatgcaactctgatcccatcctctccccctctctctatagctacaaacaaaacatctcgctctctgtaatcaaaatt(GAA)12	132	29	160	aacCAAAACACACAGAAAAACA	57.248	22	TGAACAGGAAGAGAAACCGC	60.375	20	202	0	201	aacCAAAACACACAGAAAAACAT	57.643	23	TGAACAGGAAGAGAAACCGC	60.375	20	202	0	201	aacCAAAACACACAGAAAAACA	57.248	22	AACCGCCCAGTATCGACTC	60.088	19	188	0	187
F01_c6224/f1p2/1490	1	p2	(TC)6	12	46	57	TAGACAACGAGGAGAACCCC	59.137	20	CCACGTGAGAAGGCATCTTT	60.255	20	226	19	244	TAGACAACGAGGAGAACCCC	59.137	20	AGATCCACGTGAGAAGGCAT	59.685	20	230	19	248	ACAACGAGGAGAACCCCAG	60.096	19	CCACGTGAGAAGGCATCTTT	60.255	20	223	22	244
F01_c6230/f1p0/1270	1	p2	(TA)10	20	1173	1192	AACAGCAGCCGAGGAAACTA	60.015	20	ACAAAGGAGGGTGCACATTT	59.454	20	271	952	1222	AGTGATGAGAACCCCAATGC	59.934	20	ACAAAGGAGGGTGCACATTT	59.454	20	153	1070	1222	ATGAAAATGAGGGCAGGATG	59.894	20	ACAAAGGAGGGTGCACATTT	59.454	20	111	1112	1222
F01_c6231/f1p0/1285	1	p1	(A)10	10	70	79	TAATTCAGACACCCTCCCCC	61.076	20	TAAGTTCCTAGGCTCTGGCG	59.609	20	110	14	123	TAATTCAGACACCCTCCCCC	61.076	20	AAAGATCAGCAACGCAAACA	59.469	20	261	14	274	TAATTCAGACACCCTCCCCC	61.076	20	AGCAACGCAAACATCTTGAA	59.469	20	254	14	267
F01_c6233/f1p4/1138	1	p3	(TTC)6	18	349	366	GACAGTAACAAGCAAGGGGC	59.74	20	CTTCCACGCTTGATTTCCAT	60.074	20	210	322	531	TGCCGTCTAGTGTAGGAGGG	60.269	20	TGATTCAGTGGTGCCAAAAA	60.088	20	243	157	399	GACAGTAACAAGCAAGGGGC	59.74	20	TAGCTTGCAGCCTGGCTATT	60.138	20	251	322	572
F01_c6234/f1p1/1310	1	p1	(A)10	10	437	446	TGTCAACCACAAGCACCATT	60.008	20	TCATGCCAGCAACTTCACTT	59.445	20	163	335	497	TGTCAACCACAAGCACCATT	60.008	20	TGCCAGCAACTTCACTTTCA	60.574	20	160	335	494	TGTCAACCACAAGCACCATT	60.008	20	CAAGGATCCAAACCCTGTTC	59.381	20	242	335	576
F01_c6235/f3p3/1322	1	p3	(CTC)6	18	1005	1022	AACCACCGGAAGAGGAAGAT	59.935	20	TCACAGGACTTGCAGTTTGC	60.032	20	258	791	1048	TATATGGGTGGTGCTGCTGA	60.096	20	TCACAGGACTTGCAGTTTGC	60.032	20	199	850	1048	ACAGCTGGTCTACCCCTGTG	60.174	20	TCACAGGACTTGCAGTTTGC	60.032	20	180	869	1048
F01_c6240/f1p83/1361	1	p2	(AT)10	20	1250	1269	AAAAAGTACCGGCAAACCAAT	59.765	21	CGTTCATAGGTTTCTCTTGCC	58.847	21	241	1077	1317	GCTTGCAAGTTTGCTCAGTTT	59.691	21	CGTTCATAGGTTTCTCTTGCC	58.847	21	274	1044	1317	AAAAAGTACCGGCAAACCAAT	59.765	21	ACGTTCATAGGTTTCTCTTGCC	59.658	22	242	1077	1318
F01_c6243/f1p1/1110	1	c	(CT)10(AT)11gatctcatgtcctagcttctttcaatatctataagctattttaccattgtcatctcc(AT)6	111	409	519	GGATCCCAAAGAAGCAGGAT	60.41	20	GCATGCAAAAATATGGCAAA	59.545	20	229	314	542	GGATCCCAAAGAAGCAGGAT	60.41	20	TGTGCATGCAAAAATATGGC	60.483	20	232	314	545	AAGGATCCCAAAGAAGCAGG	60.569	20	GCATGCAAAAATATGGCAAA	59.545	20	231	312	542
F01_c6243/f1p1/1110	2	c	(A)10gatttgttattctttatcgtgtatcctttccttgtaagttctttgggtcgtatatttctttgtgtattg(T)10	89	896	984	AGGTGGAAGAAGCAGAACCA	59.844	20	AGAAACAAAGTGACGCACCC	60.156	20	235	814	1048	GGAAGAAGCAGAACCACCAA	60.232	20	AGAAACAAAGTGACGCACCC	60.156	20	231	818	1048	GTGGAAGAAGCAGAACCACC	59.703	20	AGAAACAAAGTGACGCACCC	60.156	20	233	816	1048
F01_c6256/f1p0/1045	1	p3	(TTA)6	18	117	134	CCCCAACAGATCCTGAGCTA	60.21	20	CAACTCCACTGATCCAAGCA	59.831	20	258	53	310	CCCCAACAGATCCTGAGCTA	60.21	20	ACTGATCCAAGCAAGCCAAT	59.7	20	251	53	303	CCCCAACAGATCCTGAGCTA	60.21	20	TGCCACTTCACCTGTTCATC	59.682	20	232	53	284
F01_c6260/f1p1/1379	1	p2	(GA)6	12	480	491	TCTTGCCATTGAGCCTTTCT	59.955	20	AAGCACATGGGCCTGTAATC	59.962	20	222	457	678	GCGTTTCAAGATCCAAGAGC	59.962	20	GGCTTTGCTTGATCCTTGAG	59.955	20	122	434	555	GCGTTTCAAGATCCAAGAGC	59.962	20	ACTATGTCATCCGGCTTTGC	60.103	20	134	434	567
F01_c6290/f1p2/1235	1	p1	(A)10	10	83	92	CTCAGGTGGGGATTCCAGTA	59.92	20	AATTTCTGCTTGATGTCCCG	60.074	20	271	9	279	CTCAGGTGGGGATTCCAGTA	59.92	20	CATCTCATCTCCCTTGAGCC	59.761	20	236	9	244	CTCAGGTGGGGATTCCAGTA	59.92	20	CCCGAAAGATGTCCTTCAAC	59.526	20	255	9	263
F01_c6300/f1p1/1946	1	p1	(T)12	12	79	90	AGACAACAACATCAACGGCA	60.16	20	CCCACCACCTTATCATTTGC	60.192	20	227	41	267	CAGACAACAACATCAACGGC	60.16	20	CCCACCACCTTATCATTTGC	60.192	20	228	40	267	ACGGCAACAGATTCCTTCTG	60.255	20	CCCACCACCTTATCATTTGC	60.192	20	213	55	267
F01_c6302/f1p0/1699	1	p3	(CAG)9	27	289	315	GCTGAGTTTGTGCCTCCTTC	59.997	20	CTGTCGAAGCCATTTCCATT	60.074	20	182	181	362	GAGATCAGATGGTGGGGAGA	60.008	20	CTGTCGAAGCCATTTCCATT	60.074	20	261	102	362	GCTGAGTTTGTGCCTCCTTC	59.997	20	AAGCCATTTCCATTCACAGC	60.081	20	176	181	356
F01_c6305/f16p3/1993	1	p1	(T)14	14	554	567	GAGTTGGAGGGAAAACATCG	59.526	20	CAAGAACCACCTTCTGAGGC	59.844	20	260	441	700	CAAGTCCCAATAGAGCGTGC	60.796	20	CCAGAAATTGCTGCAAGTGA	59.988	20	205	525	729	CAAGTCCCAATAGAGCGTGC	60.796	20	GCACCCCAGGTTCACTAAAA	59.971	20	259	525	783
F01_c6305/f16p3/1993	2	p1	(A)17	17	1761	1777	GGAATGCCGTTACCAAGAAA	59.938	20	GCATCCACTCCTTGGTCCTA	60.073	20	227	1632	1858	GGAATGCCGTTACCAAGAAA	59.938	20	TAGCATCCACTCCTTGGTCC	60.073	20	229	1632	1860	AGGAATGCCGTTACCAAGAA	59.569	20	GCATCCACTCCTTGGTCCTA	60.073	20	228	1631	1858
F01_c6329/f3p0/1068	1	p2	(CT)6	12	54	65	TGGATTCCCCTTCTCTTTCA	59.6	20	GACTACTTTTCCCAACGCCA	60.11	20	278	5	282	TGGATTCCCCTTCTCTTTCA	59.6	20	AAACCTCAGCTCCTCCAACA	59.844	20	165	5	169	TGGATTCCCCTTCTCTTTCA	59.6	20	CTACTTTTCCCAACGCCAGA	60.241	20	276	5	280
F01_c6334/f2p1/1390	1	p1	(T)10	10	174	183	GGCCTTATGCTTTTCAGGGT	60.451	20	CCAGCTTGAGCCCTTATCAC	59.836	20	265	86	350	GGCCTTATGCTTTTCAGGGT	60.451	20	AGCTTGAGCCCTTATCACCA	59.836	20	263	86	348	GGCCTTATGCTTTTCAGGGT	60.451	20	CAGCTTGAGCCCTTATCACC	59.836	20	264	86	349
F01_c6335/f3p1/1754	1	p3	(TGG)7	21	1271	1291	CTGCAAGAAAGAGACCGACC	59.989	20	TATCTGAGAACCCACCACCC	59.779	20	139	1238	1376	CTGCAAGAAAGAGACCGACC	59.989	20	TAAAGCCACCAGAGCCATTT	59.708	20	163	1238	1400	CTGCAAGAAAGAGACCGACC	59.989	20	TTAAAGCCACCAGAGCCATT	59.708	20	164	1238	1401
F01_c6345/f3p1/1113	1	p3	(GGT)6	18	186	203	TCCAAGGAGAGGACATGGAG	60.191	20	TTCTGGTCTGCAATCACGAG	59.984	20	175	103	277	TCCAAGGAGAGGACATGGAG	60.191	20	TCTTCTGGTCTGCAATCACG	59.984	20	177	103	279	CTCCAAGGAGAGGACATGGA	60.191	20	TTCTGGTCTGCAATCACGAG	59.984	20	176	102	277
F01_c6346/f1p1/1227	1	p1	(A)16	16	513	528	CGCCGCAGTAAATAGGAGAG	59.996	20	TGCTCCTTCCCATTATGGAT	59.344	20	246	467	712	CGCCGCAGTAAATAGGAGAG	59.996	20	AGTATGGCCGATCATTGTGG	60.744	20	220	467	686	GTCGCCGCAGTAAATAGGAG	59.867	20	TGCTCCTTCCCATTATGGAT	59.344	20	248	465	712
F01_c6353/f3p0/1956	1	p3	(GAA)7	21	73	93	ATACCACCCTCCTGGGAATC	60.015	20	TTGATTATGGCCCACTCTCC	59.894	20	120	27	146	ATACCACCCTCCTGGGAATC	60.015	20	CTAACGATCCCTGCCTTCTG	59.83	20	209	27	235	ATACCACCCTCCTGGGAATC	60.015	20	TATGGCCCACTCTCCATACC	59.773	20	115	27	141
F01_c6353/f3p0/1956	2	p2	(AT)8	16	309	324	GGAGAGTGGGCCATAATCAA	59.894	20	TCTAGTGCAGTGAAGTGCGG	60.199	20	240	127	366	CAGAAGGCAGGGATCGTTAG	59.83	20	TCTAGTGCAGTGAAGTGCGG	60.199	20	151	216	366	GGTATGGAGAGTGGGCCATA	59.773	20	TCTAGTGCAGTGAAGTGCGG	60.199	20	245	122	366
F01_c6381/f3p0/1279	1	p4	(CCTC)7	28	20	47	--
F01_c6395/f1p0/1212	1	p1	(T)17	17	984	1000	TGGAATGCTTGCAAGTTCTG	59.988	20	GAAGAAGCCTGGCTGATTGT	59.434	20	211	817	1027	ACAAGGATGCCATTTTGGAG	59.933	20	GAAGAAGCCTGGCTGATTGT	59.434	20	104	924	1027	GATGCCATTTTGGAGATTGC	60.423	20	GCGCATTGATGCCTAAAACT	60.238	20	280	929	1208
F01_c6397/f1p0/1309	1	p1	(T)17	17	1117	1133	ATGACCGAGAGGAAGCAGAA	59.95	20	TTTCCTCCACTGGTTTAGCTG	59.364	21	225	957	1181	AATGACCGAGAGGAAGCAGA	59.95	20	TTTCCTCCACTGGTTTAGCTG	59.364	21	226	956	1181	ATGACCGAGAGGAAGCAGAA	59.95	20	TTCCTCCACTGGTTTAGCTG	57.952	20	224	957	1180
F01_c6408/f1p1/1953	1	p1	(A)10	10	1916	1925	CCTTTGAAGGGTTTGTTGGA	59.942	20	taTTGACTTCGGGCTGCTTT	59.845	20	182	1767	1948	TCCCTTTGAAGGGTTTGTTG	59.942	20	taTTGACTTCGGGCTGCTTT	59.845	20	184	1765	1948	TGGCTGTTGCATTTGGTAAA	60.111	20	taTTGACTTCGGGCTGCTTT	59.845	20	246	1703	1948
F01_c6413/f2p0/1467	1	p6	(AGAGCC)5	30	995	1024	CAAGTGAAATTCCAGCCCAT	59.933	20	CATCCCCGTCAACATTATCC	60.014	20	277	824	1100	CAAGTGAAATTCCAGCCCAT	59.933	20	CCATCCCCGTCAACATTATC	60.014	20	278	824	1101	CAAGTGAAATTCCAGCCCAT	59.933	20	AGCTCATCAAACACATCCCC	59.934	20	233	824	1056
F01_c6417/f5p1/1462	1	p2	(GA)9	18	99	116	TTAGAGAGGGAGGGAGAGGG	59.766	20	GGCTTCTTCTCCATGTCTGC	59.957	20	129	72	200	TTAGAGAGGGAGGGAGAGGG	59.766	20	CTTTGCTTTGATGACGCCTT	60.386	20	217	72	288	TAGAGAGGGAGGGAGAGGGA	60.284	20	CTTTGCTTTGATGACGCCTT	60.386	20	216	73	288
F01_c6417/f5p1/1462	2	p1	(T)10	10	1367	1376	CAGGCCGATCTAGACTGGAA	60.353	20	ACAATTCACAGACACAAACCAC	57.477	22	248	1154	1401	AGTTCCCGAGAAGACTGCTG	59.598	20	ACAATTCACAGACACAAACCAC	57.477	22	211	1191	1401	GTTCCCGAGAAGACTGCTGA	60.533	20	ACAATTCACAGACACAAACCAC	57.477	22	210	1192	1401
F01_c6418/f1p0/1408	1	p2	(GA)6	12	47	58	TAGAGAGCGATAATAAAAATCAGGT	57.018	25	TTTGCCCAATCTTCGATTTC	60.016	20	259	12	270	GTAGAGAGCGATAATAAAAATCAGG	57.018	25	TTTGCCCAATCTTCGATTTC	60.016	20	260	11	270	AGAGAGCGATAATAAAAATCAGGTA	57.018	25	TTTGCCCAATCTTCGATTTC	60.016	20	258	13	270
F01_c6420/f2p0/1098	1	p1	(T)12	12	986	997	AAGCTAACAGGTTGAGGGCA	59.875	20	CGCTCGCTATTCAAAGAACC	59.982	20	208	846	1053	AAGCTAACAGGTTGAGGGCA	59.875	20	GCGCTCGCTATTCAAAGAAC	60.124	20	209	846	1054	GGAGCTACCTGCTCCAATGA	60.362	20	CGCTCGCTATTCAAAGAACC	59.982	20	263	791	1053
F01_c6432/f1p2/1270	1	p1	(T)10	10	79	88	GGCCATATGGGCTTCAATA	58.391	19	CCATCCAGCTTGGTCAAAAT	59.933	20	239	22	260	GGCCATATGGGCTTCAATA	58.391	19	ACCAGGGCTGTGAATGTACC	59.851	20	182	22	203	GGCCATATGGGCTTCAATA	58.391	19	TGTTGTAACCAGGGCTGTGA	60.152	20	189	22	210
F01_c6435/f1p3/1410	1	p1	(T)11	11	1397	1407	--
F01_c6440/f6p0/1496	1	p3	(CAC)5	15	52	66	TGGAGAGGGTATTTTCAGTGG	59.038	21	TTCGAAAGCCCATTCAGACT	59.813	20	113	3	115	TGGAGAGGGTATTTTCAGTGG	59.038	21	GAGGAAGCAGCAGTGACACA	60.187	20	280	3	282	TGGAGAGGGTATTTTCAGTGG	59.038	21	TTTCGAAAGCCCATTCAGAC	60.192	20	114	3	116
F01_c6441/f2p1/1121	1	p1	(A)10	10	1059	1068	TCCTCTTGGGGATTGAATTG	59.864	20	TTTTAGCATTACATTTTCGCACA	59.687	23	207	907	1113	TCCTCTTGGGGATTGAATTG	59.864	20	TCGCACATAATTACGAGAAAACA	59.674	23	191	907	1097	TCCTCTTGGGGATTGAATTG	59.864	20	TTTAGCATTACATTTTCGCACA	58.436	22	206	907	1112
F01_c6442/f1p0/1106	1	p2	(CT)6	12	113	124	TCTCTGTCGACTTGGTGTCG	60.022	20	TCCCGTCCTTTATTCCAGTG	59.926	20	170	68	237	TCTCTGTCGACTTGGTGTCG	60.022	20	TCAGCAGTTGGTAATTTGCG	59.872	20	233	68	300	TCTCTGTCGACTTGGTGTCG	60.022	20	CAGCAGTTGGTAATTTGCGA	59.872	20	232	68	299
F01_c6453/f3p0/1841	1	p1	(A)12	12	95	106	TGGCTTTCTACAATTTCCACC	59.077	21	GCAAATGAGATGCGTGAAGA	59.955	20	155	31	185	TGGCTTTCTACAATTTCCACC	59.077	21	GAGCAAATGAGATGCGTGAA	59.955	20	157	31	187	GGCTTTCTACAATTTCCACCA	59.077	21	GCAAATGAGATGCGTGAAGA	59.955	20	154	32	185
F01_c6459/f1p0/1083	1	p1	(T)19	19	946	964	GGCAGCTTCCTTGTATGCTC	59.985	20	TGATTCCAAACAGGCTGTCA	60.24	20	259	763	1021	GAGGGCAGCTTCCTTGTATG	59.836	20	TGATTCCAAACAGGCTGTCA	60.24	20	262	760	1021	GGCAGGCTAGCATCAACAAT	60.243	20	TGATTCCAAACAGGCTGTCA	60.24	20	126	896	1021
F01_c6469/f8p7/1246	1	p1	(A)14	14	13	26	--
F01_c6471/f1p0/1552	1	p3	(CCG)8	24	177	200	CACCAAAATGGCCAAACTCT	59.971	20	TGGTTTCGATGTGACGGTTA	59.964	20	268	87	354	CCCCCATATCCACATTCATC	59.831	20	TGGTTTCGATGTGACGGTTA	59.964	20	242	113	354	CACCAAAATGGCCAAACTCT	59.971	20	CCGAGAAGAGGGAAAGGAGT	59.811	20	245	87	331
F01_c6473/f1p1/1383	1	c	(GA)7gg(GA)7	30	45	74	TGACGGTGTGAGGAAAAGAA	59.262	20	ACCAGTAGATGGGGAAAGGG	60.183	20	280	1	280	TGACGGTGTGAGGAAAAGAA	59.262	20	GGAAAGGGGACGAGAGAGAG	60.328	20	268	1	268	TGACGGTGTGAGGAAAAGAA	59.262	20	TTCCACTCTCACTTCCTCGG	60.377	20	188	1	188
F01_c6473/f1p1/1383	2	p3	(AAT)5	15	1355	1369	--
F01_c6489/f1p2/1456	1	p1	(A)11	11	1179	1189	ACAGAAAATGTTTGACCGGC	59.978	20	AAGCATAGGGGATTTCAGGC	60.419	20	261	1107	1367	CAAGACCCCCTGACTCTTGA	60.229	20	AAGCATAGGGGATTTCAGGC	60.419	20	242	1126	1367	GCTCCCTTCGTCAACAGAAA	60.375	20	AAGCATAGGGGATTTCAGGC	60.419	20	274	1094	1367
F01_c6491/f1p3/1694	1	p1	(T)16	16	1309	1324	ACCTCTACCCCCTGCTCATT	59.957	20	TTGACGCATCCACCTTGATA	60.073	20	275	1111	1385	GGTACCTCTACCCCCTGCTC	59.957	20	TTGACGCATCCACCTTGATA	60.073	20	278	1108	1385	TTGTTGATGCTGAGTTTGGC	59.847	20	CACTGAAGAGCCTTTTTCGG	59.986	20	258	1250	1507
F01_c6515/f1p0/1241	1	p1	(T)10	10	1028	1037	GACTCCTGTGCCATTTGGAT	59.934	20	TCCAAAGGCATGAGCATACA	60.22	20	250	964	1213	CTGCATAAAGTGGCTGTCCA	59.864	20	ATGGATTATCCCCAAGGCAT	60.366	20	266	911	1176	CTGCATAAAGTGGCTGTCCA	59.864	20	TTCATGGATTATCCCCAAGG	59.576	20	269	911	1179
F01_c6532/f1p0/1586	1	c	(GA)9gtgagagc(GA)10	46	17	62	--
F01_c6537/f1p0/1021	1	c	(CT)6cctccc(CT)6	30	72	101	TGTCTCTCTCCCCCTCCTCT	60.336	20	ATCCTGTCTCATCGTGGTCC	59.928	20	188	38	225	CTGTCTCTCTCCCCCTCCTC	60.336	20	ATCCTGTCTCATCGTGGTCC	59.928	20	189	37	225	TCTGTCTCTCTCCCCCTCCT	60.336	20	ATCCTGTCTCATCGTGGTCC	59.928	20	190	36	225
F01_c6540/f1p0/1594	1	p3	(CCT)8	24	160	183	CGCATTGATTGTTTCCCTTC	60.448	20	GTGGTCAGGCCAAATGAACT	59.973	20	138	123	260	CGCATTGATTGTTTCCCTTC	60.448	20	GCCTCATATACTTGCTGGGC	59.696	20	250	123	372	CGCATTGATTGTTTCCCTTC	60.448	20	GATTGCAAGTTCTGGGGTTC	59.532	20	173	123	295
F01_c6556/f1p1/1790	1	p2	(CT)6	12	93	104	CTTGCGATTGGACAAGAGGT	60.255	20	CGCCATCGAAAAGAAGAAAA	60.315	20	232	69	300	ACCTTGCGATTGGACAAGAG	60.255	20	CGCCATCGAAAAGAAGAAAA	60.315	20	234	67	300	ATTTCTCCATTGCTGCACCT	59.7	20	CGCCATCGAAAAGAAGAAAA	60.315	20	250	51	300
F01_c6556/f1p1/1790	2	c	(T)13aattattattattggataatatgcttgtcatgtaacacttggtgtgttagggttctttcaaataa(T)13	91	665	755	TTGCAGAGCCATTTTTCTTG	59.037	20	TTGGGTATACGATGCAGCAA	60.096	20	253	606	858	TTGCAGAGCCATTTTTCTTG	59.037	20	CTTAGCCTCCGAGCTTCCTT	60.11	20	279	606	884	TGCTTAGATTTGCAGAGCCAT	59.996	21	TTGGGTATACGATGCAGCAA	60.096	20	262	597	858
F01_c6562/f1p0/1506	1	p1	(A)12	12	2	13	--
F01_c6566/f2p0/1682	1	p1	(T)13	13	1611	1623	TCAAAACTTCGTTTCCGTCC	60.088	20	GGGCCGAAATGCTTACTTAAT	59.496	21	215	1453	1667	TGTTGTTTGCAGTGGTTTCC	59.591	20	GGGCCGAAATGCTTACTTAAT	59.496	21	173	1495	1667	TTCGTTTCCGTCCTTCCATA	60.439	20	GGGCCGAAATGCTTACTTAAT	59.496	21	208	1460	1667
F01_c6584/f2p0/1824	1	p2	(TC)8	16	175	190	GCGTCGCTTCTCATCACATA	59.979	20	AAGTGGTGGCCTTGTTTTTG	60.008	20	179	55	233	GCGTCGCTTCTCATCACATA	59.979	20	GTTGTCGCTGTTGTTGCAGT	59.953	20	160	55	214	GCGTCGCTTCTCATCACATA	59.979	20	GGTGGCCTTGTTTTTGTTGT	59.875	20	175	55	229
F01_c6587/f2p1/1619	1	c	(A)10taaaaatagcagagtttagataattaaaaatttattatcaataacacaagaaatt(A)11	76	804	879	CGGAAGGCACGAATTAAGAG	59.839	20	TCCTTGATAAATTTAAGAGGTTGC	58.008	24	254	676	929	TTCGGAAGGCACGAATTAAG	60.202	20	TCCTTGATAAATTTAAGAGGTTGC	58.008	24	256	674	929	CCTTGTCGAGCGAATGATTT	60.214	20	TCCTTGATAAATTTAAGAGGTTGC	58.008	24	232	698	929
F01_c6598/f3p0/1624	1	p1	(T)12	12	1222	1233	TTTCCGTGCTGGAATTTCTT	59.685	20	CGTGGGATAAGTTCACCTCC	59.405	20	269	1111	1379	TTTCCGTGCTGGAATTTCTT	59.685	20	TCTCGGAAAGCCTTTGAATC	59.387	20	212	1111	1322	TTTCCGTGCTGGAATTTCTT	59.685	20	ACCAGGTCTGCCCCTAATGT	60.766	20	236	1111	1346
F01_c6613/f2p0/1126	1	p2	(TC)6	12	23	34	--
F01_c6628/f1p0/1035	1	p3	(ACC)7	21	689	709	AAGCTGCTGTTGCACTTTCA	59.788	20	GGCTCCAAATCCATCTTCAA	60.014	20	158	583	740	TGAAGCTGCTGTTGCACTTT	59.788	20	GGCTCCAAATCCATCTTCAA	60.014	20	160	581	740	GCTGCTGTTGCACTTTCAGA	60.333	20	GGCTCCAAATCCATCTTCAA	60.014	20	156	585	740
F01_c6649/f2p1/1035	1	p2	(CT)6	12	37	48	TCTGTCTGTCTCTCTCCCCTC	58.548	21	ATCCTGTCTCATCGTGGTCC	59.928	20	163	13	175	TCTGTCTGTCTCTCTCCCCTC	58.548	21	AGCTTGGCATCCTGTCTCAT	59.834	20	171	13	183	TCTGTCTGTCTCTCTCCCCTC	58.548	21	AGCTGCACTTCCAAAGAAGC	59.763	20	228	13	240
F01_c6654/f1p1/1768	1	p1	(T)12	12	1648	1659	AAATGCTGGGTCTGAGAAGG	59.284	20	CCCAACTCGGTCTGAAGAAA	60.224	20	197	1512	1708	TGCTCGCAACTCTGAAAACA	60.72	20	CCCAACTCGGTCTGAAGAAA	60.224	20	173	1536	1708	GCTCGCAACTCTGAAAACAA	59.199	20	CCCAACTCGGTCTGAAGAAA	60.224	20	172	1537	1708
F01_c6659/f6p0/1733	1	p1	(A)14	14	76	89	TCTGTCCCATCTCCTTTTGG	60.042	20	CGGGATCTGTTTTTCAGCAT	60.074	20	211	34	244	TCTGTCCCATCTCCTTTTGG	60.042	20	ATAACAGAAAGCCCAGTGCG	60.27	20	238	34	271	TCTGTCCCATCTCCTTTTGG	60.042	20	AATATCGCTCCCAAACTCCC	60.286	20	138	34	171
F01_c6667/f1p1/1040	1	p2	(AG)11	22	178	199	CGCCCCATTTCAGTAGAAGA	60.206	20	TAGGAAAGTGAGGCACCACC	60.111	20	147	147	293	TTTCACAAGCTTTAACGCCC	60.244	20	TAGGAAAGTGAGGCACCACC	60.111	20	162	132	293	AACGCCCCATTTCAGTAGAA	59.569	20	TAGGAAAGTGAGGCACCACC	60.111	20	149	145	293
F01_c6671/f2p6/1760	1	p3	(GGT)6	18	63	80	TCAAATATTGCTCGCCCTCT	59.807	20	TCTTGTTCTCCGATTTCGCT	59.955	20	231	2	232	CTCAAATATTGCTCGCCCTC	59.807	20	TCTTGTTCTCCGATTTCGCT	59.955	20	232	1	232	CTCAAATATTGCTCGCCCTC	59.807	20	TCTCCGATTTCGCTTTCAGT	59.955	20	226	1	226
F01_c6682/f1p0/1244	1	p2	(TC)7	14	126	139	CTGTTCCATTGGGTGTCCTT	59.82	20	CTTCCCCTTCACAACATTGG	60.345	20	208	2	209	TGTTCCATTGGGTGTCCTTT	60.21	20	CTTCCCCTTCACAACATTGG	60.345	20	207	3	209	GACTGTTCCATTGGGTGTCC	60.223	20	CTTCCCCTTCACAACATTGG	60.345	20	210	0	209
F01_c6682/f1p0/1244	2	p3	(CAG)9	27	991	1017	TGGATCTCAATCTTCCAGCC	60.158	20	AATGACAATCCACCAAAGCC	59.797	20	141	925	1065	CACCGAGGTCCTCTTCTGTC	59.835	20	AATGACAATCCACCAAAGCC	59.797	20	244	822	1065	GAAATTTGCCTTTGCTTCCA	60.188	20	AATGACAATCCACCAAAGCC	59.797	20	110	956	1065
F01_c6683/f3p0/1293	1	c	(CTT)6g(T)11	30	1143	1172	ACACTGTGGGGACTGGAAAG	60.002	20	CCACATGGAGCTTTGGTTTT	59.971	20	206	1024	1229	CACTGTGGGGACTGGAAAGT	60.002	20	CCACATGGAGCTTTGGTTTT	59.971	20	205	1025	1229	CCCTGAGGGCCTTTAACTTC	60.068	20	CCACATGGAGCTTTGGTTTT	59.971	20	156	1074	1229
F01_c6692/f4p0/1670	1	p1	(T)19	19	88	106	CTCCTTCTCCCTTCCTTGCT	59.95	20	TCTCTCTCCATCGCCAACTT	59.95	20	151	27	177	CTCCTTCTCCCTTCCTTGCT	59.95	20	CTCATGGGCACAGAATCCTT	60.073	20	238	27	264	CTCCTTCTCCCTTCCTTGCT	59.95	20	AGCCCAGACCCAGAAAATCT	60.074	20	168	27	194
F01_c6694/f1p1/1402	1	p1	(T)11	11	1375	1385	--
F01_c6706/f1p0/1757	1	p3	(GAA)5	15	15	29	--
F01_c6707/f1p2/1308	1	p2	(AG)10	20	239	258	AATCGGCGTCTGTAAGCACT	59.904	20	CCGCACACTATTGCAGACAT	59.746	20	163	158	320	ATTTCGAGGTTTTGGTGCTG	60.11	20	CCGCACACTATTGCAGACAT	59.746	20	141	180	320	AATCGGCGTCTGTAAGCACT	59.904	20	GAAAGATCTCTTCCCGCACA	60.34	20	176	158	333
F01_c6715/f1p0/1475	1	c	(TCA)6(GCA)6	36	891	926	ATCTCCAAGGCAACAAGCAC	60.263	20	TTGTAGAGAAGCCACCTGGG	60.246	20	219	771	989	CAGCACCTGCATTGTTTCAG	60.449	20	TTGTAGAGAAGCCACCTGGG	60.246	20	184	806	989	GTTGTTGCAGAGTTCAGGGG	60.69	20	AGGGAAGGAAGAAGCAGAGG	59.95	20	233	866	1098
F01_c6718/f2p2/1402	1	p2	(TC)6	12	68	79	GACAACAAACAATGGCGAAA	59.566	20	AACTACGAGTTCCGGGTCCT	59.994	20	108	43	150	GACAACAAACAATGGCGAAA	59.566	20	CGCAAGAGAGATAACCCAGC	59.978	20	166	43	208	GACAACAAACAATGGCGAAA	59.566	20	ATGGCCCTATGCACTTCTTG	60.096	20	128	43	170
F01_c6719/f1p0/1342	1	p3	(CAC)8	24	356	379	TCAGAGAGCACGAGGGTGTA	59.571	20	TGGGATCGGAGACTTGATTC	60.011	20	267	325	591	AGAGAGCACGAGGGTGTACG	60.466	20	TGGGATCGGAGACTTGATTC	60.011	20	265	327	591	TCAGAGAGCACGAGGGTGTA	59.571	20	CGGAGACTTGATTCCGAGAG	59.943	20	261	325	585
F01_c6720/f1p2/1502	1	p3	(GAT)6	18	1074	1091	CTTGTAATGGTGAGGCCGAT	59.955	20	ATGCACACCACCGATTTCTT	60.384	20	258	1032	1289	AGCCCTGATCAAATCAATCG	60.036	20	GGCCCCTCTTTTTCTTGTTT	59.571	20	223	989	1211	CTTGTAATGGTGAGGCCGAT	59.955	20	GGCCCCTCTTTTTCTTGTTT	59.571	20	180	1032	1211
F01_c6722/f1p0/1299	1	p1	(A)10	10	1036	1045	TGGAGAAGGTGGTAAATGGC	59.933	20	ATGCCACCCCCTCTAGATTC	60.293	20	272	816	1087	CTCCCATGGAGAAGGTGGTA	59.92	20	ATGCCACCCCCTCTAGATTC	60.293	20	278	810	1087	GACTGTGTATGGACCACCCC	60.096	20	ATGCCACCCCCTCTAGATTC	60.293	20	233	855	1087
F01_c6725/f1p1/1532	1	p2	(TC)6	12	32	43	CAATCCTAGGCTGTCTTAATCTCA	58.973	24	CAAGATCGTGAAGGTCACTCC	59.712	21	150	5	154	CAATCCTAGGCTGTCTTAATCTCA	58.973	24	GAGGTGTCAAGATCGTGAAGG	59.712	21	157	5	161	CAATCCTAGGCTGTCTTAATCTCA	58.973	24	GGTGTCAAGATCGTGAAGGTC	59.57	21	155	5	159
F01_c6728/f3p2/1029	1	p1	(A)10	10	722	731	GCCTTTTATTGCTGAGGCTG	59.982	20	CTGTGGCCAACAAATGTCAG	60.152	20	241	650	890	CCTTTTATTGCTGAGGCTGC	59.982	20	CTGTGGCCAACAAATGTCAG	60.152	20	240	651	890	TGCCTTTTATTGCTGAGGCT	59.982	20	CTGTGGCCAACAAATGTCAG	60.152	20	242	649	890
F01_c6732/f2p2/1447	1	p3	(CTC)5	15	40	54	gcACAACACTACAGAAGAGAAGC	58.343	23	ACAACGTTGCTGTTGCTGAC	59.953	20	114	2	115	gcACAACACTACAGAAGAGAAGC	58.343	23	ACGTTGCTGTTGCTGACTTG	60.096	20	111	2	112	gcACAACACTACAGAAGAGAAGC	58.343	23	CAACGTTGCTGTTGCTGACT	60.096	20	113	2	114
F01_c6736/f1p0/1768	1	p3	(GTC)5	15	52	66	GTGCGTCTCCACTTTCCACT	60.307	20	TGCATCTTGTCCAGGTGTTC	59.682	20	280	23	302	CTCCACTTTCCACTCCTTGG	59.691	20	TGCATCTTGTCCAGGTGTTC	59.682	20	274	29	302	GTGCGTCTCCACTTTCCACT	60.307	20	GCATCTTGTCCAGGTGTTCC	60.52	20	279	23	301
F01_c6736/f1p0/1768	2	p1	(T)16	16	877	892	TGCTCTTTCCTGATTGCAGA	59.673	20	TTGTAAAGTGCTCGTTTGCG	60.052	20	277	775	1051	TGCTCTTTCCTGATTGCAGA	59.673	20	AGGAGGAGAATTGGGTGCTT	60.074	20	221	775	995	TGCTCTTTCCTGATTGCAGA	59.673	20	AAGGAGGAGAATTGGGTGCT	60.074	20	222	775	996
F01_c6741/f2p0/1572	1	p2	(GA)6	12	140	151	GAATGCTACGTGTGGGTGTG	60.032	20	GTTCTCCTCCAAGTTCGTCG	59.844	20	199	13	211	TGAATGCTACGTGTGGGTGT	60.032	20	GTTCTCCTCCAAGTTCGTCG	59.844	20	200	12	211	GTGAATGCTACGTGTGGGTG	60.032	20	GTTCTCCTCCAAGTTCGTCG	59.844	20	201	11	211
F01_c6741/f2p0/1572	2	p2	(TG)10	20	1436	1455	CAAGGTTCAGGATGGGCTTA	60.066	20	TCCACACGTTAAATCCCATGT	60.103	21	258	1268	1525	TGCACACCAAGTGTGTCAGA	59.905	20	TCCACACGTTAAATCCCATGT	60.103	21	212	1314	1525	CTCGCGTGTTCATGACTTGT	59.905	20	TCCACACGTTAAATCCCATGT	60.103	21	125	1401	1525
F01_c6748/f1p0/1088	1	p1	(T)12	12	660	671	TTTTTGGCCTCACCACTTTC	60.088	20	GCTCTCTCTGCCTCTCCAAA	59.827	20	249	532	780	GCCTGGTGTCTTCAAAGGAG	59.844	20	GCTCTCTCTGCCTCTCCAAA	59.827	20	197	584	780	TTTTTGGCCTCACCACTTTC	60.088	20	GGACTTAAAAAGCTGGGGCT	59.725	20	172	532	703
F01_c6756/f4p0/1238	1	p1	(T)10	10	1047	1056	GATGCTCATTTTGGCATCCT	60.043	20	AGTTCAAGCACCCCAACAAC	60.012	20	245	946	1190	GATGCTCATTTTGGCATCCT	60.043	20	AGGCAATGGTTCAAACTTGG	59.971	20	197	946	1142	GCAGCTGCATAAGATGCTCA	60.274	20	AGTTCAAGCACCCCAACAAC	60.012	20	257	934	1190
F01_c6759/f5p1/1642	1	p1	(C)13	13	27	39	ACCGCAACAACGAAATCAAC	60.934	20	CGGTACTGCACAAAGCAAAA	59.911	20	272	4	275	ACCGCAACAACGAAATCAAC	60.934	20	CAAAGCAAAATGTCGACGAA	59.849	20	262	4	265	CCGCAACAACGAAATCAAC	60.104	19	CGGTACTGCACAAAGCAAAA	59.911	20	271	5	275
F01_c6781/f3p1/1144	1	p3	(ACC)5	15	163	177	ATTCCTCCCCTCCCACTCTA	59.89	20	GATGAGCTGGGGTTGTGACT	60.12	20	214	116	329	ATTCCTCCCCTCCCACTCTA	59.89	20	ATGAGCTGGGGTTGTGACTC	60.12	20	213	116	328	ATTCCTCCCCTCCCACTCTA	59.89	20	GAGAGCGAGAGATAGGGGGT	59.801	20	100	116	215
F01_c6781/f3p1/1144	2	p2	(CT)6	12	368	379	AGTCACAACCCCAGCTCATC	60.12	20	TGATCAGGAGTGGGGAAAAG	60.042	20	136	310	445	GAGTCACAACCCCAGCTCAT	60.12	20	TGATCAGGAGTGGGGAAAAG	60.042	20	137	309	445	CTCCCCAATCCACACAAATC	60.173	20	TGATCAGGAGTGGGGAAAAG	60.042	20	163	283	445
F01_c6788/f1p0/1336	1	p3	(GAG)10	30	358	387	GCATGAAGGGGAAGAAAACA	60.051	20	GGGTAGGGATTCTTGGTCGT	60.19	20	244	296	539	GTGCATGAAGGGGAAGAAAA	60.051	20	GGGTAGGGATTCTTGGTCGT	60.19	20	246	294	539	TGCATGAAGGGGAAGAAAAC	60.051	20	GGGTAGGGATTCTTGGTCGT	60.19	20	245	295	539
F01_c6788/f1p0/1336	2	p1	(T)16	16	1107	1122	CTAACGTTAAAGGGGTGGGC	60.712	20	TGCTCTTGAAGTGAGCTTTCA	58.937	21	273	1054	1326	GCCAGATTTGGTGGGTTTTA	59.801	20	CAAAATTGAAATCCCTCATTGC	60.654	22	202	1031	1232	CTAACGTTAAAGGGGTGGGC	60.712	20	TTGCTCTTGAAGTGAGCTTTCA	60.305	22	274	1054	1327
F01_c6789/f1p0/1425	1	p1	(A)10	10	353	362	AAGGAGTGCAGAAAAAGCCA	59.993	20	TCATCAAAACTGGCAAAGCA	60.379	20	214	251	464	GGGTTTTTGTGAGAAACGGA	59.948	20	TCATCAAAACTGGCAAAGCA	60.379	20	253	212	464	AAGGAGTGCAGAAAAAGCCA	59.993	20	CATCAAAACTGGCAAAGCAG	59.464	20	213	251	463
F01_c6789/f1p0/1425	2	p1	(T)11	11	835	845	GACTGTGAAAACTCCTCGGG	59.697	20	TGATATGCTCCCAAATACCCA	60.16	21	254	749	1002	GGACTGTGAAAACTCCTCGG	59.697	20	TGATATGCTCCCAAATACCCA	60.16	21	255	748	1002	TGTGCATTGGGTGGTTAAAA	59.826	20	GCAGATATGATCTCCACCAGC	59.673	21	189	776	964
F01_c6801/f4p4/1344	1	p4	(AATA)5	20	38	57	CGAGAACACGCTCTAAAACACA	60.473	22	GCGTCAATTCCTCTTGCTTC	59.962	20	114	1	114	CGAGAACACGCTCTAAAACACA	60.473	22	CAGATCTCAAAGGCCCAGAG	59.943	20	258	1	258	CGAGAACACGCTCTAAAACACA	60.473	22	CCTGAATCGCAGCTATCCTC	59.939	20	195	1	195
F01_c6803/f3p0/1185	1	p1	(T)13	13	100	112	CAACAGTGACAAAAATCGCC	59.174	20	CAACGGTGCATCATTTTGAC	59.972	20	201	48	248	CAACAGTGACAAAAATCGCC	59.174	20	ACAACGGTGCATCATTTTGA	59.972	20	202	48	249	CAACAGTGACAAAAATCGCC	59.174	20	AACGGTGCATCATTTTGACA	59.972	20	200	48	247
F01_c6806/f1p2/1364	1	p1	(A)14	14	1101	1114	CATGTTGAAGCTTGGACCCT	60.111	20	ACCTTGTCAGCCGTTACACC	60.035	20	161	980	1140	GTGACAACGCTGGTAAACGA	59.764	20	ACCTTGTCAGCCGTTACACC	60.035	20	188	953	1140	TGGTAAACGAGATTCCGCAT	60.469	20	ACCTTGTCAGCCGTTACACC	60.035	20	178	963	1140
F01_c6812/f1p0/1635	1	p3	(GTG)6	18	221	238	GCACGTACGTACACCCACAG	60.096	20	CCTCCTGCACCACCACTATT	59.989	20	246	21	266	TCCCATGTTTCTCCTCATCC	59.862	20	CCTCCTGCACCACCACTATT	59.989	20	183	84	266	ACTGCCCGTGTTTCTTTTTG	60.147	20	CCTCCTGCACCACCACTATT	59.989	20	154	113	266
F01_c6813/f1p4/1985	1	p1	(T)15	15	773	787	CCTGCCTCAATACTGCCATT	60.096	20	AATTTCACATCCAAAAGCCG	59.938	20	172	660	831	CCTGCCTCAATACTGCCATT	60.096	20	TCCAAAAGCCGAAACAAAAC	60.089	20	163	660	822	TTCGAGCTCCTTTTGCTCTC	59.836	20	AATTTCACATCCAAAAGCCG	59.938	20	141	691	831
F01_c6813/f1p4/1985	2	p1	(T)12	12	1197	1208	CGCTGTCCTATCCCCAAATA	59.916	20	TGTCCACTTCAGTTGCTGCT	59.622	20	264	1161	1424	CGCTGTCCTATCCCCAAATA	59.916	20	CCACTTCCACAAAGGTGTCC	60.399	20	279	1161	1439	CGCTGTCCTATCCCCAAATA	59.916	20	CCCACTTCCACAAAGGTGTC	60.399	20	280	1161	1440
F01_c6814/f1p0/1612	1	p1	(C)13	13	251	263	CCCACATCAAGCTCCTGTCT	60.261	20	GCATACCATTCTCGCCATCT	60.066	20	272	107	378	CCCACATCAAGCTCCTGTCT	60.261	20	AGCATACCATTCTCGCCATC	60.066	20	273	107	379	CCACATCAAGCTCCTGTCTG	59.415	20	GCATACCATTCTCGCCATCT	60.066	20	271	108	378
F01_c6819/f2p0/1131	1	p2	(AG)18	36	40	75	ACACAACTGCGTGCCAATTA	60.18	20	GCCCCGCTCTCTCTTAGTTT	59.983	20	117	0	116	ACACAACTGCGTGCCAATTA	60.18	20	AGAATCCTCTCTTCCTCGCC	59.919	20	250	0	249	ACACAACTGCGTGCCAATTA	60.18	20	ACCCCATCTTTGTTCCCTTC	60.169	20	169	0	168
F01_c6824/f1p0/1868	1	c	(GAC)6(AGC)6	36	1747	1782	TCTCACACCCATCAATCCAA	59.893	20	GCATAAACGACAACAAAGAGGG	60.877	22	126	1698	1823	TGGGTGTTGGTGAAGTCTCA	60.129	20	GCATAAACGACAACAAAGAGGG	60.877	22	141	1683	1823	TCTCACACCCATCAATCCAA	59.893	20	AAACGACAACAAAGAGGGTTTT	59.088	22	122	1698	1819
F01_c6848/f1p0/1022	1	p1	(T)10	10	210	219	CATCCACGAGAGTGGAGTCA	59.82	20	ATATGCTGCCTTTTCCCCTC	60.419	20	213	91	303	CCACGAGAGTGGAGTCACCT	60.306	20	ATATGCTGCCTTTTCCCCTC	60.419	20	210	94	303	CATCCACGAGAGTGGAGTCA	59.82	20	CTGCCTTTTCCCCTCTGTTT	60.601	20	208	91	298
F01_c6852/f2p1/1166	1	p1	(T)10	10	1044	1053	TGGCTGTGACTTTTGGTTGA	60.278	20	TGGAAAGAGGATGGATTTTCA	59.49	21	167	922	1088	TTCCAGATAAAGCTGCTGGG	60.344	20	TGGAAAGAGGATGGATTTTCA	59.49	21	131	958	1088	CCTTGCCAAAAGAAGCTGTT	59.494	20	TGGAAAGAGGATGGATTTTCA	59.49	21	261	828	1088
F01_c6860/f2p1/1383	1	p1	(A)12	12	1119	1130	TGGTGGTCTTTTTCCAGGAC	59.943	20	TCTCCACAACCTCCACCTTC	60.088	20	201	1078	1278	CCCTGAGTTGAAGGCATGTT	60.111	20	TCTCCACAACCTCCACCTTC	60.088	20	249	1030	1278	CCAGGACATTGAAAAATGGG	60.162	20	TCTCCACAACCTCCACCTTC	60.088	20	188	1091	1278
F01_c6872/f2p1/1681	1	c	(C)11tctctcggtttgtgatctgaatcactatggctacaatttcaaagctatcaaatccaagctctgctgcctctctaccagctcg(TTC)8	117	52	168	AAATTTCACCAAACCCTCTCTG	59.499	22	CTCCAAGGTTGGGTGTTTGT	59.861	20	241	27	267	AAATTTCACCAAACCCTCTCTG	59.499	22	CCACTGGATTGAGAGCACCT	60.261	20	277	27	303	AAATTTCACCAAACCCTCTCTG	59.499	22	TGGATTGAGAGCACCTGACA	60.402	20	273	27	299
F01_c6875/f1p0/1439	1	p1	(T)13	13	1427	1439	--
F01_c6876/f1p3/1248	1	p1	(T)12	12	946	957	CTTGGGAACGGATGAAAGAA	60.044	20	CAGGGGTTCAGTCACAGCTT	60.298	20	113	896	1008	CTTGGGAACGGATGAAAGAA	60.044	20	AAGCAGGGGTTCAGTCACAG	60.298	20	116	896	1011	CTTGGGAACGGATGAAAGAA	60.044	20	CTCCAAAAATTGCAGGGAAG	59.679	20	213	896	1108
F01_c6904/f1p1/1252	1	p3	(CAC)5	15	699	713	CTGAGAAGCCTAAGCAACCG	60.147	20	ATCCCATGGTAGCATTCAGC	59.923	20	202	569	770	CTGAGAAGCCTAAGCAACCG	60.147	20	ATCCCATGGTAGCATTCAGC	59.923	20	238	533	770	GAACCACCAAAACCCAAAGA	59.807	20	ATCCCATGGTAGCATTCAGC	59.923	20	122	649	770
F01_c6904/f1p1/1252	2	p3	(GGC)5	15	860	874	GGACATGTTGTGCTGAATGC	60.128	20	GATTGAGCATGACGAGGGAT	60.042	20	212	740	951	ACCACCACCACCACCTAAAG	59.739	20	GATTGAGCATGACGAGGGAT	60.042	20	253	699	951	ATGAAGCTTATGGAAGGCCA	59.668	20	GATTGAGCATGACGAGGGAT	60.042	20	131	821	951
F01_c6911/f1p0/1503	1	p1	(G)13	13	35	47	CGGCCTTTAAAGTTGTGACAG	59.793	21	CTTCATGGCCGAATCAAACT	60.074	20	140	1	140	CGGCCTTTAAAGTTGTGACAG	59.793	21	GGCCAACCACGTTTGTTTAG	60.399	20	213	1	213	CGGCCTTTAAAGTTGTGACAG	59.793	21	ATCTTCATGGCCGAATCAAA	60.414	20	142	1	142
F01_c6913/f1p0/1542	1	p2	(CT)7	14	10	23	--
F01_c6913/f1p0/1542	2	p1	(A)22	22	1509	1530	--
F01_c6914/f1p1/1752	1	p2	(TC)8	16	52	67	CACACAAAAGAAACAACCATTCA	59.927	23	TTCAGGTGAGATTTTTGGGG	59.903	20	134	8	141	CACACAAAAGAAACAACCATTCA	59.927	23	TTGGATCAAATTGAGGGGAG	59.864	20	105	8	112	CACACAAAAGAAACAACCATTCA	59.927	23	TTTGGATCAAATTGAGGGGA	60.244	20	106	8	113
F01_c6916/f2p1/1101	1	p1	(T)11	11	92	102	GATCTCTACCCAAAGGCAGC	58.889	20	AAGAAAATGTCAAGTGGCCG	60.11	20	182	47	228	GATCTCTACCCAAAGGCAGC	58.889	20	CCAGAGGGGGAAAAGAAAAA	60.395	20	200	47	246	GATCTCTACCCAAAGGCAGC	58.889	20	TAAGGGAGAAGAAGTGGGGG	60.426	20	160	47	206
F01_c6923/f5p1/1868	1	p1	(T)11	11	1772	1782	TATATCGCTGCCCATGTCAA	60.058	20	GACTCCCAATGCCTTCCATA	59.894	20	268	1585	1852	AGCTTGCTTGTGCTGTCCTT	60.201	20	GACTCCCAATGCCTTCCATA	59.894	20	123	1730	1852	CATGTCAAAACCAGGCAAGA	59.691	20	GACTCCCAATGCCTTCCATA	59.894	20	256	1597	1852
F01_c6943/f1p0/1318	1	p2	(GA)14	28	57	84	AATAATTGCGAAACAACGCC	59.971	20	CCAATCAAAAGCTCCTCTGC	59.955	20	201	15	215	AATAATTGCGAAACAACGCC	59.971	20	GGGACTTGAACATGGAGGAA	59.903	20	269	15	283	AATAATTGCGAAACAACGCC	59.971	20	GATGCGTGTGGATACCCTTT	59.82	20	173	15	187
F01_c6943/f1p0/1318	2	p3	(TTC)6	18	608	625	TGGTTTGGACAGCTTGAGAA	59.415	20	TGGCAAATTACTTCCTTGGG	59.931	20	269	551	819	CAACTGGTTTGGACAGCTTG	59.335	20	TGGCAAATTACTTCCTTGGG	59.931	20	273	547	819	TGGTTTGGACAGCTTGAGAA	59.415	20	CCAGCAGATGAAGTCCCCTA	60.21	20	184	551	734
F01_c6944/f1p0/1362	1	p1	(T)10	10	1287	1296	TCAAAACTTCGTTTCCGTCC	60.088	20	gGAAATCACCATCAACAGGC	60.326	20	231	1129	1359	TTGTTTGCAGTGGTTTCCAA	60.127	20	gGAAATCACCATCAACAGGC	60.326	20	187	1173	1359	TTTCCAAGGGAAATGTACGG	59.795	20	gGAAATCACCATCAACAGGC	60.326	20	174	1186	1359
F01_c6950/f3p0/1425	1	p3	(CAC)9	27	218	244	CCACCAACAAGCGATATTGA	59.542	20	ATAAAGAAGCAGAAGCGCCA	60.117	20	202	168	369	TTACACCACCACCAACAAGC	59.465	20	ATAAAGAAGCAGAAGCGCCA	60.117	20	210	160	369	CCACCAACAAGCGATATTGA	59.542	20	AAGCGCCAAAATCTTGGTTA	59.72	20	190	168	357
F01_c6953/f1p11/1297	1	p1	(A)10	10	1194	1203	TTTGTGGGATAACCTGAGCC	59.933	20	AACAAATTTTAGGGGTGGGC	60.055	20	156	1100	1255	GGAGCGGATAACTGCTGAAA	60.352	20	AACAAATTTTAGGGGTGGGC	60.055	20	265	991	1255	AGCGGATAACTGCTGAAAGC	59.62	20	AACAAATTTTAGGGGTGGGC	60.055	20	263	993	1255
F01_c6957/f1p0/1367	1	p1	(A)12	12	166	177	CAAGAACGCGCCTATTTCTC	59.982	20	CTTTCCACTCTCCAAGTCGC	59.989	20	262	83	344	CAAGAACGCGCCTATTTCTC	59.982	20	GAGGAGTGGTGAGGCAAGAG	59.986	20	201	83	283	CAAGAACGCGCCTATTTCTC	59.982	20	TGAGAGAGGAGATCGGAGGA	60.024	20	216	83	298
F01_c6962/f4p1/1804	1	p2	(CT)10	20	43	62	TCTTCCACTGCTTTCTCATTTAAG	59.119	24	TGAGTGGAGCCATTTTGTGA	60.24	20	170	1	170	ATCTTCCACTGCTTTCTCATTT	57.116	22	TGAGTGGAGCCATTTTGTGA	60.24	20	171	0	170	TCTTCCACTGCTTTCTCATTTAAG	59.119	24	TTGAGTGGAGCCATTTTGTG	59.691	20	171	1	171
F01_c6962/f4p1/1804	2	p2	(TA)7	14	1656	1669	GTGGTGAAGAGGGCAAGAAG	59.844	20	TGACATTACATTGAATGCCCAC	60.626	22	235	1488	1722	TGGAAGAGGGTGGTGAAGAG	60.229	20	TGACATTACATTGAATGCCCAC	60.626	22	244	1479	1722	AACTATCCCACGCAGTCTCG	60.277	20	TGACATTACATTGAATGCCCAC	60.626	22	199	1524	1722
F01_c6965/f2p2/1172	1	c	(T)13ccatccggttcaggtttggtgtgtttgttttttcttgggttttggttgttgggtttttttgagggataaaaaaggttaaggcaatt(AG)18	135	75	209	CATGCTAGCTTTTCTCAGGGA	59.601	21	TTTGGAAAACGTTACCTGCC	59.975	20	264	14	277	CATGCTAGCTTTTCTCAGGGA	59.601	21	CTGCCGGTTGATCTTGTTCT	60.255	20	249	14	262	TGCATGCTAGCTTTTCTCAGG	60.663	21	TTTGGAAAACGTTACCTGCC	59.975	20	266	12	277
F01_c6977/f1p2/1159	1	p2	(AG)7	14	115	128	ATACAACCTCAGGGCACCAC	59.851	20	ATCCATTTAGGACAGCACCG	59.955	20	111	51	161	ATACAACCTCAGGGCACCAC	59.851	20	CACCAACTGAGCAACTTCCA	59.873	20	198	51	248	CTCAGGGCACCACAAGTTCT	60.298	20	ATCCATTTAGGACAGCACCG	59.955	20	104	58	161
F01_c6982/f2p2/1158	1	p1	(C)19	19	81	99	AAAACCCAAACCTAAAACCCA	59.612	21	AATGGTGTAGGGGAAAAGGG	60.046	20	158	37	194	CAAAACCCAAACCTAAAACCC	59.612	21	AATGGTGTAGGGGAAAAGGG	60.046	20	159	36	194	AAAACCCAAACCTAAAACCCA	59.612	21	GGGTGAAGGGAGAAGAAACC	59.912	20	181	37	217
F01_c6982/f2p2/1158	2	p1	(A)12	12	786	797	CTTGAGCCACTCCTCACTCC	59.986	20	TGTGATGCTCCCTCCTCTCT	59.945	20	218	665	882	CTTGAGCCACTCCTCACTCC	59.986	20	CTGTGATGCTCCCTCCTCTC	59.945	20	219	665	883	CCTTGAGCCACTCCTCACTC	59.986	20	TGTGATGCTCCCTCCTCTCT	59.945	20	219	664	882
F01_c6984/f6p2/1617	1	p1	(T)17	17	1463	1479	TTGGGGAGCAGTTAAACAGG	60.103	20	ACTCGATGTACAAGGGGTGC	59.997	20	210	1341	1550	AGGCAGCTCTGGCAAGAATA	60.118	20	ACTCGATGTACAAGGGGTGC	59.997	20	270	1281	1550	TTGGGGAGCAGTTAAACAGG	60.103	20	ACCGAAGTTCTTTCCTGCCT	60.247	20	185	1341	1525
F01_c6990/f1p1/1812	1	p1	(T)11	11	1646	1656	CCATGCAAAGTGTGCAAATC	60.119	20	TCCTTGTTCAAATTCTGCTGC	60.38	21	244	1455	1698	CCATGCAAAGTGTGCAAATC	60.119	20	CCTTGTTCAAATTCTGCTGC	58.502	20	243	1455	1697	ACTTATGGAATGCTGCTGCC	60.243	20	TCCTTGTTCAAATTCTGCTGC	60.38	21	200	1499	1698
F01_c6994/f1p3/1683	1	c	(AC)6atactccctttctcaagctttcttctttctcctcaaaa(TC)8ttaattccagctatttgcctctcaaaaagctctctccttcctcatcaaaa(TC)9	134	3	136	--
F01_c6995/f14p3/1633	1	p2	(TC)6	12	65	76	CCCTTCCCTCTCTTCTCACA	59.375	20	AACTACGAGTTCCGGGTCCT	59.994	20	147	1	147	CCCTTCCCTCTCTTCTCACA	59.375	20	ATGGCCCTATGCACTTCTTG	60.096	20	167	1	167	CCCTTCCCTCTCTTCTCACA	59.375	20	TGAACTACGAGTTCCGGGTC	60.111	20	149	1	149
F01_c7004/f1p0/1443	1	p1	(T)10	10	40	49	CCTTTCTTCTACAGTTAGCACGC	59.631	23	GCGGAGAGTAGAGGCATCAG	60.119	20	247	7	253	CCTTTCTTCTACAGTTAGCACGC	59.631	23	CGGAGAGTAGAGGCATCAGC	60.119	20	246	7	252	CCTTTCTTCTACAGTTAGCACGC	59.631	23	GAGAGAATACGATTTCGGCG	59.807	20	264	7	270
F01_c7010/f1p0/1435	1	c	(ATT)6actattttgttttattattattac(TAT)6tgtaaaaatattagttattgcaatt(GA)7	99	131	229	GGCTCACGGAGAAGAGAAAA	59.55	20	CATCAGCTGCTCGATCTGAC	59.688	20	239	39	277	GGCTCACGGAGAAGAGAAAA	59.55	20	AAAGGCTTGCACTCCATCAG	60.397	20	253	39	291	TTCTCATACCTCACGGCTCA	59.394	20	CATCAGCTGCTCGATCTGAC	59.688	20	253	25	277
F01_c7012/f2p1/1517	1	c	(A)20cagatttcaattgtagatttgttgtaaccatcttgtagagataggaacaacgtctttttgaaaaaaaactgttgttcctttctaacttactgtcgaac(A)15	133	1358	1490	--
F01_c7018/f2p1/1816	1	p1	(T)11	11	9	19	--
F01_c7021/f1p0/1929	1	p2	(TG)13	26	1849	1874	CCGATGCCAAGTTCTCAAAT	60.074	20	CAAGGCAATCATCAACAAACT	57.742	21	242	1686	1927	CAAAACCGATGCCAAGTTCT	60.11	20	CAAGGCAATCATCAACAAACT	57.742	21	247	1681	1927	CCGATGCCAAGTTCTCAAAT	60.074	20	ACAAGGCAATCATCAACAAACT	58.629	22	243	1686	1928
F01_c7038/f1p1/1333	1	p2	(CT)6	12	218	229	TGGCTTGGAGAATTTTGGAC	60.051	20	TGGCTGAGCTTGATGTTTGT	59.445	20	274	111	384	TCTGGCTTGGAGAATTTTGG	60.184	20	TGGCTGAGCTTGATGTTTGT	59.445	20	276	109	384	CTGGCTTGGAGAATTTTGGA	60.184	20	TGGCTGAGCTTGATGTTTGT	59.445	20	275	110	384
F01_c7041/f1p1/1669	1	p2	(TC)7	14	136	149	TTTCTTGAGCTGGAGAAGGC	59.694	20	GAGGTCAAAGGAATGCCAAA	60.051	20	179	26	204	GGAGGCGATCACAGAGTTTT	59.288	20	GAGGTCAAAGGAATGCCAAA	60.051	20	148	57	204	TTTCTTGAGCTGGAGAAGGC	59.694	20	ATGAGGTCAAAGGAATGCCA	60.461	20	181	26	206
F01_c7046/f1p2/1688	1	p1	(A)11	11	1636	1646	--
F01_c7047/f3p8/1928	1	p1	(A)12	12	27	38	--
F01_c7049/f1p1/1703	1	p1	(T)10	10	31	40	TCGCTAGATTTCTTGGGGG	60.155	19	TTGCTGACGCATCAGGATTA	60.366	20	213	9	221	TCGCTAGATTTCTTGGGGG	60.155	19	GCGTTTCAGAGGGATGATTG	60.603	20	230	9	238	TCGCTAGATTTCTTGGGGG	60.155	19	TGCGTTTCAGAGGGATGATT	60.603	20	231	9	239
F01_c7062/f1p0/1593	1	p2	(AG)6	12	12	23	--
F01_c7067/f1p0/1835	1	c	(C)10at(AC)9	30	224	253	TGACCTCACATGGGCTAACA	60.112	20	CGTCACAAGCGAGAACAAGA	60.175	20	276	186	461	GACCTCACATGGGCTAACAGA	60.126	21	CGTCACAAGCGAGAACAAGA	60.175	20	275	187	461	ATGACCTCACATGGGCTAACA	60.39	21	CGTCACAAGCGAGAACAAGA	60.175	20	277	185	461
F01_c7071/f2p0/1215	1	p3	(AAG)6	18	21	38	--
F01_c7076/f1p0/1189	1	p1	(T)14	14	1152	1165	--
F01_c7080/f7p1/1943	1	p1	(T)11	11	333	343	AACCGTCCTTCCCCATTTAC	60.053	20	TGCTGCCTTTGATCATCTTG	59.948	20	244	248	491	ATCTACAACCGTCCTTCCCC	60.19	20	TGCTGCCTTTGATCATCTTG	59.948	20	250	242	491	AACCGTCCTTCCCCATTTAC	60.053	20	CTGGAAGTCCTGGAATCAGC	59.803	20	264	248	511
F01_c7081/f1p0/1104	1	p1	(T)11	11	1094	1104	--
F01_c7082/f1p0/1592	1	p3	(TGA)6	18	1042	1059	TCAATGCTGGTTTCCAATCA	60.049	20	TTGATGGCCTGGTTGTATCA	59.924	20	277	853	1129	CTGGTTTCCAATCAAAGGGA	59.903	20	TTGATGGCCTGGTTGTATCA	59.924	20	271	859	1129	CAGTCAATGCTGGTTTCCAA	59.691	20	TTGATGGCCTGGTTGTATCA	59.924	20	280	850	1129
F01_c7085/f1p0/1424	1	p1	(T)14	14	1138	1151	TGAATTGCATTCCTTGTCCA	60.049	20	ATTCTGCGAACCTCGTATCG	60.235	20	152	1110	1261	CGACTGACATTCTGGGGATT	59.927	20	ATTCTGCGAACCTCGTATCG	60.235	20	229	1033	1261	TCGACTGACATTCTGGGGAT	60.475	20	ATTCTGCGAACCTCGTATCG	60.235	20	230	1032	1261
F01_c7095/f2p2/1160	1	p1	(A)11	11	683	693	AAGAACCGAACAACCGACAG	60.149	20	TCAGAAACGGCAAGACAGTG	60.025	20	250	658	907	AAGAACCGAACAACCGACAG	60.149	20	AGGCATACATCAGAAACGGC	60.103	20	259	658	916	AAGAACCGAACAACCGACAG	60.149	20	ACAGTGCCAGGCATACATCA	60.144	20	267	658	924
F01_c7110/f1p2/1423	1	p1	(T)10	10	1141	1150	GGTGTCTGGCCTTGAAGAGA	60.386	20	GACAGTGACGGCTCAGACAA	60.03	20	259	1095	1353	GGTGTCTGGCCTTGAAGAGA	60.386	20	ACAATTCAACATGCAGCGAA	60.265	20	280	1095	1374	GGTGTCTGGCCTTGAAGAGA	60.386	20	CAATTCAACATGCAGCGAAG	60.401	20	279	1095	1373
F01_c7110/f1p2/1423	2	p1	(A)11	11	1303	1313	GGTGTCTGGCCTTGAAGAGA	60.386	20	GACAGTGACGGCTCAGACAA	60.03	20	259	1095	1353	GGTGTCTGGCCTTGAAGAGA	60.386	20	ACAATTCAACATGCAGCGAA	60.265	20	280	1095	1374	GGTGTCTGGCCTTGAAGAGA	60.386	20	CAATTCAACATGCAGCGAAG	60.401	20	279	1095	1373
F01_c7115/f1p0/1043	1	p3	(TGC)6	18	363	380	ACTTCAGGACCAAATGCCAC	59.973	20	TGACGACTATAGGCTTGGGC	60.235	20	248	246	493	ACTTCAGGACCAAATGCCAC	59.973	20	GACGACTATAGGCTTGGGCA	60.235	20	247	246	492	ACTTCAGGACCAAATGCCAC	59.973	20	ATGTGGGGCAGCAGTACTTT	59.621	20	228	246	473
F01_c7117/f2p0/1726	1	p1	(A)15	15	764	778	TCTTTCGAGAAGACGAAGGC	59.694	20	CGCGTTGCTTGAAAAATACA	59.88	20	271	622	892	TCTTTCGAGAAGACGAAGGC	59.694	20	AAACGCGTTGCTTGAAAAAT	59.764	20	274	622	895	GTTGCTGTTCTCCCGTGAAT	60.119	20	AATGCCAGCCATTTCACAGT	60.526	20	271	603	873
F01_c7123/f1p0/1138	1	p3	(GGT)5	15	778	792	ACCCCAATGTTGCAGCTTAC	60	20	GGTGGGCAGTGATTTTGAAT	59.797	20	242	588	829	TCACAAATACCCCGATCGTT	60.192	20	CAAATTGCATGGAGGATGTG	59.924	20	221	713	933	CACAAATACCCCGATCGTTT	59.685	20	CAAATTGCATGGAGGATGTG	59.924	20	220	714	933
F01_c7127/f2p0/1358	1	c	(AG)11aagcaacaacctatggattact(AG)9	62	1168	1229	CGGTTCTGCTCAGTACGTCA	60.049	20	TAGACAAGAAATCACCGCCC	60.074	20	196	1120	1315	CGGTTCTGCTCAGTACGTCA	60.049	20	GGACCGCTATCGATCACAAT	59.923	20	233	1120	1352	TACATGAAATTTGTGGCGGA	59.93	20	TAGACAAGAAATCACCGCCC	60.074	20	276	1040	1315
F01_c7129/f1p0/1041	1	p3	(GGA)5	15	406	420	TGACATGTCCTGCCAAGTGT	60.162	20	GCCATGCCATAATCCATTTC	60.125	20	145	352	496	GGAGGGAGCTCTAAAGGTGG	60.204	20	GCCATGCCATAATCCATTTC	60.125	20	221	276	496	GGGAGGGAGCTCTAAAGGTG	60.204	20	GCCATGCCATAATCCATTTC	60.125	20	222	275	496
F01_c7129/f1p0/1041	2	p2	(AT)9	18	594	611	GGTTATGGAGGAGGAGGAGG	59.89	20	TCGGCTAAATCCATCCAAAG	60.031	20	263	399	661	AGGGTTATGGAGGAGGAGGA	59.89	20	CGGCTAAATCCATCCAAAGA	60.031	20	264	397	660	AGGGTTATGGAGGAGGAGGA	59.89	20	TCGGCTAAATCCATCCAAAG	60.031	20	265	397	661
F01_c7129/f1p0/1041	3	p2	(AG)7	14	875	888	AGTTTGAATGGAAGGCATGG	59.933	20	GATTTGACGAGAGGAGTGGC	59.81	20	249	688	936	AAGGCATGGATTTCTTCACG	60.074	20	GATTTGACGAGAGGAGTGGC	59.81	20	238	699	936	AGCTCTTCATTGCGTTCCAT	59.843	20	GATTTGACGAGAGGAGTGGC	59.81	20	114	823	936
F01_c7142/f1p0/1046	1	p2	(GA)7	14	43	56	TCACTCACTCAAAGCGTCAAA	59.624	21	GGCGTCGAAATTGACTTTGT	60.118	20	230	17	246	CCTCACTCACTCAAAGCGTC	58.594	20	GGCGTCGAAATTGACTTTGT	60.118	20	232	15	246	AAACCTCACTCACTCAAAGCG	59.529	21	GGCGTCGAAATTGACTTTGT	60.118	20	235	12	246
F01_c7143/f3p0/1353	1	p3	(CTT)5	15	106	120	ACCTATCGACACAGCAACCC	59.997	20	CCATCAGTTTTCCCTTGCAT	59.933	20	239	70	308	ACCTATCGACACAGCAACCC	59.997	20	CCACGGTTTTTCTTTCTGGA	60.081	20	115	70	184	ACCATGGATCCCTACCCTTC	60.015	20	CCACGGTTTTTCTTTCTGGA	60.081	20	180	5	184
F01_c7155/f1p0/1681	1	p3	(ACC)5	15	363	377	TTCCAGAACTAGCACCAGCA	59.591	20	CACCATCAAGTTCTTCGTTCAA	60.147	22	159	264	422	TTCCAGAACTAGCACCAGCA	59.591	20	CACCATCAAGTTCTTCGTTCA	58.761	21	159	264	422	CACCATCACCAGCATCGTTA	60.539	20	CACCATCAAGTTCTTCGTTCAA	60.147	22	186	237	422
F01_c7157/f1p0/1509	1	p2	(AG)7	14	358	371	TAGAATCGCTCGTTCTCCGT	59.978	20	CCACAGCCTCAGCAGAATTT	60.397	20	273	203	475	TAGAATCGCTCGTTCTCCGT	59.978	20	CGCTCGAGACCTTGAGAAAT	59.574	20	232	203	434	TAGAATCGCTCGTTCTCCGT	59.978	20	TTACTTCCTCGCTCGAGACC	59.574	20	241	203	443
F01_c7160/f2p1/1279	1	p1	(T)11	11	1196	1206	--
F01_c7163/f3p2/1843	1	p1	(T)15	15	1801	1815	--
F01_c7164/f3p0/1364	1	p1	(T)10	10	1257	1266	CTGCTTCTGCAAGGACACTG	59.77	20	CGGGAAACAACAGTCTTGAG	58.342	20	235	1128	1362	CTGCTTCTGCAAGGACACTG	59.77	20	ACGGGAAACAACAGTCTTGAG	59.243	21	236	1128	1363	CTGCTTCTGCAAGGACACTG	59.77	20	ACGGGAAACAACAGTCTTGA	58.187	20	236	1128	1363
F01_c7165/f1p0/1369	1	p2	(GA)6	12	126	137	GAATTCCAAAAAGAGTCCGC	58.765	20	ATAAGCCGAATCCATCATGC	59.891	20	152	20	171	AATTCCAAAAAGAGTCCGCTC	59.717	21	ATAAGCCGAATCCATCATGC	59.891	20	151	21	171	GAATTCCAAAAAGAGTCCGCT	59.717	21	ATAAGCCGAATCCATCATGC	59.891	20	152	20	171
F01_c7170/f4p2/1358	1	c	(GCA)5(CCA)5	30	397	426	GAGATCACCCGCCGATAATA	59.885	20	GGCAAAAGCGATCTAGCAAC	59.988	20	270	246	515	ATGGTCATAGCGGACCAGAG	60.096	20	CAGAATTGGAAGGGTGAGGA	60.042	20	259	229	487	CCCCGTTCCTGATGATCTAA	59.887	20	CAGAATTGGAAGGGTGAGGA	60.042	20	280	208	487
F01_c7176/f1p0/1697	1	p3	(CAG)5	15	1527	1541	TGAGCTGGAAAAGCAAAGGT	59.993	20	ATGGAAGATGTATCGCTCCG	60.059	20	213	1366	1578	ATTGGATGAGGCTGAGGTTG	60.073	20	ATGGAAGATGTATCGCTCCG	60.059	20	277	1302	1578	CATTGGATGAGGCTGAGGTT	60.073	20	ATGGAAGATGTATCGCTCCG	60.059	20	278	1301	1578
F01_c7179/f2p0/1688	1	p1	(A)10	10	188	197	CTCCCGAAACTAGCTGATCG	59.971	20	TGGTGCTGGGTTCTTTCTTT	59.711	20	117	153	269	ATCAACGCAGAGTAATGGGG	59.955	20	TGGTGCTGGGTTCTTTCTTT	59.711	20	266	4	269	GGGAGGCAACACAATAGGAA	59.933	20	TGGTGCTGGGTTCTTTCTTT	59.711	20	249	21	269
F01_c7179/f2p0/1688	2	c	(A)20gagaagaatggaaaagaaaaaacataataaaaagga(GT)7	70	1612	1681	--
F01_c7186/f2p0/1474	1	p3	(ACA)7	21	72	92	TCAACAAAAACACCTCATCCC	59.822	21	TAGCTGGAGGTGGAGAAGGA	59.943	20	186	16	201	TCAACAAAAACACCTCATCCC	59.822	21	AATCACACTATTGCCGCTCC	60.103	20	245	16	260	TCAACAAAAACACCTCATCCC	59.822	21	CTGGAGGTGGAGAAGGAGTG	59.828	20	183	16	198
F01_c7189/f2p1/1240	1	p3	(TGC)5	15	1000	1014	TGTTTTGCCTGTGGTGGATA	59.964	20	CAGAGCAGGAAACATCGTGA	59.984	20	147	954	1100	TGTTTTGCCTGTGGTGGATA	59.964	20	TCAGAGCAGGAAACATCGTG	59.984	20	148	954	1101	TTGGTCCTTTCAAAGCCATC	60.051	20	TCAGAGCAGGAAACATCGTG	59.984	20	218	884	1101
F01_c7197/f1p3/1418	1	p1	(T)10	10	1246	1255	ATAAGTTTGAATGGTGGCCG	59.823	20	AACATGAAATGGAAAAGGCG	59.938	20	115	1185	1299	TTGACATGCTTCTTGCTCGT	59.596	20	AACATGAAATGGAAAAGGCG	59.938	20	135	1165	1299	ATAAGTTTGAATGGTGGCCG	59.823	20	AGAAGGGAATTGACAAGCCA	59.67	20	151	1185	1335
F01_c7203/f1p0/1299	1	c	(GAA)7agatgcaggaagcgatgcctccccaggtgttggtatccctgtaattgaggaaaaagaagaggaaaaaacggatcatctcaaacaag(GAA)14	149	883	1031	CGCAAGAAACACAGGAGGTT	60.291	20	GTTTTTGCTTTTTCCTCCCC	59.924	20	258	817	1074	AAATCTACCCCGTCCCTGAC	60.19	20	CTTTTTCCTCCCCATGGACT	60.298	20	275	793	1067	CGCAAGAAACACAGGAGGTT	60.291	20	ATGCTGAGGGTGTTTTTGCT	59.74	20	269	817	1085
F01_c7205/f1p3/1077	1	p3	(CTC)5	15	95	109	TATTCCCATTGCTTTCCAGC	60.038	20	ACGAGAGCGTCCACTGAACT	60.057	20	276	8	283	TTCCAGCTCCCCCTCTCTAT	60.169	20	ACGAGAGCGTCCACTGAACT	60.057	20	263	21	283	TATTCCCATTGCTTTCCAGC	60.038	20	GAAAGCCGCCAATAAAACAG	59.72	20	176	8	183
F01_c7216/f1p1/1509	1	c	(TCT)6tccaaaaataggatgaccttctgcaacttgattttcaccgcaaattttacagttgatttgcagaaattcatgtg(A)32	124	1360	1483	--
F01_c7218/f1p0/1307	1	p1	(T)22	22	1163	1184	AGGCAGACCTCTTGACGAAA	59.989	20	TACCTTTATCTCCCCCACCC	60.011	20	247	962	1208	AAGGCAGACCTCTTGACGAA	59.989	20	TACCTTTATCTCCCCCACCC	60.011	20	248	961	1208	GTGATATCAGTTGGGCCGTT	59.82	20	TACCTTTATCTCCCCCACCC	60.011	20	167	1042	1208
F01_c7229/f3p1/1449	1	p1	(T)10	10	228	237	TCCCCCTTTGGATTTTTCTT	59.75	20	GGGTGAGGAAATGGTGAATG	60.173	20	267	139	405	CCCCCTTTGGATTTTTCTTC	59.75	20	GGGTGAGGAAATGGTGAATG	60.173	20	266	140	405	TCCCCCTTTGGATTTTTCTT	59.75	20	GGTGAGGAAATGGTGAATGG	60.173	20	266	139	404
F01_c7229/f3p1/1449	2	c	(TG)7tttctttttattatttattatattgaattatat(A)10	57	1367	1423	--
F01_c7234/f1p1/1410	1	c	(GA)8(AG)11	38	43	80	CAAGGGGTCGGCTATTTGTA	59.953	20	AACAGAACGCTGGAAGCAAT	59.882	20	277	3	279	CAAGGGGTCGGCTATTTGTA	59.953	20	GAATGGCTTTCTTGACCTGC	59.82	20	251	3	253	CAAGGGGTCGGCTATTTGTA	59.953	20	AAGGAGGAGACATTCTGCCA	59.803	20	161	3	163
F01_c7248/f1p1/1100	1	p1	(T)13	13	374	386	TGTGAAGGCTTCTGTTGCTG	60.175	20	ACCCAATTTCACTCAAACGC	59.978	20	201	285	485	TGTGAAGGCTTCTGTTGCTG	60.175	20	CCCAAAAACAGAGAACCCAA	59.942	20	215	285	499	TGTGAAGGCTTCTGTTGCTG	60.175	20	AATTTGCAGAGCATCCCAAC	60.081	20	279	285	563
F01_c7268/f1p2/1790	1	p3	(CAG)5	15	87	101	TTCACCATTTGAATTTGCCA	59.907	20	CACCATGACGACGAAGAAGA	59.831	20	169	53	221	TTCACCATTTGAATTTGCCA	59.907	20	TCATCTCGATACGCACCAAC	59.679	20	280	53	332	TTCACCATTTGAATTTGCCA	59.907	20	ATAGGATCCTTGGGAGCAGG	60.422	20	202	53	254
F01_c7270/f1p6/1338	1	p2	(TA)9	18	65	82	GGACGTTAGAGATAAATTGCAAGAA	60.04	25	CCCAGCAACACTAGAGACGA	59.034	20	229	2	230	GGACGTTAGAGATAAATTGCAAGAA	60.04	25	TCCCAGCAACACTAGAGACG	59.034	20	230	2	231	GGACGTTAGAGATAAATTGCAAGA	58.885	24	CCCAGCAACACTAGAGACGA	59.034	20	229	2	230
F01_c7276/f1p0/1552	1	p1	(A)10	10	39	48	CACAATCCATGGAGAGACAGA	58.656	21	GACAGTGAGCGTGAGGTTGA	60.03	20	169	3	171	CAATCCATGGAGAGACAGACA	58.656	21	GACAGTGAGCGTGAGGTTGA	60.03	20	167	5	171	ACACAATCCATGGAGAGACAGA	59.579	22	GACAGTGAGCGTGAGGTTGA	60.03	20	170	2	171
F01_c7277/f1p2/1192	1	p6	(CAAGCA)5	30	77	106	ATCGCTGTCGCTCTCTCACT	60.315	20	GAAGCAGGAGCAAGGTTGAG	60.134	20	239	46	284	ATCGCTGTCGCTCTCTCACT	60.315	20	TTGAGAAGCAGGAGCAAGGT	60.134	20	243	46	288	ATCGCTGTCGCTCTCTCACT	60.315	20	AGAAGCAGGAGCAAGGTTGA	60.134	20	240	46	285
F01_c7281/f11p0/1947	1	p2	(TG)6	12	83	94	ATCCGTTTGCAAAATTCCC	59.754	19	TTTGCTCAATTCCAATGCTG	59.809	20	261	12	272	ATCCGTTTGCAAAATTCCC	59.754	19	TGGATCTAACAGGGAGAGCG	60.353	20	176	12	187	GATCCGTTTGCAAAATTCCC	61.537	20	TTTGCTCAATTCCAATGCTG	59.809	20	262	11	272
F01_c7293/f3p0/1169	1	p1	(C)19	19	38	56	GCTACCCTGGTTCTCCTTTG	58.789	20	TCCGCTTGCCATAATAATCC	59.892	20	184	13	196	AGCTACCCTGGTTCTCCTTTG	59.759	21	TCCGCTTGCCATAATAATCC	59.892	20	185	12	196	GCTACCCTGGTTCTCCTTTG	58.789	20	ATCCATTGCAACATCATGGA	59.738	20	168	13	180
F01_c7294/f1p5/1121	1	p1	(A)12	12	989	1000	GGTGTTCTGGCTTCTCAACC	59.703	20	TGTCGACATCCACATTTCGT	59.967	20	190	875	1064	TGCCCTTCTTAATCAGCCAT	59.668	20	TGTCGACATCCACATTTCGT	59.967	20	230	835	1064	ATGCCCTTCTTAATCAGCCA	59.668	20	TGTCGACATCCACATTTCGT	59.967	20	231	834	1064
F01_c7300/f1p0/1683	1	p1	(T)10	10	373	382	ATGGTTGAACTTCCTGCTGC	60.263	20	ATTGGGATTCTTCATTCCCC	59.959	20	270	295	564	TTGAGCGGCATTACAGAGTG	60.011	20	GGAAATGCACAACGCACATA	60.532	20	266	175	440	CTTCACATTGAGCGGCATTA	59.833	20	GGAAATGCACAACGCACATA	60.532	20	273	168	440
F01_c7339/f7p1/1102	1	p2	(TA)7	14	966	979	GGTGGATTCATCCCTTCTGA	59.862	20	TATTTTGATCGCCGCATACA	60.059	20	259	768	1026	GGTGGATTCATCCCTTCTGA	59.862	20	GATCGCCGCATACACTCTTT	60.243	20	253	768	1020	TTATGCTCTGGAGCAAGCAG	59.322	20	TATTTTGATCGCCGCATACA	60.059	20	183	844	1026
F01_c7352/f1p0/1196	1	p3	(GCA)6	18	983	1000	ATACCATGCTGAAACGGAGG	59.955	20	TGCATGCTTGTTTGTTGTCA	59.877	20	276	841	1116	AAACGGAGGTACATTGCTGC	60.14	20	TGCATGCTTGTTTGTTGTCA	59.877	20	265	852	1116	AACGGAGGTACATTGCTGCT	59.763	20	TGCATGCTTGTTTGTTGTCA	59.877	20	264	853	1116
F01_c7353/f1p0/1107	1	c	(AG)7atggtattgattggcttccagaatctggatattggtcaaagatatcagtccagctgatctttc(AG)15	107	190	296	TGAGGAAAGATGACTTCCACTG	59.328	22	ATCAAACCACCATCCAGCTC	59.934	20	260	103	362	TGAGGAAAGATGACTTCCACTG	59.328	22	AAATCAAACCACCATCCAGC	59.797	20	262	103	364	TGAGGAAAGATGACTTCCACTG	59.328	22	TCAAACCACCATCCAGCTCT	60.656	20	259	103	361
F01_c7353/f1p0/1107	2	p3	(ACA)6	18	719	736	GCAGAGGCAACTCATGAACA	59.992	20	TCGTAGAAGACGATGGTCCC	60.073	20	124	644	767	GCAGAGGCAACTCATGAACA	59.992	20	GCTTCTCCTTGGAGGCTCTT	60.096	20	179	644	822	GCAGAGGCAACTCATGAACA	59.992	20	CCCTCTTCCTTCTTTTTGCC	60.18	20	146	644	789
F01_c7355/f1p1/1475	1	p1	(A)13	13	12	24	--
F01_c7360/f3p0/1487	1	p1	(T)11	11	1477	1487	--
F01_c7372/f1p1/1744	1	p3	(GAG)6	18	71	88	CAGCACGGAGAAGAGAGGTT	59.598	20	TGTGGTTGTTCTGCTTGCTT	59.49	20	203	2	204	CAGCACGGAGAAGAGAGGTT	59.598	20	TTAGTAGCAGCACCAACCGA	59.488	20	255	2	256	CAGCACGGAGAAGAGAGGTT	59.598	20	TGTTGGTGTGGTTGTTCTGC	60.616	20	209	2	210
F01_c7372/f1p1/1744	2	c*	(T)16(TAT)6*	33	1711	1743	--
F01_c7377/f1p0/1333	1	p3	(CCT)6	18	221	238	TCATCATCGTCACCCTTCAA	60.048	20	GCGAGTGAAGAATAAAGCGG	59.982	20	153	177	329	TCATCATCGTCACCCTTCAA	60.048	20	GGCGAGTGAAGAATAAAGCG	59.982	20	154	177	330	TCATCATCGTCACCCTTCAA	60.048	20	CGAGTGAAGAATAAAGCGGC	59.982	20	152	177	328
F01_c7384/f1p0/1109	1	p2	(CT)8	16	90	105	AAGGAAAGCCACCTCTCTCC	59.817	20	AGGGAAGGCTCTCAAAGTCC	59.817	20	278	58	335	AAGGAAAGCCACCTCTCTCC	59.817	20	TCAAAGTCCTCCGTCGATCT	59.803	20	267	58	324	AAGGAAAGCCACCTCTCTCC	59.817	20	TCTCAAAGTCCTCCGTCGAT	59.803	20	269	58	326
F01_c7388/f2p0/1577	1	p3	(CCA)6	18	169	186	TAGAAAGCGAGCGAGATGGT	60.118	20	AGGTTCAATTGGGGCTTTCT	59.94	20	225	8	232	CCGTTCCAAAGCTCTCTGTC	59.989	20	TTCCAACCCACCATCATCTT	60.173	20	232	139	370	CCGTTCCAAAGCTCTCTGTC	59.989	20	TCCAACCCACCATCATCTTT	60.173	20	231	139	369
F01_c7388/f2p0/1577	2	p2	(GT)14	28	1296	1323	GAAGCTTCCTAAAATGGCCC	60.041	20	ATCCCCAAAAACCAGGAATC	59.996	20	174	1210	1383	CCAATTTTGCTTGCCAATCT	60.074	20	ATCCCCAAAAACCAGGAATC	59.996	20	138	1246	1383	GAAGCTTCCTAAAATGGCCC	60.041	20	ACGAATAGCATGTCCCAAGC	60.103	20	266	1210	1475
F01_c7392/f3p2/1400	1	p3	(TTA)7	21	1205	1225	GGGACTGTTGATGTTCACGA	59.525	20	AAAAGTCACAAAGGAGGGGG	60.332	20	241	1023	1263	GATTGCACCAAAAGGGACTG	60.495	20	AAAAGTCACAAAGGAGGGGG	60.332	20	254	1010	1263	TTGCACCAAAAGGGACTGTT	60.529	20	AAAAGTCACAAAGGAGGGGG	60.332	20	252	1012	1263
F01_c7402/f1p0/1107	1	p3	(CCT)10	30	47	76	TCCTTTTCTTGTGCAGAGAGC	59.749	21	GGGGAGAGAGGCTACACACA	60.261	20	107	23	129	TCCTTTTCTTGTGCAGAGAGC	59.749	21	CCTCTAGCGGTTTTTCATGG	59.702	20	185	23	207	TCCTTTTCTTGTGCAGAGAGC	59.749	21	GGCTCCTCTAGCGGTTTTTC	60.34	20	189	23	211
F01_c7408/f1p1/1856	1	p1	(A)10	10	1647	1656	GCTAACAGCATTCAGCACCA	60.019	20	AACCACCCATCAGAAAGTGG	59.82	20	174	1575	1748	TGCTAACAGCATTCAGCACC	60.019	20	AACCACCCATCAGAAAGTGG	59.82	20	175	1574	1748	GCTAACAGCATTCAGCACCA	60.019	20	AAAGGGAACTCCTGCCTCTC	59.817	20	142	1575	1716
F01_c7417/f6p3/1923	1	p1	(T)15	15	124	138	GCGCTCTCCCTATCTCTCAA	59.676	20	CCCATTTGGATTTGGATTTG	59.988	20	126	86	211	GCGCTCTCCCTATCTCTCAA	59.676	20	GGCGGCTGTGAGGATTATTA	60.06	20	270	86	355	AGGCTCCACGAATATTCCAA	59.528	20	CCCATTTGGATTTGGATTTG	59.988	20	203	9	211
F01_c7423/f4p2/1497	1	c	(GGAGA)7aatggcggttgtaagggtcgagtcatcgtgacaacaggacaggacaggacac(CTT)9ctcttttaaagaatataatttcggcagtttgttattaatagg(ATA)6	174	112	285	TGTATTCTCTCCCCGTGCTT	59.694	20	AGCTTGGAATGGAAAGCGTA	59.845	20	280	75	354	TGTATTCTCTCCCCGTGCTT	59.694	20	AAGAGGGAAAACCTCGCAGT	60.247	20	256	75	330	TGTATTCTCTCCCCGTGCTT	59.694	20	AAAAAGAGGGAAAACCTCGC	59.704	20	259	75	333
F01_c7432/f1p0/1029	1	p2	(TA)8	16	118	133	GCGTTGCTGGTTTACTTTCC	59.752	20	TAACTGTGGAAACCTTCCCG	59.964	20	196	33	228	CATCCTTAGCGTTGCTGGTT	60.27	20	TAACTGTGGAAACCTTCCCG	59.964	20	204	25	228	GCGTTGCTGGTTTACTTTCC	59.752	20	CGGTACCCAGAATATTCCCA	59.64	20	178	33	210
F01_c7435/f1p2/1818	1	p1	(T)16	16	1632	1647	GCTGATGGTGCAAGCTACAA	60.019	20	ATAACACTCCGCGGAAACAC	60	20	267	1465	1731	GGTGCAAGCTACAACAAGCA	60.058	20	ATAACACTCCGCGGAAACAC	60	20	261	1471	1731	TGGTGCAAGCTACAACAAGC	60.058	20	ATAACACTCCGCGGAAACAC	60	20	262	1470	1731
F01_c7440/f1p0/1185	1	p1	(T)18	18	999	1016	CTTTGGAGGTTGTGGAGCAT	60.111	20	TGTCGTGCTCGCTATAATCG	59.999	20	279	818	1096	TTTCCTCCTTTCGTTTCCAA	59.657	20	TGTCGTGCTCGCTATAATCG	59.999	20	122	975	1096	AGGTTGTGGAGCATGAAGGT	59.579	20	TGTCGTGCTCGCTATAATCG	59.999	20	273	824	1096
F01_c7447/f1p3/1910	1	p1	(T)11	11	199	209	CCTCCACAAAACCCTTCCTT	60.332	20	TTGACACCAGCAAACCTTCA	60.278	20	271	101	371	CCTCCACAAAACCCTTCCTT	60.332	20	TGACACCAGCAAACCTTCAA	60.278	20	270	101	370	CCTTCCTTTCTCATTCCCCT	59.508	20	TTGACACCAGCAAACCTTCA	60.278	20	259	113	371
F01_c7447/f1p3/1910	2	p1	(A)17	17	440	456	TGAAGGTTTGCTGGTGTCAA	60.278	20	TCTGCTTCCTTTCCATTGCT	59.955	20	141	352	492	TTGAAGGTTTGCTGGTGTCA	60.278	20	TCTGCTTCCTTTCCATTGCT	59.955	20	142	351	492	TGAAGGTTTGCTGGTGTCAA	60.278	20	CCCAATTTCGTCTCTTCTGC	59.813	20	219	352	570
F01_c7452/f4p1/1202	1	p3	(CCA)6	18	486	503	ACCAGCCATACAAAACCCAG	59.853	20	TGTCACTCATGCCTTGCTTC	59.992	20	270	425	694	GACCCAAACCCAAGAAACCT	60.204	20	TGTCACTCATGCCTTGCTTC	59.992	20	251	444	694	AGACCCAAACCCAAGAAACC	60.204	20	TGTCACTCATGCCTTGCTTC	59.992	20	252	443	694
F01_c7452/f4p1/1202	2	p3	(ACA)5	15	810	824	GAAGCAAGGCATGAGTGACA	59.992	20	GAAATCATCCTGGCTGTCGT	60.081	20	214	675	888	GAAGCAAGGCATGAGTGACA	59.992	20	CCTGGCTCTCTTCGAAATCA	60.474	20	227	675	901	GAAGCAAGGCATGAGTGACA	59.992	20	TCCTGGCTCTCTTCGAAATC	59.508	20	228	675	902
F01_c7455/f1p0/1772	1	p3	(CAC)5	15	206	220	ATCCTCCAAATCCCACAACA	60.173	20	AAAGAGCCTAACAGTGGCGA	60.015	20	241	139	379	ATCCTCCAAATCCCACAACA	60.173	20	GAAAGAGCCTAACAGTGGCG	60.015	20	242	139	380	TCCTCCACAATCACAAGCAA	60.24	20	AAAGAGCCTAACAGTGGCGA	60.015	20	212	168	379
F01_c7460/f1p0/1402	1	p1	(T)11	11	925	935	CTGGGTAGGTCACCCAAAGA	59.959	20	AGGGGGAAGAGTGGTCTCAT	59.929	20	126	888	1013	CTGGGTAGGTCACCCAAAGA	59.959	20	AGGGGGAAGAGTGGTCTCAT	59.929	20	210	804	1013	TCTGGGTAGGTCACCCAAAG	59.959	20	AGGGGGAAGAGTGGTCTCAT	59.929	20	127	887	1013
F01_c7461/f1p0/1402	1	p2	(TC)8	16	49	64	GGGCAATAGACCTAGCCTCC	60.06	20	GTCGAGTGAAGGGGTGAAAA	60.088	20	253	1	253	GGCAATAGACCTAGCCTCCC	60.06	20	GTCGAGTGAAGGGGTGAAAA	60.088	20	252	2	253	GGCAATAGACCTAGCCTCCC	60.06	20	AGTTTCTCTGCCAAACCCCT	60.11	20	214	2	215
F01_c7461/f1p0/1402	2	p2	(GA)7	14	170	183	GGGCAATAGACCTAGCCTCC	60.06	20	GTCGAGTGAAGGGGTGAAAA	60.088	20	253	1	253	GGCAATAGACCTAGCCTCCC	60.06	20	GTCGAGTGAAGGGGTGAAAA	60.088	20	252	2	253	GGCAATAGACCTAGCCTCCC	60.06	20	AGTTTCTCTGCCAAACCCCT	60.11	20	214	2	215
F01_c7472/f1p0/1026	1	p3	(CTC)5	15	384	398	AAATGGGAGAAATGGCTGTG	59.933	20	CAGAACACACAAGCTGGCTC	59.622	20	215	219	433	GTTTTGCAATGCCAGTTCCT	60.118	20	CAGAACACACAAGCTGGCTC	59.622	20	132	302	433	AGGTTTTGCAATGCCAGTTC	60.118	20	CAGAACACACAAGCTGGCTC	59.622	20	134	300	433
F01_c7473/f2p0/1391	1	p3	(CTC)6	18	251	268	TGAAACCAGTTCAACCACCA	59.976	20	ACGACTTTGTAGACGGTGCC	60.179	20	265	87	351	CTCCCTCTTCCTCCCAACTC	60.186	20	GCGAAGGATCTCGATCTCAC	59.917	20	234	218	451	CCAATCGTCACACCAACAAC	59.855	20	ACGACTTTGTAGACGGTGCC	60.179	20	223	129	351
F01_c7473/f2p0/1391	2	p3	(GTT)8	24	1184	1207	TACTGCCAATCAGTTGCTGC	60.019	20	ATCCGAACCCACCATATCAA	60.014	20	249	1030	1278	TACTGCCAATCAGTTGCTGC	60.019	20	AATCCGAACCCACCATATCA	60.014	20	250	1030	1279	GATGTTGCCTCCTCCACCTA	60.073	20	ATCCGAACCCACCATATCAA	60.014	20	168	1111	1278
F01_c7474/f1p0/1689	1	p6	(GGTAAT)7	42	326	367	TCAACAACATTCGAGGTGGA	60.088	20	TCCCACTCCAGTTTCATTCC	59.903	20	278	206	483	AACAACATTCGAGGTGGAGC	60.119	20	TCCCACTCCAGTTTCATTCC	59.903	20	276	208	483	TCCATCCCTCAGATCCAATC	59.821	20	GAAACCCCACCTTTCTCTCC	59.912	20	235	299	533
F01_c7499/f1p0/1413	1	p1	(T)10	10	1188	1197	GTTTTGGGATGCATTTCACC	60.177	20	TCCATGGAACAATTGACAACA	59.808	21	242	1011	1252	CATACCCGTTCGATATTCGC	60.31	20	TCCATGGAACAATTGACAACA	59.808	21	159	1094	1252	CCTTTACAAAATCCATGCCG	60.315	20	TCCATGGAACAATTGACAACA	59.808	21	280	973	1252
F01_c7501/f1p1/1264	1	p2	(GA)7	14	156	169	GACAGAGACTTCACGCTTTGC	60.194	21	GGATCTGGAACAGCAGGAAC	59.661	20	250	56	305	GAGACTTCACGCTTTGCATGT	60.456	21	ATTCGAATCGGTGAATTGGA	60.274	20	280	60	339	AGACTTCACGCTTTGCATGT	58.525	20	ATTCGAATCGGTGAATTGGA	60.274	20	279	61	339
F01_c7511/f1p0/1706	1	p3	(AGA)10	30	1249	1278	CCCCCAGTATCCCGATCTAT	59.996	20	AACTGACATGAACTTCCCCG	59.966	20	183	1151	1333	ATGATGCACAGGGTGTTGAA	59.967	20	AACTGACATGAACTTCCCCG	59.966	20	116	1218	1333	AAGGAAGATGATGCACAGGG	60.073	20	AACTGACATGAACTTCCCCG	59.966	20	123	1211	1333
F01_c7515/f1p0/1091	1	p1	(T)11	11	1078	1088	--
F01_c7538/f4p2/1206	1	c	(CT)8cgtaaattatttgttaaaggcttgcccttagcttggtgaagctccattgatctagaaaacttgttatcaattaattctatcaagaaac(A)13	117	54	170	GCACAGCCAAATCTCTTTGA	59.002	20	TGTGCATGCAATCTGGTACA	59.701	20	263	20	282	GCACAGCCAAATCTCTTTGA	59.002	20	TGACTTTGGCATTGTTGAGG	59.691	20	236	20	255	GCACAGCCAAATCTCTTTGA	59.002	20	CAACATCCTTGACTTTGGCA	59.691	20	245	20	264
F01_c7538/f4p2/1206	2	p3	(CAC)5	15	468	482	GTTGTGGCAGTACCCCAGTT	59.891	20	GGGGGTGTGGGATAGTTCTT	60.052	20	250	296	545	CACATGTTGTGGCAGTACCC	59.88	20	GGGGGTGTGGGATAGTTCTT	60.052	20	255	291	545	CCACATGTTGTGGCAGTACC	59.88	20	GGGGGTGTGGGATAGTTCTT	60.052	20	256	290	545
F01_c7538/f4p2/1206	3	p1	(T)11	11	1053	1063	AAACCATGAGCCCATCTGAC	59.934	20	ACCGACAGTTTGGGACTGAC	60.009	20	210	901	1110	CAGAAACCATGAGCCCATCT	60.073	20	ACCGACAGTTTGGGACTGAC	60.009	20	213	898	1110	AGAAACCATGAGCCCATCTG	60.073	20	ACCGACAGTTTGGGACTGAC	60.009	20	212	899	1110
F01_c7540/f1p2/1417	1	p2	(GA)9	18	1378	1395	--
F01_c7542/f1p4/1313	1	p1	(A)10	10	6	15	--
F01_c7550/f1p0/1041	1	p2	(GT)6	12	233	244	AGCCCCTGCTCCTATTCTCT	59.443	20	CCAGGTTGATACAGGGGATG	60.187	20	221	150	370	CACTACCCGCATTACGTCCT	60.015	20	TTGATGGTTGAAAGGATGCC	60.843	20	208	62	269	AGCCCCTGCTCCTATTCTCT	59.443	20	TTCCAGGTTGATACAGGGGA	60.309	20	223	150	372
F01_c7550/f1p0/1041	2	p1	(T)18	18	711	728	GTTTGGCAACATTTACAGCG	59.23	20	GTTCCGACCCAAAGCATTTA	59.938	20	260	544	803	TTTGGCAACATTTACAGCGT	59.23	20	GTTCCGACCCAAAGCATTTA	59.938	20	259	545	803	CGTTTGGCAACATTTACAGC	59.23	20	GTTCCGACCCAAAGCATTTA	59.938	20	261	543	803
F01_c7551/f1p0/1152	1	p1	(T)13	13	772	784	TCATTTTAGCTTTCTTTTGCCA	59.044	22	AAAACCAAACCGATGGAATG	59.662	20	275	569	843	TCATTTTAGCTTTCTTTTGCCA	59.044	22	ATCAAAAACCAAACCGATGG	59.662	20	279	569	847	TCAACGTGGTTGTGTTTATCAAG	59.949	23	CTCAAATGCGTCATCATCGT	59.679	20	224	721	944
F01_c7555/f1p1/1616	1	p2	(CT)6	12	61	72	AAGCAAAGCAAAGCAAGGAA	60.131	20	GGGAAATTGTGATGTTTGGG	60.029	20	169	5	173	AAAGCAAAGCAAAGCAAGGA	60.131	20	GGGAAATTGTGATGTTTGGG	60.029	20	170	4	173	AGCAAAGCAAAGCAAGGAAC	59.637	20	GGGAAATTGTGATGTTTGGG	60.029	20	168	6	173
F01_c7558/f1p1/1089	1	p1	(T)10	10	963	972	GCGATCTTGCTTAGCGTACC	60.01	20	GCTTAGCTCGTGTTCGATCC	59.985	20	146	917	1062	GCGATCTTGCTTAGCGTACC	60.01	20	ACGATGGCTTAGCTCGTGTT	59.904	20	152	917	1068	GCGATCTTGCTTAGCGTACC	60.01	20	AACGATGGCTTAGCTCGTGT	59.904	20	153	917	1069
F01_c7561/f10p2/1767	1	p2	(CT)6	12	19	30	--
F01_c7569/f1p0/1327	1	p1	(T)12	12	50	61	GGGAGTCCTCGTCAACAAGA	60.238	20	CCTTGAGTAACTTGCTCGGC	60.015	20	275	13	287	GGGAGTCCTCGTCAACAAGA	60.238	20	ACTTGCTCGGCTGTTGATCT	60.02	20	266	13	278	GGGAGTCCTCGTCAACAAGA	60.238	20	TGGTCCTTTCCACCAAAAAG	59.942	20	231	13	243
F01_c7572/f3p2/1434	1	p1	(A)11	11	537	547	CCAAGACTGTAGCCGTAGCC	59.898	20	CTCTGTGTTGTTGGCTGGAA	59.873	20	230	507	736	TTCTCCTCACCCAAACCAAC	59.943	20	GGAAGAGACTCCTTCGGGTC	60.194	20	270	401	670	CCAAGACTGTAGCCGTAGCC	59.898	20	GCTTTGGGGAACAGAGTCAG	59.844	20	207	507	713
F01_c7572/f3p2/1434	2	p1	(A)10	10	1050	1059	CAGACTCGACAGGAGCACAA	60.178	20	AAACGCAACACAAGCAGTTG	59.951	20	162	927	1088	TGAAACAGAGAACGAAGGGG	60.224	20	AAACGCAACACAAGCAGTTG	59.951	20	109	980	1088	TGAAACAGAGAACGAAGGGG	60.224	20	TCTTCTAGGACTTTGCCGGA	59.948	20	254	980	1233
F01_c7572/f3p2/1434	3	p2	(TG)6	12	1368	1379	TCCGGCAAAGTCCTAGAAGA	59.948	20	CACATGCATTTTTCTTTTGATTC	58.665	23	214	1214	1427	TCCGGCAAAGTCCTAGAAGA	59.948	20	TGTACACATGCATTTTTCTTTTGA	59.575	24	218	1214	1431	ACTGTTCCGGCAAAGTCCTA	59.734	20	CACATGCATTTTTCTTTTGATTC	58.665	23	219	1209	1427
F01_c7574/f7p2/1943	1	p3	(ATC)5	15	201	215	TTTATTTGGGGAAGAGCACG	60.067	20	CAGACGAAGATGACGACGAC	59.42	20	119	128	246	AAGCACAAGCACAACAGCAC	60.104	20	CAGACGAAGATGACGACGAC	59.42	20	203	44	246	GATGACAATAATGGGGCTCG	60.296	20	TCTACCACCCTCCTCTTCCC	60.447	20	201	156	356
F01_c7574/f7p2/1943	2	p3	(GAA)5	15	441	455	TCTTCAGATGGCAGTGATGG	59.787	20	AACACAGGAATTGGGTGAGG	59.82	20	271	261	531	GGGAAGAGGAGGGTGGTAGA	60.447	20	AACGACCACGTCCAAAGTTC	60.012	20	251	337	587	GGGAAGAGGAGGGTGGTAGA	60.447	20	GTTCCCCCTACCTGGATTGT	60.052	20	235	337	571
F01_c7579/f2p9/1931	1	p1	(A)21	21	1903	1923	--
F01_c7580/f1p0/1466	1	p1	(C)10	10	728	737	CAGAGCTCCTCGAGGTCGTA	60.69	20	AACATCTCCAACCAGCATCC	59.934	20	254	675	928	CAGAGCTCCTCGAGGTCGTA	60.69	20	GGAACATCTCCAACCAGCAT	59.934	20	256	675	930	CAGAGCTCCTCGAGGTCGTA	60.69	20	ATGGAACATCTCCAACCAGC	59.934	20	258	675	932
F01_c7582/f1p2/1159	1	p2	(GA)9	18	1	18	--
F01_c7587/f1p0/1036	1	p1	(A)10	10	996	1005	--
F01_c7590/f1p0/1304	1	p3	(ATT)7	21	1142	1162	CGATTACGGGCAGAAGAGAG	59.971	20	GCACCGTATCATTTCAAGCA	59.694	20	278	970	1247	CGATTACGGGCAGAAGAGAG	59.971	20	TGCACCGTATCATTTCAAGC	59.694	20	279	970	1248	CGCATGCTTAGAGAGAGGCT	59.882	20	TGCACCGTATCATTTCAAGC	59.694	20	222	1027	1248
F01_c7591/f2p0/1275	1	c	(T)11cc(CT)6	25	40	64	TTGAAAATAAGCAAAGCATCCA	59.732	22	TGGATGGATAAACACTGCTCA	59.138	21	273	15	287	TGAAAATAAGCAAAGCATCCA	58.433	21	TGGATGGATAAACACTGCTCA	59.138	21	272	16	287	TGAAAATAAGCAAAGCATCCA	58.433	21	GGGAAGTTTGGATGGATAAACA	60.055	22	280	16	295
F01_c7591/f2p0/1275	2	p1	(A)15	15	400	414	TCTCCACCGGCTTAAATACG	60.089	20	CGTCCTTGGAGATCTTAGCG	59.971	20	256	375	630	TCTCCACCGGCTTAAATACG	60.089	20	AGCGTTTGCTGGTAGTGCTT	60.081	20	240	375	614	TCTCCACCGGCTTAAATACG	60.089	20	TAACAGCTCGTTGGTGTTCG	59.904	20	162	375	536
F01_c7597/f2p2/1357	1	c	(A)12cgaaggaatcttcaa(CAC)6	45	8	52	--
F01_c7597/f2p2/1357	2	p4	(AATC)6	24	210	233	CATAACCCTTCCTTCCCCTC	59.761	20	GTGGCCAAGAGAAAGCAGAG	60.134	20	223	163	385	TCTCCCCAAGATTCCCCTAT	59.722	20	GTGGCCAAGAGAAAGCAGAG	60.134	20	271	115	385	CATAACCCTTCCTTCCCCTC	59.761	20	GTTGATGGGGTTGAACAAGG	60.21	20	244	163	406
F01_c7597/f2p2/1357	3	p3	(CAA)11	33	404	436	ATTCCAGCTCAAGATCCCAA	59.629	20	TTCCGCACCAAAATTAGGAC	59.938	20	158	343	500	ATTCCAGCTCAAGATCCCAA	59.629	20	TTCGCAGCTTTTCCCTACAT	59.845	20	273	343	615	TTCCAGCTCAAGATCCCAAT	59.629	20	TTCGCAGCTTTTCCCTACAT	59.845	20	272	344	615
F01_c7598/f1p0/1411	1	p4	(TTTA)5	20	1312	1331	CTAGGAGTGATCCAGCTGCC	59.973	20	CTTTGAGTCGAGGTAAATCCAA	58.377	22	251	1151	1401	CCATCAGAACCCAGAGTGGT	59.962	20	CTTTGAGTCGAGGTAAATCCAA	58.377	22	144	1258	1401	CTAGGAGTGATCCAGCTGCC	59.973	20	TTTGAGTCGAGGTAAATCCAA	57.354	21	250	1151	1400
F01_c7602/f3p1/1125	1	p3	(CCA)6	18	430	447	TGCACCCTACACCACTACCA	60.025	20	TTGTTGTAGCTATTGGCCCC	59.96	20	237	346	582	CTCCAAGTTCCCCACCACTA	59.959	20	TTGTTGTAGCTATTGGCCCC	59.96	20	270	313	582	ACCAGCCATACAAAACCCAG	59.853	20	TGTCACTCATGCCTTGCTTC	59.992	20	273	369	641
F01_c7602/f3p1/1125	2	p3	(ACA)5	15	757	771	GAAGCAAGGCATGAGTGACA	59.992	20	CCTGGCTCTCTTCGAAATCA	60.474	20	227	622	848	GAAGCAAGGCATGAGTGACA	59.992	20	TCCTGGCTCTCTTCGAAATC	59.508	20	228	622	849	TGAGAAGCAAGGCATGAGTG	60.136	20	CCTGGCTCTCTTCGAAATCA	60.474	20	230	619	848
F01_c7617/f2p0/1263	1	p3	(GCA)6	18	272	289	CGCAACTGATATCTCAGCCA	59.972	20	TTTTGTACCACGTCACGGAA	60.004	20	139	216	354	CGCAACTGATATCTCAGCCA	59.972	20	TTTGTACCACGTCACGGAAA	60.004	20	138	216	353	CGCAACTGATATCTCAGCCA	59.972	20	TTTTTGTACCACGTCACGGA	60.004	20	140	216	355
F01_c7617/f2p0/1263	2	c	(TTA)10atacgaacagaccttgtcttttttagtttgagggttagggattttagatttatttaccttt(TTA)7	112	1041	1152	CCTTATCCTCTGCTTTCCCC	60.032	20	CAGAAAATTTAAACCCCCAGC	59.83	21	280	906	1185	TTCGCCATCTTCATTTCCTC	60.155	20	CAGAAAATTTAAACCCCCAGC	59.83	21	248	938	1185	TTCGCCATCTTCATTTCCTC	60.155	20	CCAGAAAATTTAAACCCCCA	58.781	20	249	938	1186
F01_c7619/f1p1/1911	1	p1	(T)16	16	36	51	--
F01_c7627/f2p0/1733	1	p3	(ACA)6	18	124	141	CCACCAGCACTCCCATACTT	59.989	20	GTGAAATGGGCAGGACTCAT	59.934	20	213	33	245	CCACCAGCACTCCCATACTT	59.989	20	ATTTCTGTGAAATGGGCAGG	59.933	20	219	33	251	TCCACTTCTCTCCTCCCTCA	59.913	20	GTGAAATGGGCAGGACTCAT	59.934	20	159	87	245
F01_c7629/f1p0/1090	1	p2	(CT)15	30	18	47	--
F01_c7630/f4p6/1666	1	p1	(C)17	17	64	80	CTGAACTCCACTGTCCCCAC	60.563	20	GAGTTACAGGCTCGACGGAG	60.012	20	107	20	126	ACTGAACTCCACTGTCCCCA	60.563	20	GAGTTACAGGCTCGACGGAG	60.012	20	108	19	126	CTGAACTCCACTGTCCCCAC	60.563	20	GTTACAGGCTCGACGGAGTC	59.874	20	105	20	124
F01_c7630/f4p6/1666	2	p2	(AT)6	12	1501	1512	TGCCAAGTGCTTTGAAGATG	59.988	20	ACGTGGTTTCCCAATAGCAC	59.859	20	188	1427	1614	AAAGACATTATCCCGGACCC	60.017	20	ACGTGGTTTCCCAATAGCAC	59.859	20	217	1398	1614	GCTGCAGCCACCGTATAAAT	60.124	20	ACGTGGTTTCCCAATAGCAC	59.859	20	145	1470	1614
F01_c7635/f2p1/1152	1	p3	(CTC)5	15	62	76	GTTGGCCAAGATTTTGGTTT	58.928	20	CACGCCATCATCATCAGTTC	60.08	20	259	39	297	GTTGGCCAAGATTTTGGTTT	58.928	20	ACGCCATCATCATCAGTTCA	60.08	20	258	39	296	AGTTGGCCAAGATTTTGGTTT	59.864	21	CACGCCATCATCATCAGTTC	60.08	20	260	38	297
F01_c7638/f1p2/1593	1	p2	(CT)6	12	58	69	AGAGTACATGGCGGGGTAAA	59.452	20	AACCGCGAGATTTGAGAGAA	59.955	20	255	28	282	AGAGTACATGGCGGGGTAAA	59.452	20	AAACCGCGAGATTTGAGAGA	59.955	20	256	28	283	GAGTACATGGCGGGGTAAAC	59.316	20	AACCGCGAGATTTGAGAGAA	59.955	20	254	29	282
F01_c7639/f1p1/1764	1	p3	(GCC)8	24	1275	1298	CATGGGCCGTAGTCCTTCTA	60.088	20	TGCTGTTGCTGTTGGTAAGC	60.058	20	276	1171	1446	CATGGGCCGTAGTCCTTCTA	60.088	20	TTGGTAAGCTCCTGGTTGCT	59.875	20	202	1171	1372	CATGGGCCGTAGTCCTTCTA	60.088	20	TTGGTAAGCTCCTGGTTGCT	59.875	20	223	1171	1393
F01_c7646/f1p0/1017	1	c	(T)17aatattgttattgttgttgtatactacatcattttttctccttaatcgccgccgatcaagaagaaaaatagtcgagatcgtggaaagatttgtataa(T)12attgatctgaaggaaattgagatttatatg(T)12cagttttggatctccaaggttttgattacagttaccgatcctgcattgttggaaaataacaataat(A)12	246	155	400	--
F01_c7646/f1p0/1017	2	p1	(T)14	14	818	831	GCCTTGCAAGAGAATGTTCC	59.82	20	CAAGCAAGCAAGCCAACTTT	60.555	20	250	696	945	GCCTTGCAAGAGAATGTTCC	59.82	20	AGCAAGCAAGCCAACTTTTG	60.555	20	248	696	943	GCCTTGCAAGAGAATGTTCC	59.82	20	AAGCAAGCAAGCCAACTTTT	59.158	20	249	696	944
F01_c7653/f4p1/1700	1	p2	(CT)6	12	1	12	--
F01_c7653/f4p1/1700	2	p3	(GAT)8	24	1486	1509	GAGGGGGCATTTGGTTTTAC	60.542	20	GTGAGCTTCCACCATCCACT	60.12	20	217	1347	1563	GAGGGGGCATTTGGTTTTAC	60.542	20	GAGCTTCCACCATCCACTGT	60.12	20	215	1347	1561	GGGGCATTTGGTTTTACAAG	59.315	20	GTGAGCTTCCACCATCCACT	60.12	20	214	1350	1563
F01_c7656/f1p1/1311	1	p1	(T)10	10	1093	1102	GCTGCACTTGATGGACAGAA	59.992	20	TCCTAATGAGCTTCCCATGC	60.177	20	190	979	1168	GTTCACGTGGTTTTGGCTTT	60.015	20	TCCTAATGAGCTTCCCATGC	60.177	20	249	920	1168	GATGCCATAGCTGCACTTGA	59.979	20	TCCTAATGAGCTTCCCATGC	60.177	20	199	970	1168
F01_c7659/f1p0/1523	1	p6	(TCCCTC)5	30	57	86	GCTTCCAGAGTCTGCAGAGAA	59.883	21	TCCTGAAAAGACCAGCGAGT	59.989	20	146	11	156	GCTTCCAGAGTCTGCAGAGAA	59.883	21	CGACTCCGATGATGTTTGTG	60.112	20	222	11	232	AAGCTCCAGCTTCCAGAGTC	58.77	20	TCCTGAAAAGACCAGCGAGT	59.989	20	154	3	156
F01_c7664/f1p0/1362	1	p1	(C)16	16	124	139	CTTTTCCACTCACCTTCCCA	60.081	20	AATTTCCCAGAAGATGTGCG	60.074	20	125	55	179	TTTTTCTTGTCCAAGTGCCC	60.088	20	AATTTCCCAGAAGATGTGCG	60.074	20	146	34	179	CAAGTGCCCACTTTTCCACT	60.149	20	AATTTCCCAGAAGATGTGCG	60.074	20	135	45	179
F01_c7675/f1p0/1295	1	p1	(C)13	13	1145	1157	ATGCATGATTGTGTTGTGGG	60.249	20	TTTGAGACGACTGCAATCCA	60.39	20	149	1040	1188	GGGCTTCCACCATTCTTTTT	60.299	20	TTTGAGACGACTGCAATCCA	60.39	20	132	1057	1188	AGGATTTGGCATGCATGATT	60.304	20	TTTGAGACGACTGCAATCCA	60.39	20	159	1030	1188
F01_c7679/f1p1/1315	1	p1	(T)10	10	44	53	CCCAATCTCCACGTAACACC	60.232	20	TGGTGGTTCTGGTGGTTTTT	60.246	20	165	3	167	ACGTAACACCGTCTTCTCGC	60.321	20	TGGTTCTGGTGGTTTTTGGT	60.246	20	152	13	164	ACGTAACACCGTCTTCTCGC	60.321	20	TGGTGGTTCTGGTGGTTTTT	60.246	20	155	13	167
F01_c7681/f1p1/1300	1	p1	(A)14	14	1276	1289	--
F01_c7694/f2p0/1269	1	p3	(AGA)5	15	85	99	GTTTTCCTTACAGCCCCCTC	59.94	20	AGTGAGAGTGGGAGTGGTGG	60.153	20	228	9	236	GTTTTCCTTACAGCCCCCTC	59.94	20	GGGAAGGAAAGGGTAGTTGG	59.799	20	199	9	207	GTTTTCCTTACAGCCCCCTC	59.94	20	GAAGGAAAGGGTAGTTGGGG	59.799	20	197	9	205
F01_c7696/f1p0/1046	1	p1	(A)10	10	70	79	TAATTCAGACACCCTCCCCA	60.309	20	AAGAAGGGAGAGGTAGGCCA	60.204	20	179	14	192	ACACCCTCCCCACTTTTCTC	60.349	20	AAGAAGGGAGAGGTAGGCCA	60.204	20	171	22	192	AGACACCCTCCCCACTTTTC	60.349	20	AAGAAGGGAGAGGTAGGCCA	60.204	20	173	20	192
F01_c7699/f1p5/1903	1	p2	(GA)8	16	38	53	CACAAAAACACACACAGAGGAGA	60.236	23	GGAAGCTCTGTTTGAATCGC	59.962	20	275	9	283	CACAAAAACACACACAGAGGAGA	60.236	23	TGCAGCTGGAGCTTTGTAGA	59.888	20	251	9	259	CACAAAAACACACACAGAGGAGA	60.236	23	AAGTGCAGCTGGAGCTTTGT	60.201	20	254	9	262
F01_c7705/f1p0/1055	1	p3	(TCC)5	15	81	95	TCCCAAGGGCTCTAACTCAA	59.807	20	GCTGGTTTGTTGTCTCCCAT	59.973	20	168	5	172	TCCCAAGGGCTCTAACTCAA	59.807	20	GGTTGTTGTTGGTTTTGGCT	59.875	20	144	5	148	CCCACTTTCTTGACCCACAC	60.399	20	GCTGGTTTGTTGTCTCCCAT	59.973	20	131	42	172
F01_c7709/f4p0/1866	1	p3	(TCC)7	21	143	163	CAATAACTGGGATATGGCGG	60.167	20	TTGGTTGCCGCAGATACATA	60.096	20	222	105	326	CAATAACTGGGATATGGCGG	60.167	20	GAAGATGGTGATTGGTTGCC	60.326	20	233	105	337	CAATAACTGGGATATGGCGG	60.167	20	GTTGCCGCAGATACATACCC	60.361	20	219	105	323
F01_c7726/f3p8/1983	1	p2	(CT)6	12	61	72	AAACGCGCTCTAGCAAAGAC	59.797	20	GAAACTTGTGGTGACGAGCA	59.88	20	217	28	244	AAACGCGCTCTAGCAAAGAC	59.797	20	GCAGAACTGAAAAGGGTTGC	59.859	20	185	28	212	AAACGCGCTCTAGCAAAGAC	59.797	20	GCCATGGGAAAGAGAGTTCA	60.195	20	167	28	194
F01_c7735/f1p1/1324	1	p3	(TCA)5	15	382	396	GACGATCTCTTATCTGCGGC	59.946	20	GCAAGACTTTTCCAATCCCA	60.051	20	216	264	479	TCGAAGCCGTGCTTTAAAAT	59.853	20	GCAAGACTTTTCCAATCCCA	60.051	20	277	203	479	AATTCATCACCAAAGCTCGC	60.221	20	GCAAGACTTTTCCAATCCCA	60.051	20	260	220	479
F01_c7737/f1p1/1142	1	p1	(T)10	10	1131	1140	--
F01_c7744/f4p3/1178	1	p1	(A)10	10	890	899	CCACTGTTCCTGGTGTCCAT	60.84	20	CACCAACACACACAACCCTT	59.331	20	232	861	1092	AGAGGAGGAGAAAACAGGGC	59.817	20	CAACCATTCAGAAACTCCAGG	59.578	21	175	760	934	ACCGGAAGGGAAGAGAAGAG	59.811	20	CAACCATTCAGAAACTCCAGG	59.578	21	191	744	934
F01_c7748/f1p0/1397	1	p1	(A)11	11	1288	1298	AATTTTGAATAGCTGCCGGA	59.682	20	TGAGAGATACAAAGAAAGAAAGCAA	58.811	25	156	1181	1336	AATTTTGAATAGCTGCCGGA	59.682	20	TGAGAGATACAAAGAAAGAAAGCAAG	59.651	26	156	1181	1336	AATTTTGAATAGCTGCCGGA	59.682	20	TGAGAGATACAAAGAAAGAAAGCA	57.546	24	156	1181	1336
F01_c7755/f1p2/1868	1	p1	(A)10	10	1851	1860	--
F01_c7757/f3p0/1900	1	p2	(TC)8	16	55	70	GGTCGAGAAAGGGGAAAGAT	59.513	20	CCAAAAGCTGTGCATCAGAA	59.988	20	268	6	273	GGTCGAGAAAGGGGAAAGAT	59.513	20	GCTGTGCATCAGAAGGATCA	59.95	20	262	6	267	GGTCGAGAAAGGGGAAAGAT	59.513	20	CAGGCCAATCTTGAGTGACA	59.831	20	220	6	225
F01_c7768/f1p0/1001	1	p2	(CT)6	12	114	125	TCTCTGTCGACTTGGTGTCG	60.022	20	TCCCGTCCTTTATTCCAGTG	59.926	20	170	69	238	TCTCTGTCGACTTGGTGTCG	60.022	20	TCAGCAGTTGGTAATTTGCG	59.872	20	233	69	301	TCTCTGTCGACTTGGTGTCG	60.022	20	CAGCAGTTGGTAATTTGCGA	59.872	20	232	69	300
F01_c7770/f5p2/1310	1	p1	(T)11	11	202	212	TTTTTGGTTTTCCCTTCAGC	59.178	20	TGTTTTTAGGGGGCTGTTTG	59.968	20	161	79	239	TTTTTGGTTTTCCCTTCAGC	59.178	20	CAAAATGATCTGGGGCTGTT	59.933	20	177	79	255	TTTAATTTTTCCCAGCCGC	60.026	19	TGTTTTTAGGGGGCTGTTTG	59.968	20	111	129	239
F01_c7770/f5p2/1310	2	p3	(TTA)5	15	383	397	CAAACAGCCCCCTAAAAACA	59.968	20	TGGTTGAAGAGAATGAGGGG	60.042	20	268	220	487	CATAACCCACAACTGACCCC	60.088	20	CCCTTGCTCCTGCAACTAAG	60.008	20	192	358	549	CCATAACCCACAACTGACCC	60.088	20	CCCTTGCTCCTGCAACTAAG	60.008	20	193	357	549
F01_c7775/f1p0/1027	1	p1	(C)10	10	41	50	ACCAAAGCTCGATCTTCACG	60.397	20	CTGTCCTCCTTTCAAACCCA	60.081	20	206	6	211	ACCAAAGCTCGATCTTCACG	60.397	20	CGTTTGTTTCTTTCCCTCCA	60.081	20	229	6	234	ACCAAAGCTCGATCTTCACG	60.397	20	AGGACCCCGTTTGTTTCTTT	59.842	20	236	6	241
F01_c7775/f1p0/1027	2	p2	(AC)13	26	840	865	TTCAAGAGGAAATTGGTGGC	60.051	20	ATGCATCTGCCTTACAGCAA	59.449	20	275	651	925	TTCAAGAGGAAATTGGTGGC	60.051	20	AACCATGCATCTGCCTTACA	59.152	20	279	651	929	TTCAAGAGGAAATTGGTGGC	60.051	20	GCATCTGCCTTACAGCAAAA	59.066	20	273	651	923
F01_c7778/f1p0/1795	1	p1	(T)12	12	1673	1684	TGCTGGCACTTCCTTTCTTT	59.993	20	TTTTACACGAACCCATCAAAAA	59.381	22	149	1599	1747	TTGCTGGCACTTCCTTTCTT	59.993	20	TTTTACACGAACCCATCAAAAA	59.381	22	150	1598	1747	ATGCGTCCAGAGCTGAAGTT	60.02	20	TTTTACACGAACCCATCAAAAA	59.381	22	270	1478	1747
F01_c7780/f1p2/1162	1	p1	(A)32	32	1068	1099	AAGGATCATCCAATCGAACG	59.894	20	AGCAGTGGTATCAACGCAGA	59.47	20	214	909	1122	AAGGATCATCCAATCGAACG	59.894	20	AAAGCAGTGGTATCAACGCA	59.347	20	216	909	1124	AAGGATCATCCAATCGAACG	59.894	20	GCAAAGCAGTGGTATCAACG	59.347	20	218	909	1126
F01_c7794/f1p0/1008	1	p3	(GAA)6	18	43	60	CAACGCAGAGTACATGGGG	60.12	19	TTGAGGTCCCGAAAGATGTC	60.05	20	224	3	226	CAACGCAGAGTACATGGGG	60.12	19	CGAAAAACTCCAATGGCTGT	60.11	20	257	3	259	CAACGCAGAGTACATGGGG	60.12	19	TCTTGAGGTCCCGAAAGATG	60.187	20	226	3	228
F01_c7797/f1p2/1769	1	p1	(T)15	15	1648	1662	CCAGCCTGGCTTGTTGTACT	60.312	20	TGATGAAGTGATCCACCGAA	60.048	20	176	1539	1714	CCAGCCTGGCTTGTTGTACT	60.312	20	TTGATGAAGTGATCCACCGA	60.048	20	177	1539	1715	GGCTTCGGAGTTGAGAATCA	60.34	20	TGATGAAGTGATCCACCGAA	60.048	20	248	1467	1714
F01_c7819/f1p0/1199	1	p1	(A)10	10	928	937	AGCTAAGCGGGCTCACATAA	60.003	20	CATTTCTGTATCCGCAATTCAA	59.964	22	259	793	1051	AGCTAAGCGGGCTCACATAA	60.003	20	TGCAATTTTGAATACTCGAACG	60.13	22	179	793	971	TGCGATGCTCTAACCTCTGA	59.697	20	CATTTCTGTATCCGCAATTCAA	59.964	22	278	774	1051
F01_c7825/f4p2/1369	1	p4	(AATA)5	20	1247	1266	TGGCTTGATGAACGTAGCAG	60.011	20	CGCAAATATAATGGCAGCCC	62.503	20	168	1123	1290	TACCATGCTCTCCTGGAAGG	60.21	20	CGCAAATATAATGGCAGCCC	62.503	20	234	1057	1290	GGATGCTTACCATGCTCTCC	59.658	20	CGCAAATATAATGGCAGCCC	62.503	20	241	1050	1290
F01_c7826/f3p1/1423	1	p1	(A)10	10	11	20	--
F01_c7828/f2p3/1067	1	p2	(TA)10	20	877	896	ACTGCTGGCAGACCAAAACT	59.914	20	AGACAACCGTGGAGACCAAC	60.009	20	256	681	936	CAAAACTGGCAGCTTGGATT	60.249	20	AGACAACCGTGGAGACCAAC	60.009	20	243	694	936	CTGGCAGCTTGGATTAAGGA	60.344	20	AGACAACCGTGGAGACCAAC	60.009	20	238	699	936
F01_c7829/f1p0/1182	1	p1	(A)13	13	295	307	TTTTCCTTGGGAAGACCAGA	59.641	20	TGCATTGAACTGACAGAGCC	59.992	20	227	172	398	TTTTCCTTGGGAAGACCAGA	59.641	20	GCATTGAACTGACAGAGCCA	59.992	20	226	172	397	TCTTGGAGTTTTCCTTGGGA	59.641	20	TGCATTGAACTGACAGAGCC	59.992	20	235	164	398
F01_c7829/f1p0/1182	2	p1	(T)17	17	750	766	TGTGCTTGTCAAGAAAAGTTGA	58.605	22	AGTGGGACATTATGCAACCC	59.676	20	254	673	926	TGTGCTTGTCAAGAAAAGTTGA	58.605	22	ATTATGCAACCCACAATCCC	59.51	20	246	673	918	AAAGACATGGAGAAACTGTTGG	58.227	22	AGTGGGACATTATGCAACCC	59.676	20	202	725	926
F01_c7841/f1p0/1228	1	p3	(AGA)6	18	552	569	CAGCCAATGGTGGTTACTGA	59.566	20	GGAGAAACCCTTCCGTCTTT	59.553	20	279	454	732	AGCCAATGGTGGTTACTGATG	59.867	21	GGAGAAACCCTTCCGTCTTT	59.553	20	278	455	732	CAGCCAATGGTGGTTACTGAT	59.867	21	GGAGAAACCCTTCCGTCTTT	59.553	20	279	454	732
F01_c7845/f3p2/1374	1	p2	(TC)6	12	17	28	--
F01_c7848/f7p0/1598	1	p2	(CT)11	22	94	115	AGCCTGAAACCCACTTGCTA	59.875	20	TGGAATAGAAGCCTGATGGG	60.029	20	255	65	319	AGCCTGAAACCCACTTGCTA	59.875	20	AATAGAAGCCTGATGGGCCT	60.06	20	252	65	316	AGCCTGAAACCCACTTGCTA	59.875	20	TGCTGTGGTGGTGGAATAGA	60.112	20	266	65	330
F01_c7859/f1p0/1844	1	p1	(A)10	10	49	58	TTGATAAAGAAGAAGATAGAACAAACA	57.098	27	TTGAGGAAAGCGAAGTGACA	59.566	20	241	7	247	TTGATAAAGAAGAAGATAGAACAAACA	57.098	27	TTATTGCTTGAGCCAGTCCA	59.42	20	221	7	227	TTGATAAAGAAGAAGATAGAACAAACA	57.098	27	AGTAGAGAAATGGCGGGAGG	60.59	20	123	7	129
F01_c7910/f1p12/1851	1	c	(A)12gtaagt(A)10	28	1485	1512	TGCGGCATCAACTGTTAGAG	60.011	20	AAATTTTTGTTCCACCAGCG	59.975	20	174	1425	1598	TGCGGCATCAACTGTTAGAG	60.011	20	AATCCCCTCATGAAACATGC	59.756	20	119	1425	1543	TGCGGCATCAACTGTTAGAG	60.011	20	CGAATCCCCTCATGAAACAT	59.75	20	121	1425	1545
F01_c7913/f1p0/1234	1	p1	(A)10	10	913	922	GGAAACCCCAAGAACACAGA	59.943	20	GGGGGAGAAGTGTGGAAAAG	60.852	20	244	753	996	AGATGACTCAGGGGAAACCC	60.314	20	GGGGGAGAAGTGTGGAAAAG	60.852	20	256	741	996	GGAAACCCCAAGAACACAGA	59.943	20	GGGGGAGAAGTGTGGAAAA	59.888	19	244	753	996
F01_c7930/f1p1/1917	1	p1	(T)10	10	376	385	ACGCCATCGTTGAGTTCTTC	60.263	20	AGCCTTGCAACCTTCTCGTA	60.015	20	148	292	439	ACGCCATCGTTGAGTTCTTC	60.263	20	AAGCACAATCCACCCTTGTC	59.973	20	210	292	501	ACGCCATCGTTGAGTTCTTC	60.263	20	GAAGCACAATCCACCCTTGT	59.973	20	211	292	502
F01_c7935/f1p0/1066	1	p3	(TCC)7	21	99	119	ACCGGATTATGATGAGTCGC	59.923	20	AGGCTTCGTAGATGGCTTGA	59.978	20	143	16	158	ACCGGATTATGATGAGTCGC	59.923	20	GAGGCTTCGTAGATGGCTTG	59.978	20	144	16	159	ACCGGATTATGATGAGTCGC	59.923	20	TGAGCAGTCCGGAGGTAGAT	59.827	20	191	16	206
F01_c7939/f4p4/1098	1	p1	(A)12	12	724	735	GTGACCAACCCGAAAGAAGA	60.088	20	AACAAACGCACAAACAGTCG	59.805	20	136	640	775	TGACCAACCCGAAAGAAGAC	60.088	20	AACAAACGCACAAACAGTCG	59.805	20	135	641	775	GTGACCAACCCGAAAGAAGA	60.088	20	CAAACGCACAAACAGTCGAT	59.764	20	134	640	773
F01_c7949/f3p1/1783	1	p3	(TCG)6	18	427	444	CGATTTCCATGTCCGTTTCT	59.933	20	AAACCGCCCCCAATTATTAC	59.915	20	183	324	506	CGATTTCCATGTCCGTTTCT	59.933	20	CCTCTTACCCCTCTCCCATC	59.89	20	215	324	538	CGATTTCCATGTCCGTTTCT	59.933	20	CCCTCTCCCATCACCCTTAT	60.147	20	207	324	530
F01_c7957/f2p2/1993	1	p3	(ACC)6	18	227	244	TCAAGCGCAAATTAGCAAGA	59.725	20	GATAGGTGCAAAGAGAGGCG	59.978	20	168	110	277	TCAAGCGCAAATTAGCAAGA	59.725	20	GATCCGGATAGGTGCAAAGA	60.036	20	174	110	283	TCAAGCGCAAATTAGCAAGA	59.725	20	TGCACAAGCTAGAGTGGTGG	60.049	20	212	110	321
F01_c7957/f2p2/1993	2	c	(T)11atgaactatggatttgctatatattttttcaaaagacagtttgatttgtaatatcattact(A)15	87	835	921	TTGGGGTTATTTCATTGCAG	58.48	20	TGACTGAAAAGCAGCATCCA	60.539	20	211	811	1021	AATTGGGGTTATTTCATTGCAG	60.076	22	TGACTGAAAAGCAGCATCCA	60.539	20	213	809	1021	ATTGGGGTTATTTCATTGCAG	58.82	21	TGACTGAAAAGCAGCATCCA	60.539	20	212	810	1021
F01_c7957/f2p2/1993	3	p1	(T)11	11	1102	1112	TGGATGCTGCTTTTCAGTCA	60.539	20	ATCAGAAAAGGCCATTGCAC	60.081	20	167	1002	1168	TGGATGCTGCTTTTCAGTCA	60.539	20	TGAAAGCGCATAATCAAGCA	60.496	20	229	1002	1230	GGATGCTGCTTTTCAGTCAA	59.002	20	ATCAGAAAAGGCCATTGCAC	60.081	20	166	1003	1168
F01_c7964/f4p3/1373	1	p3	(ACC)6	18	1122	1139	CCCCATATGCCACAAATGTT	60.448	20	GCAGTGCATACGCAAAAATG	60.281	20	246	1071	1316	CCCCATATGCCACAAATGTT	60.448	20	TGCAGTGCATACGCAAAAAT	60.281	20	247	1071	1317	CCCCATATGCCACAAATGTT	60.448	20	TGCATACGCAAAAATGAAGG	59.702	20	242	1071	1312
F01_c7971/f1p0/1382	1	p2	(AG)9	18	364	381	TAACAGACGGAAGCGAAACC	60.249	20	TTTCAGGAGCTGGGAAAGAA	59.926	20	259	205	463	CCACGAAAAATTTCCTCCCT	60.291	20	TTTCAGGAGCTGGGAAAGAA	59.926	20	229	235	463	TAACAGACGGAAGCGAAACC	60.249	20	CTGGGAAAGAACTCAGAGCG	60.126	20	250	205	454
F01_c7971/f1p0/1382	2	p1	(A)12	12	1177	1188	AAACGACCACGATGAGGAAG	60.111	20	CAACACACGCAGAACAGACC	60.357	20	237	1041	1277	AAACGACCACGATGAGGAAG	60.111	20	CCAACACACGCAGAACAGAC	60.357	20	238	1041	1278	AAAGTGCATGGAGAGCCATC	60.226	20	CAACACACGCAGAACAGACC	60.357	20	258	1020	1277
F01_c7982/f3p0/1019	1	p3	(ATT)5	15	981	995	--
F01_c7988/f2p2/1834	1	p3	(AAT)5	15	1707	1721	CCAACAGACAACTGTGTGGC	60.203	20	GGAATGGAGGAGCACAAAAA	60.051	20	184	1613	1796	CTGTGCCCTGGAAATGATCT	60.073	20	TACTTCGAACAACGCATCCA	60.257	20	274	1490	1763	CCAACAGACAACTGTGTGGC	60.203	20	TACTTCGAACAACGCATCCA	60.257	20	151	1613	1763
F01_c7989/f1p1/1924	1	p1	(A)11	11	7	17	--
F01_c7989/f1p1/1924	2	p1	(T)10	10	788	797	TTGGCAGACAACTGTTGGAA	60.278	20	TCATTATGTATTTCCGCGTAGC	59.158	22	149	690	838	TTGGCAGACAACTGTTGGAA	60.278	20	TGTATTTCCGCGTAGCTAAGAA	59.088	22	143	690	832	TTGGCAGACAACTGTTGGAA	60.278	20	CTCATTATGTATTTCCGCGTAGC	60.025	23	150	690	839
F01_c7989/f1p1/1924	3	c	(T)11atgtgcatatgtttctgtgagatcagttattgctgaggattttgtttttacctgtggttctattatcacgatctcttgtctgcata(T)13	110	1505	1614	TGGATCGACATGCAGAGAAG	59.942	20	TAAGATCTCCGGCTGAATGG	60.17	20	271	1390	1660	GAGGGAGCTGCTTCAAGAGA	59.827	20	TAAGATCTCCGGCTGAATGG	60.17	20	221	1440	1660	GAGGGAGCTGCTTCAAGAGA	59.827	20	AACCTGTCCATGGGATCGTA	60.195	20	267	1440	1706
F01_c8001/f1p0/1102	1	p3	(TGG)5	15	320	334	GGCGAAGAGGTTGAGTTTGA	60.375	20	ATAACCTCCACCCCCATACC	59.766	20	225	206	430	GGCGAAGAGGTTGAGTTTGA	60.375	20	TATCCTCCACCACCTCCGTA	60.331	20	188	206	393	GGCGAAGAGGTTGAGTTTGA	60.375	20	ACTCCCTCCGTATCCTCCAC	60.336	20	270	206	475
F01_c8050/f2p0/1464	1	p4	(AATA)5	20	11	30	--
F01_c8050/f2p0/1464	2	p3	(GAT)7	21	929	949	CAAAGTTTTTGGAGCCGGTA	60.103	20	ATCTTCCCTCTCCGCAATTT	60.039	20	234	805	1038	CAAAGTTTTTGGAGCCGGTA	60.103	20	TCACCTTTCGACAAAAACCC	59.948	20	185	805	989	CAAAGTTTTTGGAGCCGGTA	60.103	20	GGAGTAAGGGCAAATCACCA	59.933	20	253	805	1057
F01_c8055/f1p0/1758	1	p3	(CAT)6	18	38	55	GGGCATCCAATCCATACG	59.688	18	GGAATAACGATGCCGAAGAA	60.038	20	228	2	229	GGGCATCCAATCCATACG	59.688	18	ATCCATATCGAGCAGGTTGG	59.917	20	246	2	247	GGGCATCCAATCCATACG	59.688	18	GCAATGCCCTTGCTTCTTTA	60.343	20	195	2	196
F01_c8062/f1p0/1204	1	p3	(CGA)6	18	312	329	TGGACTTAAACGTTCCTCCG	60.103	20	GTGAGTGAATCGCCCTGACT	60.269	20	203	220	422	TGGACTTAAACGTTCCTCCG	60.103	20	CGGGAATTGTTCTTAGCCTG	59.702	20	160	220	379	GGAAGACCGTGCTGGACTTA	60.255	20	ATCGTTTGATTCGGTGGAAC	59.797	20	250	208	457
F01_c8070/f1p0/1253	1	p1	(T)10	10	1068	1077	AGCTAGCTCCTTGCCTTCTG	58.983	20	GCACATACCATAGTGTTTATCTGCT	58.734	25	260	991	1250	GCTAGCTCCTTGCCTTCTGT	58.842	20	GCACATACCATAGTGTTTATCTGCT	58.734	25	259	992	1250	GCTAGCTCCTTGCCTTCTGTT	60.165	21	GCACATACCATAGTGTTTATCTGCT	58.734	25	259	992	1250
F01_c8083/f1p1/1254	1	p1	(G)14	14	20	33	--
F01_c8083/f1p1/1254	2	p3	(ATG)6	18	1159	1176	TTGTGCAACCCAGGTGTTTA	60.004	20	AACACCAGGTATGCTGGACC	59.851	20	157	1069	1225	TGTTTTGCATGGAGATTGGA	60.049	20	AACACCAGGTATGCTGGACC	59.851	20	264	962	1225	TTGTGCAACCCAGGTGTTTA	60.004	20	GGACCAACCCAGAATATCCA	59.605	20	142	1069	1210
F01_c8084/f2p0/1951	1	p1	(C)12	12	44	55	AGTCAGGATTCCACGTGCTC	60.269	20	TTGGTCTTTCTTGGTCGAGG	60.224	20	213	1	213	AAGTCAGGATTCCACGTGCT	59.727	20	TTGGTCTTTCTTGGTCGAGG	60.224	20	214	0	213	AGTCAGGATTCCACGTGCTC	60.269	20	GAAACAGCAGGAAGGGAACA	60.232	20	143	1	143
F01_c8084/f2p0/1951	2	p1	(T)14	14	1648	1661	GCTGTTCACCATCTATCCTGG	59.565	21	AAAACCCTGGCAAATCACAG	59.971	20	265	1594	1858	GCTGTTCACCATCTATCCTGG	59.565	21	TCCTTCTCCTCCAACTCCAA	59.773	20	195	1594	1788	GCTGTTCACCATCTATCCTGG	59.565	21	AAAAACCCTGGCAAATCACA	60.344	20	266	1594	1859
F01_c8085/f1p1/1345	1	p3	(AGG)6	18	1038	1055	TGCTGCTGAGTCTGAAGGAA	59.855	20	CGTGTCATGAATGAATGCGT	60.549	20	142	939	1080	CGATTGCTGCTGAGTCTGAA	60.287	20	CGTGTCATGAATGAATGCGT	60.549	20	146	935	1080	CAACTGTTGCGTCCATGAAT	59.572	20	CGTGTCATGAATGAATGCGT	60.549	20	197	884	1080
F01_c8086/f1p2/1597	1	p3	(TGC)5	15	1144	1158	GGGGCCGTAGTCCTTCTAAC	59.962	20	CGGTTGCTGGTAGTTTCCAT	59.993	20	176	1043	1218	GGAACCCAGATAGCTGGTCA	60.073	20	CGGTTGCTGGTAGTTTCCAT	59.993	20	213	1006	1218	GGGGCCGTAGTCCTTCTAAC	59.962	20	ATCACTGCTGTTGCTGTTGG	59.905	20	204	1043	1246
F01_c8092/f3p1/1900	1	p3	(TAT)11	33	1832	1864	GCCTTCTGCTGCCTGTATTT	59.481	20	ggattgagtGATTCCATATGATTA	57.054	24	155	1745	1899	GCCTTCTGCTGCCTGTATTT	59.481	20	ggattgagtGATTCCATATGATTAG	58.013	25	155	1745	1899	TGCTGCCTGTATTTTCCTGA	59.42	20	ggattgagtGATTCCATATGATTA	57.054	24	149	1751	1899
F01_c8103/f1p0/1980	1	p1	(T)10	10	817	826	CTTCTGGGAAGCACAACACA	59.873	20	ATGGAACAACGCTTTTGAGC	60.257	20	279	718	996	CTTCTGGGAAGCACAACACA	59.873	20	GGAACAACGCTTTTGAGCAC	60.817	20	277	718	994	CTTCTGGGAAGCACAACACA	59.873	20	AACAACGCTTTTGAGCACAG	59.123	20	275	718	992
F01_c8108/f1p0/1540	1	p1	(A)12	12	1510	1521	--
F01_c8114/f1p0/1640	1	p1	(A)10	10	16	25	--
F01_c8115/f1p0/1573	1	p1	(A)16	16	129	144	AAAACCTTGGGAGAGGGAAA	59.912	20	TGCTGGCTCCTACTCCAGTT	60.012	20	278	47	324	AAAAACCTTGGGAGAGGGAA	59.912	20	TGCTGGCTCCTACTCCAGTT	60.012	20	279	46	324	AAAACCTTGGGAGAGGGAAA	59.912	20	AATGGACGGCTGTTATGGAG	59.955	20	144	47	190
F01_c8116/f3p0/1268	1	p3	(TTG)5	15	1217	1231	GAGGTGGACTGCCAATCAGT	60.12	20	AAGGGGGAAATTTTTCACATTA	58.775	22	233	1030	1262	GTTGTTGCAGCATCCGTTTA	59.735	20	AAGGGGGAAATTTTTCACATTA	58.775	22	215	1048	1262	GTGAGAAGAGGTGGAGGTGG	59.682	20	AAGGGGGAAATTTTTCACATTA	58.775	22	193	1070	1262
F01_c8120/f1p0/1685	1	p1	(T)10	10	1521	1530	TCCTATCAGGAGGCTGTTGC	60.362	20	CTTTCCAGCAAACAAACAAGA	58.068	21	203	1353	1555	ATTCGTGAAGAAGAGGCAGC	59.579	20	CTTTCCAGCAAACAAACAAGA	58.068	21	161	1395	1555	TCCTATCAGGAGGCTGTTGC	60.362	20	ACTTTCCAGCAAACAAACAAGA	58.927	22	204	1353	1556
F01_c8122/f3p0/1159	1	p2	(CT)9	18	28	45	ATTGAATATTTATCATCCGATTCAT	57.087	25	TGACGCCATGAATACCAGAA	60.073	20	204	0	203	ATTGAATATTTATCATCCGATTCAT	57.087	25	AGCCTCTCAAATCAGGAGCA	60.096	20	263	0	262	ATTGAATATTTATCATCCGATTCAT	57.087	25	GGGGTCCTGAACCTTTCTCT	59.534	20	155	0	154
F01_c8122/f3p0/1159	2	p1	(T)11	11	1126	1136	--
F01_c8133/f3p1/1841	1	p2	(TC)11	22	6	27	--
F01_c8139/f1p2/1859	1	p1	(T)10	10	461	470	TGCAAGCTCATGTTTCTTGG	59.988	20	AACTTGGCATGCTGCAATCT	60.807	20	172	426	597	TGCAAGCTCATGTTTCTTGG	59.988	20	AGAACTTGGCATGCTGCAAT	60.807	20	174	426	599	TTGCCTCCCTGTATTGAAGG	60.066	20	AACTTGGCATGCTGCAATCT	60.807	20	206	392	597
F01_c8146/f2p0/1879	1	p3	(AAG)6	18	229	246	ACCCTATACACGACACCGGA	60.255	20	CGGGCTTTCACATCTTGAGT	60.255	20	252	124	375	ACCCTATACACGACACCGGA	60.255	20	CTTGTCGGGCTTTCACATCT	60.255	20	257	124	380	ACCCTATACACGACACCGGA	60.255	20	TTGTCGGGCTTTCACATCTT	60.636	20	256	124	379
F01_c8146/f2p0/1879	2	p3	(TCT)5	15	1718	1732	TTTTGTCACGGTAAGAGGGG	59.964	20	TGAAGGAGAAGAAGGATGTGG	59.269	21	196	1597	1792	GCCCAAACAGTCCCTTACCT	60.361	20	TGAAGGAGAAGAAGGATGTGG	59.269	21	151	1642	1792	AGCCCAAACAGTCCCTTACC	60.361	20	TGAAGGAGAAGAAGGATGTGG	59.269	21	152	1641	1792
F01_c8163/f1p1/1424	1	p1	(T)14	14	1274	1287	TCACCGAGTTCTTTGCTGTG	60.025	20	TGCCATACTAGCCACTGCTG	60.035	20	166	1178	1343	AATGGTTGACCTGAGCATCC	59.934	20	TGCCATACTAGCCACTGCTG	60.035	20	137	1207	1343	CTTCTTTGGCCTTTCTGGTG	59.846	20	TGCCATACTAGCCACTGCTG	60.035	20	276	1068	1343
F01_c8171/f1p0/1857	1	p2	(CT)8	16	100	115	CCTGCACAGAGAATCCAACA	59.831	20	GAGGTGGTTGCAATGGAAAT	59.797	20	160	21	180	CAGTGAAGAAAGCCTGCACA	60.175	20	GAGGTGGTTGCAATGGAAAT	59.797	20	172	9	180	CATGGCAAAGCTTAGGAACC	59.708	20	GAGGTGGTTGCAATGGAAAT	59.797	20	134	47	180
F01_c8171/f1p0/1857	2	p1	(T)11	11	1839	1849	--
F01_c8191/f1p2/1072	1	p1	(A)26	26	1017	1042	GGTCGCAGTATCCTCATCGT	60.104	20	gctCTCTTTCTCTCAAAATCAGA	57.132	23	268	803	1070	GGTCGCAGTATCCTCATCGT	60.104	20	agctCTCTTTCTCTCAAAATCAGA	58.127	24	269	803	1071	AAGCCCTTGGAGGCTTAAAA	60.197	20	gctCTCTTTCTCTCAAAATCAGA	57.132	23	137	934	1070
F01_c8205/f2p1/1213	1	c	(C)10(A)30	40	1068	1107	GGATATGCCATCAAGCAGGT	59.923	20	TGTCAGACACCACATAGAGTTGAA	59.702	24	249	903	1151	ATTGGGATATGCCATCAAGC	59.751	20	TGTCAGACACCACATAGAGTTGAA	59.702	24	253	899	1151	TATGCCGGTGTGTTGTATGG	60.257	20	TGTCAGACACCACATAGAGTTGAA	59.702	24	157	995	1151
F01_c8208/f1p1/1645	1	p2	(TC)16	32	71	102	TCTTCATGCTTTTCATTTGCAG	60.376	22	GGTGGTTAATGCACCAATCTG	60.242	21	258	46	303	TCTTCATGCTTTTCATTTGCAG	60.376	22	TGGTGGTTAATGCACCAATCT	60.242	21	259	46	304	TCTTCATGCTTTTCATTTGCAG	60.376	22	TGCACCAATCTGAGTAGAGGG	60.262	21	249	46	294
F01_c8220/f1p3/1265	1	p2	(GA)17	34	32	65	gggaaCTCAGAAAATAACCTGAT	57.73	23	ACCAACGTTGACACACTCCA	60.047	20	140	0	139	gggaaCTCAGAAAATAACCTGAT	57.73	23	TCTGTGGGAAACGAAAGGAG	60.224	20	255	0	254	gggaaCTCAGAAAATAACCTGAT	57.73	23	ATCTGTGGGAAACGAAAGGA	59.526	20	256	0	255
F01_c8222/f1p3/1701	1	p1	(T)12	12	1460	1471	ATTCAGCAGCCAAAAGGATG	60.214	20	GGTTTTGAGTGTGCCAACAA	59.591	20	163	1383	1545	AGTGCCCACTCCTGTTCAAT	59.579	20	GGTTTTGAGTGTGCCAACAA	59.591	20	135	1411	1545	TGCTTGTTTGAGCAGAGAGC	59.47	20	GGTTTTGAGTGTGCCAACAA	59.591	20	210	1336	1545
F01_c8229/f3p2/1746	1	p1	(T)12	12	1454	1465	CAAGTGGTTGCGTTTGTTTG	60.187	20	AGGCATCGAAAGGACAGCTA	59.978	20	225	1280	1504	CAAGTGGTTGCGTTTGTTTG	60.187	20	GGCATCGAAAGGACAGCTAC	59.843	20	224	1280	1503	CAAGTGGTTGCGTTTGTTTG	60.187	20	GCATCGAAAGGACAGCTACC	59.843	20	223	1280	1502
F01_c8229/f3p2/1746	2	p1	(T)22	22	1576	1597	TAGCTGTCCTTTCGATGCCT	59.978	20	TCCTCCAGGACAATTATGGG	59.744	20	199	1485	1683	GTAGCTGTCCTTTCGATGCC	59.843	20	TCCTCCAGGACAATTATGGG	59.744	20	200	1484	1683	GGTAGCTGTCCTTTCGATGC	59.843	20	TCCTCCAGGACAATTATGGG	59.744	20	201	1483	1683
F01_c8234/f3p0/1533	1	p2	(AG)6	12	19	30	--
F01_c8238/f2p2/1570	1	p3	(ATA)5	15	684	698	GCAGTACGATCAGACGGGTT	60.142	20	AATAAGAACCACGCGCACTT	59.775	20	104	633	736	GCAGTACGATCAGACGGGTT	60.142	20	CATAATAAGAACCACGCGCA	59.725	20	107	633	739	GCAGTACGATCAGACGGGTT	60.142	20	CATGACGAGCCCTAAACACA	59.716	20	179	633	811
F01_c8241/f3p0/1942	1	p2	(CT)6	12	90	101	TCTCACCGGATCTTTTCACC	60.05	20	TGGACACCAGATCTCACCAA	60.088	20	244	49	292	TCACCGTTCCAGGGATCTAC	59.927	20	TGGACACCAGATCTCACCAA	60.088	20	229	64	292	TCCCATTTACTCTCACCGGA	60.452	20	TGGACACCAGATCTCACCAA	60.088	20	254	39	292
F01_c8246/f1p0/1311	1	p1	(T)31	31	801	831	GTTGCAACTGCAGGACTTGA	60.032	20	TTGGAAGCATTTCTGTTCCC	60.051	20	187	726	912	GTTGCAACTGCAGGACTTGA	60.032	20	GGCACATTGGAAGCATTTCT	60.081	20	193	726	918	GTTGCAACTGCAGGACTTGA	60.032	20	AGGCACATTGGAAGCATTTC	60.081	20	194	726	919
F01_c8248/f3p1/1767	1	p3	(CTC)5	15	112	126	CCCCTGAGTGGTTGGAGTTA	59.959	20	GTATTGAGGGGTGGGTTGTG	60.088	20	222	18	239	CCCCTGAGTGGTTGGAGTTA	59.959	20	TATGATTGCTGCATCTTCCG	59.792	20	168	18	185	TCAGCGAAGTGTGACAGAGG	60.178	20	GTATTGAGGGGTGGGTTGTG	60.088	20	181	59	239
F01_c8252/f1p0/1383	1	p2	(AG)6	12	1142	1153	CGCTTATGGTGCAGAAATGA	59.833	20	TCCAAGTTTCTGGGCATTTT	59.546	20	266	1033	1298	CAGTGCATGGATTTGGAGAA	59.648	20	CGAAGATGCATTACAGCGAG	59.59	20	261	1094	1354	CAGTGCATGGATTTGGAGAA	59.648	20	TCCAAGTTTCTGGGCATTTT	59.546	20	205	1094	1298
F01_c8254/f1p0/1138	1	p1	(T)10	10	495	504	TCTGTCATGCAGGCAGAATC	59.95	20	CAAATACAGAGACGGGCACA	59.716	20	162	409	570	AGCATCTTGCGAACGGTATC	60.243	20	TAGACCATGCTGTCCCAACA	60.112	20	259	462	720	TCTGTCATGCAGGCAGAATC	59.95	20	CAGAGACGGGCACATATTCA	59.673	20	156	409	564
F01_c8256/f1p0/1690	1	p3	(ATA)6	18	1542	1559	TGAATAGGAAGCAGGATGGG	60.029	20	aagaacatcCCAACACCATGA	60.225	21	171	1519	1689	TGGGATGAATAGGAAGCAGG	60.029	20	aagaacatcCCAACACCATGA	60.225	21	176	1514	1689	TGAATAGGAAGCAGGATGGG	60.029	20	agaacatcCCAACACCATGA	58.774	20	170	1519	1688
F01_c8261/f1p0/1637	1	p2	(TA)8	16	1340	1355	AACCAGCTTCCACAGAGCAC	60.453	20	TGCAGTTCTCCTTGACCTCC	60.386	20	240	1176	1415	ATGACCGGAACTCAAGAGGA	59.655	20	CTCCTTGACCTCCCGAATCT	60.586	20	278	1131	1408	TGACCGGAACTCAAGAGGAT	59.655	20	CTCCTTGACCTCCCGAATCT	60.586	20	277	1132	1408
F01_c8269/f1p1/1566	1	p1	(A)14	14	1362	1375	TCCCAGCTACACAACCAACA	60.152	20	CAAATTTGCCAGCAAGACAA	59.849	20	211	1210	1420	GCTACACAACCAACACAGCG	60.37	20	CAAATTTGCCAGCAAGACAA	59.849	20	206	1215	1420	GCGAATGCCACAATGACATA	60.498	20	CAAATTTGCCAGCAAGACAA	59.849	20	189	1232	1420
F01_c8270/f1p0/1339	1	p2	(GT)6	12	1255	1266	--
F01_c8271/f1p0/1500	1	p2	(TA)6	12	1347	1358	TTATGAAGGACCATCGAGGC	60.036	20	CCAATTAATTAGGTAGTTTTGAGACCA	60.067	27	280	1169	1448	GGACCATCGAGGCTTAACAA	60.074	20	CCAATTAATTAGGTAGTTTTGAGACCA	60.067	27	273	1176	1448	GGGTTTTCATCTCTCAGGCA	60.195	20	CCAATTAATTAGGTAGTTTTGAGACCA	60.067	27	192	1257	1448
F01_c8283/f1p0/1005	1	c	(AT)10aacatgatttatgttatattcaatacatatttggtaaaataagtttttttt(A)12	83	133	215	--
F01_c8283/f1p0/1005	2	p1	(T)14	14	667	680	GTTGGGGGTAAGCAACTCAA	59.971	20	GACAGCCCAGATTAGCAAGC	59.985	20	177	637	813	GTTGGGGGTAAGCAACTCAA	59.971	20	GATAGGCAAACCAGAGCAGC	59.985	20	269	637	905	GTTGGGGGTAAGCAACTCAA	59.971	20	TTGGGATAGGCAAACCAGAG	60.066	20	273	637	909
F01_c8283/f1p0/1005	3	c	(CAG)5c(AAT)8	40	929	968	--
F01_c8290/f8p6/1791	1	p2	(CT)7	14	45	58	GCCTGCAACTTCCTCTCTCT	58.77	20	CCGTGGATTTTGATTGGTTT	59.662	20	270	20	289	GCCTGCAACTTCCTCTCTCTC	60.664	21	CCGTGGATTTTGATTGGTTT	59.662	20	270	20	289	CGCCTGCAACTTCCTCTCT	60.684	19	CCGTGGATTTTGATTGGTTT	59.662	20	271	19	289
F01_c8294/f2p0/1216	1	p1	(A)13	13	1029	1041	TGATTGGTCACCTGTGTCGT	60.005	20	ATTCAGCCGCTAGCCTGTAA	60.003	20	249	869	1117	TGATTGGTCACCTGTGTCGT	60.005	20	AATTCAGCCGCTAGCCTGTA	60.003	20	250	869	1118	CTTGAGCAGGCACATCAAGA	60.136	20	ATTCAGCCGCTAGCCTGTAA	60.003	20	212	906	1117
F01_c8296/f1p0/1639	1	p1	(A)17	17	472	488	TTCGTTTTGGTTTTGCATGA	60.088	20	GTTTTTCAAGACGGCCAAAC	59.592	20	236	284	519	TTCGTTTTGGTTTTGCATGA	60.088	20	ATGTTTTTCAAGACGGCCAA	60.481	20	238	284	521	TTCGTTTTGGTTTTGCATGA	60.088	20	AATGTTTTTCAAGACGGCCA	60.481	20	239	284	522
F01_c8308/f2p2/1744	1	p1	(T)11	11	1523	1533	TTATCAAACAGACCCCGAGC	60.074	20	AGATTTACCATCCGCGACAC	59.962	20	237	1345	1581	AATTGGGCATCATTGTCCTC	59.756	20	AGATTTACCATCCGCGACAC	59.962	20	112	1470	1581	TTATCAAACAGACCCCGAGC	60.074	20	CAGCGGCTGAGATTTACCAT	60.235	20	246	1345	1590
F01_c8311/f1p0/1587	1	p1	(T)10	10	550	559	TGGAGATTTGTGTACCGTGG	59.415	20	CAACCACTCCTCTCCCGATA	60.065	20	198	457	654	TGGAGATTTGTGTACCGTGG	59.415	20	GAAACCAACCAACACGACAA	59.44	20	251	457	707	TGGAGATTTGTGTACCGTGG	59.415	20	ACTCCTCTCCCGATACAGGC	60.617	20	193	457	649
F01_c8312/f1p0/1271	1	p1	(T)15	15	18	32	--
F01_c8312/f1p0/1271	2	c	(A)11gaaaagaaagagaaagtgataat(A)11	45	1219	1263	--
F01_c8324/f1p0/1179	1	p3	(AGC)6	18	271	288	TCTTCCCCATCTTCATCAGG	60.003	20	CCTTTAATGCTCAAGGCTGC	59.982	20	266	180	445	TCTTCCCCATCTTCATCAGG	60.003	20	GCCTTTAATGCTCAAGGCTG	59.982	20	267	180	446	GATTATCACCAAACCCGGTG	60.051	20	GCCTTTAATGCTCAAGGCTG	59.982	20	248	199	446
F01_c8332/f7p1/1968	1	p1	(A)10	10	93	102	TAAAACGAGACACCGAAGGG	60.103	20	GATCAGGATCAGGATCGGAA	59.971	20	265	53	317	TAAAACGAGACACCGAAGGG	60.103	20	GCGGAGGTTTGTATCCGTTA	59.96	20	121	53	173	TAAAACGAGACACCGAAGGG	60.103	20	TGGAAGTGGAGGGAATTCTG	60.042	20	150	53	202
F01_c8342/f4p3/1665	1	p3	(TGC)5	15	1355	1369	ACTTATCCGAGGAAATGGGG	60.145	20	TTTCATTCAATTTGCGCTTG	59.819	20	274	1190	1463	ATGGGAAGCCAAATGACAAC	59.797	20	TTTCATTCAATTTGCGCTTG	59.819	20	195	1269	1463	CTCCTGGCGGAGATTCTATG	59.79	20	ACTTCCCTCCACAGGCTCTT	60.252	20	251	1323	1573
F01_c8342/f4p3/1665	2	p3	(AGA)5	15	1591	1605	TGCTCAACCAGTTGTGAAGG	59.873	20	TACTTCCTTTTCAGCCTCGC	59.592	20	280	1366	1645	CAAGCGCAAATTGAATGAAA	59.819	20	TACTTCCTTTTCAGCCTCGC	59.592	20	202	1444	1645	AAGCTCAGATAGCCCTGCTG	59.74	20	TACTTCCTTTTCAGCCTCGC	59.592	20	184	1462	1645
F01_c8343/f3p1/1029	1	p1	(T)11	11	50	60	AAGCAGCCTTGAGGGGAA	60.882	18	TTTGTCCACGTGAAACCAGA	60.128	20	215	1	215	AGCAGCCTTGAGGGGAAA	60.882	18	TTTGTCCACGTGAAACCAGA	60.128	20	214	2	215	AAAGCAGCCTTGAGGGGA	60.882	18	TTTGTCCACGTGAAACCAGA	60.128	20	216	0	215
F01_c8350/f1p1/1601	1	p1	(T)10	10	1379	1388	AGCAGCTGGATCACCTTGTT	59.874	20	GTTCACGAAGAATACGTGCG	59.347	20	268	1261	1528	GCCCTTTTCAGTATCAGCCA	60.214	20	GTTCACGAAGAATACGTGCG	59.347	20	235	1294	1528	TGCCCTTTTCAGTATCAGCC	60.214	20	GTTCACGAAGAATACGTGCG	59.347	20	236	1293	1528
F01_c8350/f1p1/1601	2	p2	(GT)7	14	1533	1546	--
F01_c8358/f1p1/1338	1	p1	(C)14	14	15	28	--
F01_c8358/f1p1/1338	2	p1	(A)10	10	1164	1173	AGAGCCACAGCCAAGTCAAT	59.874	20	AGCAGCAATGCTCAAAATCA	59.572	20	213	1037	1249	CAATGTTAGAGCCACAGCCA	59.864	20	AGCAGCAATGCTCAAAATCA	59.572	20	220	1030	1249	TAGAGCCACAGCCAAGTCAA	59.591	20	AGCAGCAATGCTCAAAATCA	59.572	20	214	1036	1249
F01_c8369/f2p0/1067	1	p1	(T)11	11	1012	1022	TGCATGCATCTCTTCTGCTT	59.704	20	aAAGTAGAGGGCACAAGGATTTT	59.575	23	212	853	1064	GGGTTTGGTGCTTCATTGTC	60.362	20	aAAGTAGAGGGCACAAGGATTTT	59.575	23	138	927	1064	TGCATGCATCTCTTCTGCTT	59.704	20	aAAGTAGAGGGCACAAGGATTT	58.346	22	212	853	1064
F01_c8387/f2p1/1751	1	p1	(A)10	10	10	19	--
F01_c8388/f1p2/1469	1	c	(CT)8cgatctcatccacagagcaaacacacttctctctcaaaacac(A)11	69	16	84	--
F01_c8391/f3p0/1570	1	p2	(CT)10	20	66	85	GGACTCAGCACAAGAAGCCT	59.604	20	AGTGAAGGTGGTGGAAGTGG	60.002	20	114	41	154	GGACTCAGCACAAGAAGCCT	59.604	20	GAAGGTGGTGGAAGTGGAGA	60.088	20	111	41	151	GGACTCAGCACAAGAAGCCT	59.604	20	CGAGTGAAGGTGGTGGAAGT	60.151	20	116	41	156
F01_c8391/f3p0/1570	2	p1	(T)10	10	1414	1423	GCGACGTAGCAGATCAAACA	60.019	20	GTATCTGCCGCGAGATTCAG	60.905	20	277	1211	1487	ACGGCGAGGAATAAGTCAGA	59.836	20	TCTACAGTATCTGCCGCGAG	59.199	20	148	1346	1493	CTCACGGCGAGGAATAAGTC	59.836	20	TCTACAGTATCTGCCGCGAG	59.199	20	151	1343	1493
[truncated: 19,274 more rows]

## Sheet: Table S4
Table S4. Frequency of classified repeat types.
Type	Repeats	5	6	7	8	9	10	11	12	13	14	15	≥16	Total	Percentage
Dinucleotide (4)	AC/GT		184	133	72	42	43	22	15	17	7	8	27	570	0.0517
	AG/CT		1174	626	491	398	292	207	180	109	89	64	158	3788	0.3438
[truncated: 134 more rows]

## Sheet: Table S8
Supplementary Table S8. Functional annotation results of sequences that contained 18 EST-SSRs.
[truncated: 19 more rows]
